# Supplementary material for: Tensor Decomposition Reveals Concurrent Evolutionary Convergences and Divergences and Correlations with Structural Motifs in Ribosomal RNA
Source: PLoS One. 2011 Apr 29;6(4):e18768. doi: 10.1371/journal.pone.0018768 (PMC3094155; doi:10.1371/journal.pone.0018768)
Supplement: Mathematica Notebook S3 — Mode-1 HOSVD of the 23S rRNA alignment. A Mathematica 8 code file, executable by Mathematica 8 and readable by Mathematica Player, freely available at http://www.wolfram.com/products/player/. (NB) [file pone.0018768.s004.nb]

(*CacheID: 234*)
(* Internal cache information:
NotebookFileLineBreakTest
NotebookFileLineBreakTest
NotebookDataPosition[         0,          0]
NotebookDataLength[   1378882,      28100]
NotebookOptionsPosition[   1368130,      27780]
NotebookOutlinePosition[   1370174,      27846]
CellTagsIndexPosition[   1370131,      27843]
WindowFrame->Normal*)

(* Beginning of Notebook Content *)
Notebook[{
Cell["\<\
(* \[Copyright] Andrew M. Gross and Orly Alter 2011, All Rights Reserved *)\
\>", "Text",
 CellMargins->{{17.600000000000005`, 10.}, {7., 7.}},
 PageBreakAbove->False,
 PageBreakBelow->False,
 CellChangeTimes->{{3.477234933278502*^9, 3.477234937157111*^9}, {
   3.479666553873515*^9, 3.479666560419537*^9}, 3.481382455071651*^9, {
   3.4863076003688374`*^9, 3.486307603496373*^9}, {3.503054466460394*^9, 
   3.503054467119989*^9}, 3.5047322135633*^9},
 FontColor->RGBColor[1, 0, 0],
 Background->RGBColor[1, 1, 0]],

Cell["\<\
(* Mode-1 HOSVD of 23S rRNA Sequence Alignment Data from 75 Organisms *)\
\>", "Text",
 CellMargins->{{17.600000000000005`, 10.}, {7., 7.}},
 PageBreakAbove->False,
 PageBreakBelow->False,
 CellChangeTimes->{{3.48389223108444*^9, 3.483892294093893*^9}, {
  3.491485399703021*^9, 3.491485403676848*^9}},
 FontColor->RGBColor[1, 0, 0],
 Background->RGBColor[1, 1, 0]],

Cell["(* Initialize *)", "Text",
 CellMargins->{{17.600000000000005`, 10.}, {7., 7.}},
 PageBreakAbove->Automatic,
 PageBreakBelow->False,
 FontColor->RGBColor[0, 0, 1]],

Cell[BoxData[{
 RowBox[{"Clear", "[", "\"\<Global`*\>\"", "]"}], "\n", 
 RowBox[{
  RowBox[{"organismAnnotations", "=", "2"}], ";"}], "\[IndentingNewLine]", 
 RowBox[{
  RowBox[{
   RowBox[{"positionAnnotations", "=", "1"}], ";"}], " "}]}], "Input",
 CellMargins->{{17.600000000000005`, 10.}, {7., 7.}},
 CellChangeTimes->{3.48563126565753*^9, 3.486134197206606*^9}],

Cell["(* Define Path to Datasets *)", "Text",
 CellMargins->{{17.600000000000005`, 10.}, {7., 7.}},
 CellChangeTimes->{{3.486134173028593*^9, 3.486134179891659*^9}, {
  3.504743573923461*^9, 3.50474357516895*^9}}],

Cell[BoxData[
 RowBox[{
  RowBox[{
   StyleBox["path", "Input"], 
   StyleBox[" ", "Input"], 
   StyleBox["=", "Input"], "\"\<Desktop/rRNA/Data/\>\""}], ";"}]], "Input",
 CellMargins->{{17.600000000000005`, 10.}, {7., 7.}},
 CellChangeTimes->{{3.433246780059297*^9, 3.433246781401053*^9}, {
   3.433259756550239*^9, 3.4332597887423286`*^9}, 3.4332602356802*^9, {
   3.477239819446859*^9, 3.477239858720393*^9}, {3.4772399911632566`*^9, 
   3.477239991448107*^9}, {3.478447278228223*^9, 3.478447336682815*^9}, {
   3.478447370821776*^9, 3.478447389693087*^9}, {3.483729823202052*^9, 
   3.483729825848613*^9}, {3.483729865244219*^9, 3.483729891332697*^9}, {
   3.483729924584222*^9, 3.4837299465511703`*^9}, {3.483892210231741*^9, 
   3.483892210658297*^9}, {3.4838923123842983`*^9, 3.483892325983736*^9}, {
   3.4838924070607862`*^9, 3.483892436460739*^9}, {3.483908354610394*^9, 
   3.4839083567905693`*^9}, {3.4861341080299463`*^9, 3.486134161130623*^9}, {
   3.491485365990781*^9, 3.491485366606412*^9}, {3.491907826596809*^9, 
   3.491907827995261*^9}}],

Cell["(* Read Alignment *)            ", "Text",
 CellMargins->{{17.600000000000005`, 10.}, {7., 7.}},
 PageBreakAbove->False,
 PageBreakBelow->False,
 CellChangeTimes->{{3.4772347423479347`*^9, 3.477234746506135*^9}, {
   3.4856230936277037`*^9, 3.48562309503428*^9}, 3.486907429904635*^9, {
   3.487008552676362*^9, 3.4870085529561377`*^9}, {3.503054508654389*^9, 
   3.5030545093616943`*^9}},
 FontColor->RGBColor[1, 0, 0],
 Background->RGBColor[1, 1, 0]],

Cell[BoxData[{
 RowBox[{
  RowBox[{"stream", "=", 
   RowBox[{"path", "<>", "\"\<Dataset_S5.txt\>\""}]}], ";"}], "\n", 
 RowBox[{
  RowBox[{"matrix", "=", 
   RowBox[{"Import", "[", 
    RowBox[{"stream", ",", "\"\<Table\>\""}], "]"}]}], ";"}]}], "Input",
 CellMargins->{{17.600000000000005`, 10.}, {7., 7.}},
 PageBreakAbove->Automatic,
 PageBreakBelow->False,
 CellChangeTimes->{
  3.4332588832587337`*^9, {3.477239865835096*^9, 3.4772398785867987`*^9}, {
   3.477239963681205*^9, 3.477240018795404*^9}, {3.483729836390279*^9, 
   3.483729842818453*^9}, 3.484147734501687*^9, {3.485623420561084*^9, 
   3.4856234295545597`*^9}, {3.485870743464933*^9, 3.485870783138012*^9}, 
   3.4861342122673397`*^9, 3.486215195098431*^9, {3.488294934931217*^9, 
   3.488294935219719*^9}, {3.491485378319075*^9, 3.491485386991726*^9}, {
   3.4918315533674307`*^9, 3.4918315554608803`*^9}, {3.491857311537078*^9, 
   3.491857312185042*^9}, {3.4918575706151667`*^9, 3.491857572799367*^9}, {
   3.491862628487114*^9, 3.491862629212995*^9}, {3.4918629291270943`*^9, 
   3.491862930501816*^9}, {3.491866583132881*^9, 3.4918665846429653`*^9}, {
   3.4919079810133257`*^9, 3.491907981523643*^9}, {3.492450472926031*^9, 
   3.4924504760657663`*^9}, {3.508588680558484*^9, 3.508588680793288*^9}, 
   3.5107733897040453`*^9, {3.511230930239951*^9, 3.5112309313253593`*^9}}],

Cell[BoxData[{
 RowBox[{
  RowBox[{"alignment", "=", 
   RowBox[{"Transpose", "[", 
    RowBox[{"Drop", "[", " ", 
     RowBox[{
     "matrix", ",", "organismAnnotations", ",", " ", "positionAnnotations"}], 
     "]"}], "]"}]}], ";"}], "\n", 
 RowBox[{
  RowBox[{"positionNames", "=", 
   RowBox[{"Drop", "[", 
    RowBox[{
     RowBox[{"matrix", "[", 
      RowBox[{"[", 
       RowBox[{"All", ",", "positionAnnotations"}], "]"}], "]"}], ",", 
     "organismAnnotations"}], "]"}]}], ";"}], "\n", 
 RowBox[{
  RowBox[{"organismNames", "=", 
   RowBox[{"Drop", "[", 
    RowBox[{
     RowBox[{"matrix", "[", 
      RowBox[{"[", "organismAnnotations", "]"}], "]"}], ",", 
     "positionAnnotations"}], "]"}]}], ";"}], "\[IndentingNewLine]", 
 RowBox[{
  RowBox[{
   RowBox[{"{", 
    RowBox[{"organisms", ",", "positions"}], "}"}], "=", 
   RowBox[{"Dimensions", "[", "alignment", "]"}]}], ";"}], "\n", 
 RowBox[{
  RowBox[{"Clear", "[", 
   RowBox[{"stream", ",", "matrix", ",", "matrix1", ",", "matrix2"}], "]"}], 
  ";"}]}], "Input",
 CellMargins->{{17.600000000000005`, 10.}, {7., 7.}},
 PageBreakAbove->Automatic,
 PageBreakBelow->False,
 CellChangeTimes->{
  3.4332588832587337`*^9, {3.4332589293533583`*^9, 3.433258992764408*^9}, {
   3.433259053392933*^9, 3.43325906464674*^9}, {3.43325909669529*^9, 
   3.433259109288556*^9}, {3.433259146466784*^9, 3.4332591932777348`*^9}, {
   3.4332592389543047`*^9, 3.433259272177889*^9}, {3.433259430332028*^9, 
   3.4332595307775297`*^9}, {3.433260327814765*^9, 3.43326033292601*^9}, {
   3.479748505017963*^9, 3.4797485464984207`*^9}, {3.479748582990078*^9, 
   3.47974863531046*^9}, {3.479748712971953*^9, 3.479748713218746*^9}, {
   3.484147747434877*^9, 3.484147783635029*^9}, {3.485623432491467*^9, 
   3.4856234371157093`*^9}, {3.485870833510952*^9, 3.4858708690226917`*^9}, {
   3.486134220555524*^9, 3.486134240036559*^9}, {3.4863076489908648`*^9, 
   3.486307650934228*^9}, {3.486307745828169*^9, 3.486307747083892*^9}, {
   3.4863077776370697`*^9, 3.486307800358375*^9}, {3.488294995346697*^9, 
   3.4882950103859*^9}, {3.488295052340416*^9, 3.488295103750865*^9}, {
   3.488295142994392*^9, 3.4882951840480957`*^9}, {3.488295251449266*^9, 
   3.488295255351503*^9}, 3.491485394831237*^9}],

Cell["(* Compute Mode-1 HOSVD *)", "Text",
 CellMargins->{{17.600000000000005`, 10.}, {7., 7.}},
 PageBreakAbove->False,
 PageBreakBelow->False,
 CellChangeTimes->{{3.477240210828204*^9, 3.477240215346916*^9}, 
   3.48562247028928*^9},
 FontColor->RGBColor[1, 0, 0],
 Background->RGBColor[1, 1, 0]],

Cell["(* Convert Alignment to Third-Order Tensor *)", "Text",
 CellMargins->{{17.600000000000005`, 10.}, {7., 7.}},
 CellChangeTimes->{{3.477240320499083*^9, 3.477240320800817*^9}, {
  3.502860460031057*^9, 3.502860472750575*^9}, {3.502884107097926*^9, 
  3.502884107855274*^9}}],

Cell[BoxData[{
 RowBox[{
  RowBox[{
   RowBox[{"{", 
    RowBox[{
    "vecA", ",", "vecC", ",", "vecG", ",", "vecU", ",", "vecN", ",", 
     "vecGap"}], "}"}], "=", 
   RowBox[{"DiagonalMatrix", "[", 
    RowBox[{"Table", "[", 
     RowBox[{"1.0", ",", 
      RowBox[{"{", "6", "}"}]}], "]"}], "]"}]}], ";"}], "\[IndentingNewLine]", 
 RowBox[{
  RowBox[{"data23S", "=", 
   RowBox[{"ReplaceAll", "[", 
    RowBox[{"alignment", ",", "\[IndentingNewLine]", 
     RowBox[{"{", 
      RowBox[{
       RowBox[{"\"\<A\>\"", "\[Rule]", "vecA"}], ",", 
       RowBox[{"\"\<C\>\"", "\[Rule]", "vecC"}], ",", 
       RowBox[{"\"\<G\>\"", "\[Rule]", "vecG"}], ",", 
       RowBox[{"\"\<U\>\"", "\[Rule]", "vecU"}], ",", 
       RowBox[{"\"\<N\>\"", "\[Rule]", "vecN"}], ",", 
       RowBox[{"\"\<-\>\"", "\[Rule]", "vecGap"}]}], "}"}]}], "]"}]}], 
  ";"}], "\[IndentingNewLine]", 
 RowBox[{
  RowBox[{"data23S", "=", 
   RowBox[{"Flatten", "[", " ", 
    RowBox[{
     RowBox[{"Transpose", "[", 
      RowBox[{"data23S", ",", 
       RowBox[{"{", 
        RowBox[{"3", ",", "1", ",", "2"}], "}"}]}], "]"}], ",", "1"}], 
    "]"}]}], ";"}]}], "Input",
 CellMargins->{{17.600000000000005`, 10.}, {7., 7.}},
 CellChangeTimes->{{3.484147937358686*^9, 3.484148219048921*^9}, {
   3.485543328643622*^9, 3.48554337126924*^9}, {3.485623124935872*^9, 
   3.48562312538413*^9}, {3.4861342788461533`*^9, 3.4861342847746077`*^9}, 
   3.486134379178936*^9, {3.486404675387124*^9, 3.4864046852948313`*^9}, {
   3.503054602513321*^9, 3.5030546291657143`*^9}}],

Cell[CellGroupData[{

Cell[BoxData[{
 RowBox[{
  RowBox[{
   RowBox[{"{", 
    RowBox[{
    "eigenorganisms", ",", "eigenexpressions", ",", "eigenpositions"}], "}"}],
    "=", 
   RowBox[{"SingularValueDecomposition", "[", 
    RowBox[{"data23S", ",", " ", 
     RowBox[{"Min", "[", 
      RowBox[{"Dimensions", "[", "data23S", "]"}], "]"}]}], "]"}]}], 
  ";"}], "\[IndentingNewLine]", 
 RowBox[{
  RowBox[{"eigenexpressions", "=", 
   RowBox[{"Diagonal", "[", "eigenexpressions", "]"}]}], ";"}], "\n", 
 RowBox[{
  RowBox[{"eigenexpressions", "=", 
   RowBox[{"Select", "[", 
    RowBox[{"eigenexpressions", ",", " ", 
     RowBox[{
      RowBox[{"#", ">", "0"}], "&"}]}], "]"}]}], ";"}], "\[IndentingNewLine]", 
 RowBox[{
  RowBox[{"eigenpositions", "=", 
   RowBox[{"Transpose", "[", "eigenpositions", "]"}]}], 
  ";"}], "\[IndentingNewLine]", 
 RowBox[{
  RowBox[{
   RowBox[{"eigenpositions", "[", 
    RowBox[{"[", "2", "]"}], "]"}], "=", 
   RowBox[{"-", 
    RowBox[{"eigenpositions", "[", 
     RowBox[{"[", "2", "]"}], "]"}]}]}], ";"}], "\[IndentingNewLine]", 
 RowBox[{
  RowBox[{
   RowBox[{"eigenorganisms", "[", 
    RowBox[{"[", 
     RowBox[{"All", ",", "2"}], "]"}], "]"}], "=", 
   RowBox[{"-", 
    RowBox[{"eigenorganisms", "[", 
     RowBox[{"[", 
      RowBox[{"All", ",", "2"}], "]"}], "]"}]}]}], 
  ";"}], "\[IndentingNewLine]", 
 RowBox[{
  RowBox[{
   RowBox[{"eigenpositions", "[", 
    RowBox[{"[", "3", "]"}], "]"}], "=", 
   RowBox[{"-", 
    RowBox[{"eigenpositions", "[", 
     RowBox[{"[", "3", "]"}], "]"}]}]}], ";"}], "\[IndentingNewLine]", 
 RowBox[{
  RowBox[{
   RowBox[{"eigenorganisms", "[", 
    RowBox[{"[", 
     RowBox[{"All", ",", "3"}], "]"}], "]"}], "=", 
   RowBox[{"-", 
    RowBox[{"eigenorganisms", "[", 
     RowBox[{"[", 
      RowBox[{"All", ",", "3"}], "]"}], "]"}]}]}], 
  ";"}], "\[IndentingNewLine]", 
 RowBox[{
  RowBox[{
   RowBox[{"eigenpositions", "[", 
    RowBox[{"[", "5", "]"}], "]"}], "=", 
   RowBox[{"-", 
    RowBox[{"eigenpositions", "[", 
     RowBox[{"[", "5", "]"}], "]"}]}]}], ";"}], "\[IndentingNewLine]", 
 RowBox[{
  RowBox[{
   RowBox[{"eigenorganisms", "[", 
    RowBox[{"[", 
     RowBox[{"All", ",", "5"}], "]"}], "]"}], "=", 
   RowBox[{"-", 
    RowBox[{"eigenorganisms", "[", 
     RowBox[{"[", 
      RowBox[{"All", ",", "5"}], "]"}], "]"}]}]}], 
  ";"}], "\[IndentingNewLine]", 
 RowBox[{
  RowBox[{"degrees", "=", 
   RowBox[{
    RowBox[{"Dimensions", "[", "eigenexpressions", "]"}], 
    "\[LeftDoubleBracket]", "1", "\[RightDoubleBracket]"}]}], 
  ";"}], "\[IndentingNewLine]", 
 RowBox[{
  RowBox[{"fractions", "=", 
   RowBox[{
    SuperscriptBox["eigenexpressions", "2"], " ", "/", " ", 
    RowBox[{"Sum", "[", 
     RowBox[{
      SuperscriptBox[
       RowBox[{
       "eigenexpressions", "\[LeftDoubleBracket]", "a", 
        "\[RightDoubleBracket]"}], "2"], ",", 
      RowBox[{"{", 
       RowBox[{"a", ",", "1", ",", "degrees"}], "}"}]}], "]"}]}]}], 
  ";"}], "\[IndentingNewLine]", 
 RowBox[{
  RowBox[{"entropy", "=", 
   RowBox[{"-", 
    RowBox[{"N", "[", 
     RowBox[{
      RowBox[{"Sum", "[", 
       RowBox[{
        RowBox[{
         RowBox[{
         "fractions", "\[LeftDoubleBracket]", "a", "\[RightDoubleBracket]"}], 
         " ", 
         RowBox[{"Log", "[", 
          RowBox[{
          "fractions", "\[LeftDoubleBracket]", "a", "\[RightDoubleBracket]"}],
           "]"}]}], ",", 
        RowBox[{"{", 
         RowBox[{"a", ",", "1", ",", "degrees"}], "}"}]}], "]"}], "/", 
      RowBox[{"Log", "[", "degrees", "]"}]}], "]"}]}]}], 
  ";"}], "\[IndentingNewLine]", 
 RowBox[{"entropy", "=", 
  RowBox[{"N", "[", " ", 
   RowBox[{
    RowBox[{"Round", "[", 
     RowBox[{"100", " ", "entropy"}], "]"}], "/", "100"}], "]"}]}]}], "Input",\

 CellMargins->{{17.600000000000005`, 10.}, {7., 7.}},
 CellChangeTimes->{{3.432486461367119*^9, 3.432486478851633*^9}, {
   3.43300538322431*^9, 3.433005383670231*^9}, 3.433260868737425*^9, {
   3.433260925021804*^9, 3.4332609638065453`*^9}, {3.433784337659634*^9, 
   3.433784368499498*^9}, {3.43378448775453*^9, 3.433784537885399*^9}, 
   3.4337845807290573`*^9, {3.433784652973023*^9, 3.4337846635879517`*^9}, {
   3.4841478681062326`*^9, 3.484147900981761*^9}, {3.485622297897373*^9, 
   3.485622309981682*^9}, {3.485622345930148*^9, 3.485622440070588*^9}, {
   3.485623119996882*^9, 3.48562312149295*^9}, {3.48562321375397*^9, 
   3.485623226017392*^9}, {3.485623273118985*^9, 3.48562328010058*^9}, {
   3.486134333241905*^9, 3.486134334388515*^9}, {3.48621527950448*^9, 
   3.486215280301627*^9}, 3.486215337979636*^9, {3.486308064460052*^9, 
   3.486308068252162*^9}, {3.503054629204112*^9, 3.50305462921824*^9}, {
   3.503054673280355*^9, 3.50305467985675*^9}}],

Cell[BoxData["0.3`"], "Output",
 CellMargins->{{17.600000000000005`, 10.}, {7., 7.}},
 CellChangeTimes->{3.503054694948474*^9, 3.5031577770033913`*^9, 
  3.5031599045461807`*^9, 3.511230978916801*^9, 3.511231081768046*^9, 
  3.511231142970797*^9}]
}, Open  ]],

Cell["(* Read Taxonomy Annotations *)", "Text",
 CellMargins->{{17.600000000000005`, 10.}, {7., 7.}},
 PageBreakAbove->True,
 CellChangeTimes->{{3.477243314897621*^9, 3.477243328096951*^9}, {
  3.48553757065816*^9, 3.485537574177553*^9}},
 FontColor->RGBColor[1, 0, 0],
 Background->RGBColor[1, 1, 0]],

Cell[BoxData[{
 RowBox[{
  RowBox[{"stream", "=", 
   RowBox[{"path", "<>", "\"\<Dataset_S4.txt\>\""}]}], ";"}], "\n", 
 RowBox[{
  RowBox[{"matrix", "=", 
   RowBox[{"Import", "[", 
    RowBox[{"stream", ",", "\"\<Table\>\""}], "]"}]}], ";"}], "\n", 
 RowBox[{
  RowBox[{"taxonomy", "=", 
   RowBox[{"Transpose", "[", 
    RowBox[{"Drop", "[", 
     RowBox[{"matrix", ",", "1", ",", "3"}], "]"}], "]"}]}], 
  ";"}], "\[IndentingNewLine]", 
 RowBox[{
  RowBox[{"Clear", "[", 
   RowBox[{"stream", ",", "matrix"}], "]"}], ";"}]}], "Input",
 CellMargins->{{17.600000000000005`, 10.}, {7., 7.}},
 PageBreakAbove->Automatic,
 PageBreakBelow->False,
 CellChangeTimes->{{3.4350779482955027`*^9, 3.435078004441256*^9}, {
   3.4350780564058228`*^9, 3.435078087277775*^9}, {3.435078155443091*^9, 
   3.4350781561534567`*^9}, {3.477339960363544*^9, 3.4773399651876383`*^9}, 
   3.477340031280216*^9, {3.478454816438724*^9, 3.478454856384412*^9}, {
   3.4795715775246153`*^9, 3.479571605013736*^9}, {3.4833726662221727`*^9, 
   3.483372674141961*^9}, {3.483372727282136*^9, 3.483372756530402*^9}, 
   3.4837093647649927`*^9, {3.483709429464566*^9, 3.483709453409813*^9}, 
   3.483714099046653*^9, {3.483730003284177*^9, 3.483730010644186*^9}, 
   3.483730082230111*^9, 3.483730148228162*^9, {3.485623479282708*^9, 
   3.4856234847646427`*^9}, {3.4861344522459297`*^9, 
   3.4861344752384443`*^9}, {3.4863081403118057`*^9, 
   3.4863081514403887`*^9}, {3.488295340283805*^9, 3.488295354915193*^9}, {
   3.4882955066862183`*^9, 3.488295508932395*^9}, {3.491485427079564*^9, 
   3.491485428767419*^9}, {3.4914854858668127`*^9, 3.491485510540958*^9}, {
   3.4918315437665462`*^9, 3.4918315484816647`*^9}, {3.491857329409747*^9, 
   3.4918573310736227`*^9}, {3.491857650594537*^9, 3.491857651136599*^9}, {
   3.491862643350375*^9, 3.49186264425439*^9}, {3.491862772881792*^9, 
   3.491862774519072*^9}, {3.49186294413487*^9, 3.491862945478792*^9}, {
   3.491866597276119*^9, 3.491866598571886*^9}, {3.491908323831657*^9, 
   3.491908324343651*^9}, {3.508588686453621*^9, 3.508588686739448*^9}, 
   3.510773391964293*^9, 3.511230981502056*^9}],

Cell["(* Define Function to Find All Positions of a Group *)", "Text",
 CellMargins->{{17.600000000000005`, 10.}, {7., 7.}},
 PageBreakAbove->Automatic,
 PageBreakBelow->False,
 CellChangeTimes->{{3.4839085154061003`*^9, 3.483908515875956*^9}, {
  3.4852665314518137`*^9, 3.485266611631023*^9}, {3.485794159310109*^9, 
  3.4857941757259293`*^9}, {3.486134553088787*^9, 3.486134554000559*^9}, {
  3.4868223452210913`*^9, 3.486822368004706*^9}},
 FontColor->RGBColor[0, 0, 1]],

Cell[BoxData[
 RowBox[{
  RowBox[{"parse", "[", "group_", "]"}], ":=", 
  RowBox[{"{", "\[IndentingNewLine]", 
   RowBox[{
    RowBox[{"regX", "=", 
     RowBox[{"StringSplit", "[", 
      RowBox[{"group", ",", "\"\< + \>\""}], "]"}]}], ";", 
    "\[IndentingNewLine]", 
    RowBox[{"If", "[", 
     RowBox[{
      RowBox[{
       RowBox[{
        RowBox[{"Dimensions", "[", "regX", "]"}], "[", 
        RowBox[{"[", "1", "]"}], "]"}], ">", "1"}], ",", 
      RowBox[{"{", "\[IndentingNewLine]", 
       RowBox[{
        RowBox[{"groupPositions", "=", 
         RowBox[{"{", "}"}]}], ",", "\[IndentingNewLine]", 
        RowBox[{"Do", "[", 
         RowBox[{
          RowBox[{"{", "\[IndentingNewLine]", 
           RowBox[{
            RowBox[{"level", "=", 
             RowBox[{"Min", "[", 
              RowBox[{
               RowBox[{"Position", "[", 
                RowBox[{"taxonomy", ",", 
                 RowBox[{"regX", "[", 
                  RowBox[{"[", "i", "]"}], "]"}]}], "]"}], "[", 
               RowBox[{"[", 
                RowBox[{"All", ",", "1"}], "]"}], "]"}], "]"}]}], ",", 
            "\[IndentingNewLine]", 
            RowBox[{"groupPositions", "=", 
             RowBox[{"Union", "[", 
              RowBox[{"groupPositions", ",", 
               RowBox[{"Flatten", "[", 
                RowBox[{"Position", "[", 
                 RowBox[{
                  RowBox[{"taxonomy", "[", 
                   RowBox[{"[", "level", "]"}], "]"}], ",", 
                  RowBox[{"regX", "[", 
                   RowBox[{"[", "i", "]"}], "]"}]}], "]"}], "]"}]}], 
              "]"}]}]}], "\[IndentingNewLine]", "}"}], ",", 
          RowBox[{"{", 
           RowBox[{"i", ",", "1", ",", 
            RowBox[{
             RowBox[{"Dimensions", "[", "regX", "]"}], "[", 
             RowBox[{"[", "1", "]"}], "]"}]}], "}"}]}], "]"}]}], 
       "\[IndentingNewLine]", "}"}], ",", "\[IndentingNewLine]", 
      RowBox[{"{", 
       RowBox[{
        RowBox[{"regX", "=", 
         RowBox[{"StringSplit", "[", 
          RowBox[{"group", ",", "\"\< - \>\""}], "]"}]}], ",", 
        "\[IndentingNewLine]", 
        RowBox[{"If", "[", 
         RowBox[{
          RowBox[{
           RowBox[{
            RowBox[{"Dimensions", "[", "regX", "]"}], "[", 
            RowBox[{"[", "1", "]"}], "]"}], ">", "1"}], ",", 
          RowBox[{"{", "\[IndentingNewLine]", 
           RowBox[{
            RowBox[{"level", "=", 
             RowBox[{"Min", "[", 
              RowBox[{
               RowBox[{"Position", "[", 
                RowBox[{"taxonomy", ",", 
                 RowBox[{"regX", "[", 
                  RowBox[{"[", "1", "]"}], "]"}]}], "]"}], "[", 
               RowBox[{"[", 
                RowBox[{"All", ",", "1"}], "]"}], "]"}], "]"}]}], ",", 
            "\[IndentingNewLine]", 
            RowBox[{"groupPositions", "=", 
             RowBox[{"Flatten", "[", 
              RowBox[{"Position", "[", 
               RowBox[{
                RowBox[{"taxonomy", "[", 
                 RowBox[{"[", "level", "]"}], "]"}], ",", 
                RowBox[{"regX", "[", 
                 RowBox[{"[", "1", "]"}], "]"}]}], "]"}], "]"}]}], ",", 
            "\[IndentingNewLine]", 
            RowBox[{"Do", "[", 
             RowBox[{
              RowBox[{"{", "\[IndentingNewLine]", 
               RowBox[{
                RowBox[{"level", "=", 
                 RowBox[{"Min", "[", 
                  RowBox[{
                   RowBox[{"Position", "[", 
                    RowBox[{"taxonomy", ",", 
                    RowBox[{"regX", "[", 
                    RowBox[{"[", "i", "]"}], "]"}]}], "]"}], "[", 
                   RowBox[{"[", 
                    RowBox[{"All", ",", "1"}], "]"}], "]"}], "]"}]}], ",", 
                "\[IndentingNewLine]", 
                RowBox[{"groupPositions", "=", 
                 RowBox[{"Complement", "[", 
                  RowBox[{"groupPositions", ",", 
                   RowBox[{"Flatten", "[", 
                    RowBox[{"Position", "[", 
                    RowBox[{
                    RowBox[{"taxonomy", "[", 
                    RowBox[{"[", "level", "]"}], "]"}], ",", 
                    RowBox[{"regX", "[", 
                    RowBox[{"[", "i", "]"}], "]"}]}], "]"}], "]"}]}], 
                  "]"}]}]}], "\[IndentingNewLine]", "}"}], ",", 
              RowBox[{"{", 
               RowBox[{"i", ",", "2", ",", 
                RowBox[{
                 RowBox[{"Dimensions", "[", "regX", "]"}], "[", 
                 RowBox[{"[", "1", "]"}], "]"}]}], "}"}]}], "]"}]}], 
           "\[IndentingNewLine]", "}"}], ",", "\[IndentingNewLine]", 
          RowBox[{"{", 
           RowBox[{
            RowBox[{"level", "=", 
             RowBox[{"Min", "[", 
              RowBox[{
               RowBox[{"Position", "[", 
                RowBox[{"taxonomy", ",", "group"}], "]"}], "[", 
               RowBox[{"[", 
                RowBox[{"All", ",", "1"}], "]"}], "]"}], "]"}]}], ",", 
            "\[IndentingNewLine]", 
            RowBox[{"groupPositions", "=", 
             RowBox[{"Flatten", "[", 
              RowBox[{"Position", "[", 
               RowBox[{
                RowBox[{"taxonomy", "[", 
                 RowBox[{"[", "level", "]"}], "]"}], ",", "group"}], "]"}], 
              "]"}]}]}], "\[IndentingNewLine]", "}"}]}], "]"}]}], "}"}]}], 
     "]"}], ";", "\[IndentingNewLine]", "groupPositions"}], 
   "\[IndentingNewLine]", "}"}]}]], "Input",
 PageWidth->PaperWidth,
 CellMargins->{{17.600000000000005`, 10.}, {7., 7.}},
 CellChangeTimes->{{3.483372543429019*^9, 3.483372601340146*^9}, {
  3.483372828010027*^9, 3.483372830272778*^9}, {3.483372968753562*^9, 
  3.483372981785708*^9}, {3.483373018124386*^9, 3.4833731374663258`*^9}, {
  3.485541951040421*^9, 3.485541959844619*^9}, {3.486134603245902*^9, 
  3.486134720180674*^9}, {3.4863082324929857`*^9, 3.486308269600746*^9}, {
  3.486308381125472*^9, 3.486308418647531*^9}, {3.486399146796329*^9, 
  3.4863991471949244`*^9}, {3.486399188719627*^9, 3.486399284106245*^9}, {
  3.488216032569491*^9, 3.488216033504486*^9}}],

Cell["\<\
(* Calculate Enrichment of Significant Eigenpositions in Taxonomic Groups *)\
\>", "Text",
 CellMargins->{{17.600000000000005`, 10.}, {7., 7.}},
 PageBreakAbove->True,
 CellChangeTimes->{{3.477243314897621*^9, 3.477243328096951*^9}, {
   3.48553757065816*^9, 3.48553758196811*^9}, {3.485540941365532*^9, 
   3.485540948948365*^9}, {3.4855413712853394`*^9, 3.4855413867811613`*^9}, 
   3.4856235536933928`*^9, {3.485623617289063*^9, 3.485623619791963*^9}, {
   3.4856236650507393`*^9, 3.4856236849475117`*^9}},
 FontColor->RGBColor[1, 0, 0],
 Background->RGBColor[1, 1, 0]],

Cell["(* Define Cutoffs *)", "Text",
 CellMargins->{{17.600000000000005`, 10.}, {7., 7.}},
 CellChangeTimes->{{3.48554223949161*^9, 3.4855422484623327`*^9}, {
  3.503054880009273*^9, 3.503054881037816*^9}}],

Cell[BoxData[{
 RowBox[{
  RowBox[{"groupSize", "=", "15"}], ";"}], "\[IndentingNewLine]", 
 RowBox[{
  RowBox[{"pValueCutoff", "=", ".05"}], ";"}]}], "Input",
 CellMargins->{{17.600000000000005`, 10.}, {7., 7.}},
 CellChangeTimes->{{3.49177801509375*^9, 3.49177801528125*^9}, 
   3.503054957834203*^9, {3.503055166716032*^9, 3.503055166800714*^9}}],

Cell["(* Count Taxonomy Annotations *)", "Text",
 CellMargins->{{17.600000000000005`, 10.}, {7., 7.}},
 PageBreakAbove->Automatic,
 PageBreakBelow->False,
 CellChangeTimes->{{3.481299179016528*^9, 3.481299214417163*^9}, {
   3.481299248275886*^9, 3.4812992511791286`*^9}, {3.481299343704505*^9, 
   3.481299364697583*^9}, {3.485623708148834*^9, 3.4856238223076057`*^9}, {
   3.48579425979521*^9, 3.485794269290389*^9}, {3.486134973561624*^9, 
   3.486134990536778*^9}, {3.4861350375087137`*^9, 3.4861351009051743`*^9}, {
   3.4861352306945887`*^9, 3.4861352999861917`*^9}, 3.4861353411405773`*^9, 
   3.4862162839353857`*^9, {3.486822407088133*^9, 3.486822408046907*^9}},
 FontColor->RGBColor[0, 0, 1]],

Cell[BoxData[{
 RowBox[{
  RowBox[{"taxonomicGroups", "=", 
   RowBox[{"Table", "[", 
    RowBox[{
     RowBox[{"Union", "[", 
      RowBox[{"taxonomy", "[", 
       RowBox[{"[", "i", "]"}], "]"}], "]"}], ",", 
     RowBox[{"{", 
      RowBox[{"i", ",", "1", ",", "3"}], "}"}]}], "]"}]}], 
  ";"}], "\[IndentingNewLine]", 
 RowBox[{
  RowBox[{"countTable", "=", 
   RowBox[{"Table", "[", 
    RowBox[{
     RowBox[{"{", 
      RowBox[{
       RowBox[{"taxonomicGroups", "[", 
        RowBox[{"[", 
         RowBox[{"a", ",", "b"}], "]"}], "]"}], ",", 
       RowBox[{"Table", "[", 
        RowBox[{"0", ",", 
         RowBox[{"{", "6", "}"}], ",", 
         RowBox[{"{", "3", "}"}]}], "]"}]}], "}"}], ",", 
     RowBox[{"{", 
      RowBox[{"a", ",", "1", ",", 
       RowBox[{
        RowBox[{"Dimensions", "[", "taxonomicGroups", "]"}], "[", 
        RowBox[{"[", "1", "]"}], "]"}]}], "}"}], ",", 
     RowBox[{"{", 
      RowBox[{"b", ",", "1", ",", 
       RowBox[{
        RowBox[{"Dimensions", "[", 
         RowBox[{"taxonomicGroups", "[", 
          RowBox[{"[", "a", "]"}], "]"}], "]"}], "[", 
        RowBox[{"[", "1", "]"}], "]"}]}], "}"}]}], "]"}]}], ";"}]}], "Input",
 CellMargins->{{17.600000000000005`, 10.}, {7., 7.}},
 PageBreakAbove->False,
 CellChangeTimes->{{3.4861348204296913`*^9, 3.4861349004467087`*^9}, 
   3.486134999476027*^9, {3.48621611038431*^9, 3.486216115207999*^9}, {
   3.486216252703184*^9, 3.486216253746027*^9}, 3.4862163804959583`*^9, {
   3.4863085088024273`*^9, 3.4863085104220552`*^9}, {3.486308600498549*^9, 
   3.48630860185043*^9}, 3.491778022578125*^9}],

Cell[BoxData[
 RowBox[{
  RowBox[{"Do", "[", 
   RowBox[{
    RowBox[{"{", "\[IndentingNewLine]", 
     RowBox[{
      RowBox[{"annotations", "=", 
       RowBox[{"taxonomy", "[", 
        RowBox[{"[", "i", "]"}], "]"}]}], ";", "\[IndentingNewLine]", 
      RowBox[{"stages", "=", 
       RowBox[{"taxonomicGroups", "[", 
        RowBox[{"[", "i", "]"}], "]"}]}], ";", "\[IndentingNewLine]", 
      RowBox[{"numbers", "=", 
       RowBox[{"Flatten", "[", 
        RowBox[{"Table", "[", 
         RowBox[{
          RowBox[{"{", 
           RowBox[{"Count", "[", 
            RowBox[{"annotations", ",", 
             RowBox[{"stages", "[", 
              RowBox[{"[", "a", "]"}], "]"}]}], "]"}], "}"}], ",", 
          RowBox[{"{", 
           RowBox[{"a", ",", "1", ",", 
            RowBox[{
             RowBox[{"Dimensions", "[", "stages", "]"}], "[", 
             RowBox[{"[", "1", "]"}], "]"}]}], "}"}]}], "]"}], "]"}]}], ";", 
      "\[IndentingNewLine]", 
      RowBox[{"annotations", "=", 
       RowBox[{"Table", "[", 
        RowBox[{
         RowBox[{"{", 
          RowBox[{"annotations", "[", 
           RowBox[{"[", "a", "]"}], "]"}], "}"}], ",", 
         RowBox[{"{", 
          RowBox[{"a", ",", "1", ",", "organisms"}], "}"}]}], "]"}]}], ";", 
      "\[IndentingNewLine]", 
      RowBox[{"Do", "[", 
       RowBox[{
        RowBox[{"{", "\[IndentingNewLine]", 
         RowBox[{
          RowBox[{"eigenposition", "=", 
           RowBox[{"Table", "[", 
            RowBox[{
             RowBox[{"{", 
              RowBox[{"eigenpositions", "[", 
               RowBox[{"[", 
                RowBox[{"f", ",", "a"}], "]"}], "]"}], "}"}], ",", 
             RowBox[{"{", 
              RowBox[{"a", ",", "1", ",", "organisms"}], "}"}]}], "]"}]}], 
          ",", "\[IndentingNewLine]", 
          RowBox[{"pattern", "=", 
           RowBox[{
            RowBox[{"Sort", "[", 
             RowBox[{
              RowBox[{"Join", "[", 
               RowBox[{"eigenposition", ",", "annotations", ",", "2"}], "]"}],
               ",", 
              RowBox[{
               RowBox[{"OrderedQ", "[", 
                RowBox[{"{", 
                 RowBox[{"#2", ",", "#1"}], "}"}], "]"}], "&"}]}], "]"}], "[", 
            RowBox[{"[", 
             RowBox[{"All", ",", "2"}], "]"}], "]"}]}], ",", 
          "\[IndentingNewLine]", 
          RowBox[{"Do", "[", "\[IndentingNewLine]", 
           RowBox[{
            RowBox[{
             RowBox[{"countTable", "[", 
              RowBox[{"[", 
               RowBox[{"i", ",", "a", ",", "2", ",", 
                RowBox[{"f", "-", "1"}]}], "]"}], "]"}], "=", 
             RowBox[{"{", "\[IndentingNewLine]", 
              RowBox[{
               RowBox[{"numbers", "[", 
                RowBox[{"[", "a", "]"}], "]"}], ",", "\[IndentingNewLine]", 
               RowBox[{"Count", "[", 
                RowBox[{
                 RowBox[{"pattern", "[", 
                  RowBox[{"[", 
                   RowBox[{"1", ";;", "groupSize"}], "]"}], "]"}], ",", 
                 RowBox[{"stages", "[", 
                  RowBox[{"[", "a", "]"}], "]"}]}], "]"}], ",", 
               "\[IndentingNewLine]", 
               RowBox[{"Count", "[", 
                RowBox[{
                 RowBox[{"pattern", "[", 
                  RowBox[{"[", 
                   RowBox[{
                    RowBox[{"organisms", "-", "groupSize", "+", "1"}], ";;", 
                    "organisms"}], "]"}], "]"}], ",", 
                 RowBox[{"stages", "[", 
                  RowBox[{"[", "a", "]"}], "]"}]}], "]"}]}], "}"}]}], ",", 
            "\[IndentingNewLine]", 
            RowBox[{"{", 
             RowBox[{"a", ",", "1", ",", 
              RowBox[{
               RowBox[{"Dimensions", "[", "stages", "]"}], "[", 
               RowBox[{"[", "1", "]"}], "]"}]}], "}"}]}], "]"}]}], "}"}], ",",
         "\[IndentingNewLine]", 
        RowBox[{"{", 
         RowBox[{"f", ",", "2", ",", "7"}], "}"}]}], "]"}]}], "}"}], ",", 
    "\[IndentingNewLine]", 
    RowBox[{"{", 
     RowBox[{"i", ",", "1", ",", "3"}], "}"}]}], "]"}], ";"}]], "Input",
 CellMargins->{{17.600000000000005`, 10.}, {7., 7.}},
 PageBreakAbove->False,
 CellChangeTimes->{{3.4330060111174173`*^9, 3.4330060544059153`*^9}, {
   3.433006121689354*^9, 3.433006122080106*^9}, {3.433006187819813*^9, 
   3.433006211250846*^9}, {3.433006297802073*^9, 3.433006339955677*^9}, {
   3.43300677347653*^9, 3.433006787723098*^9}, {3.433007016664987*^9, 
   3.433007026145584*^9}, {3.433007227752503*^9, 3.433007243912026*^9}, {
   3.4330073423691883`*^9, 3.433007415314087*^9}, {3.43300755345009*^9, 
   3.4330075682656803`*^9}, {3.4330076340161877`*^9, 3.433007637503166*^9}, {
   3.433007674994794*^9, 3.433007696005598*^9}, {3.4330077665409393`*^9, 
   3.4330077970950003`*^9}, {3.4330078376418037`*^9, 3.433007849993568*^9}, {
   3.433007886961478*^9, 3.433007919108457*^9}, {3.43300796346341*^9, 
   3.4330079741581783`*^9}, {3.4330080065597258`*^9, 3.433008116948358*^9}, {
   3.433008186838797*^9, 3.43300821051544*^9}, {3.433008481898829*^9, 
   3.433008493327608*^9}, 3.4330089620393248`*^9, {3.433009411742611*^9, 
   3.43300944163339*^9}, 3.433009623978365*^9, {3.4330096810849733`*^9, 
   3.433009682868623*^9}, {3.433010368563757*^9, 3.433010378634445*^9}, {
   3.433010486494995*^9, 3.433010571498348*^9}, {3.43301063444311*^9, 
   3.433010637450451*^9}, 3.433606733338945*^9, 3.435078252487054*^9, 
   3.435078552741947*^9, {3.4784516212001953`*^9, 3.4784516214904327`*^9}, {
   3.4784516654327497`*^9, 3.478451668087204*^9}, {3.4784521684015923`*^9, 
   3.478452264286007*^9}, {3.4784523432102947`*^9, 3.4784523525438232`*^9}, 
   3.4784527211289186`*^9, 3.478452843921838*^9, 3.478452893180769*^9, {
   3.4804377833151712`*^9, 3.480437788729438*^9}, {3.48043793913335*^9, 
   3.480437965740926*^9}, {3.480438136038981*^9, 3.480438147773752*^9}, {
   3.480438180305335*^9, 3.480438203377133*^9}, {3.4804382495668583`*^9, 
   3.480438338609065*^9}, 3.480438374005638*^9, {3.48043841244781*^9, 
   3.480438436092312*^9}, {3.480438495243718*^9, 3.480438515699568*^9}, {
   3.4804386108340397`*^9, 3.480438625157955*^9}, {3.4804415373074093`*^9, 
   3.480441594812402*^9}, {3.48044173399902*^9, 3.480441739059856*^9}, {
   3.480441979210167*^9, 3.480441988730237*^9}, {3.483188965697846*^9, 
   3.483188988026746*^9}, {3.485624557327757*^9, 3.4856245614562597`*^9}, {
   3.486135185502675*^9, 3.4861351869082623`*^9}, 3.486216122174307*^9, {
   3.486217308698251*^9, 3.486217309623282*^9}, {3.486217541549665*^9, 
   3.486217598245228*^9}, {3.4862176723240223`*^9, 3.486217676835519*^9}, {
   3.486308610992052*^9, 3.486308627488595*^9}, {3.486400058813017*^9, 
   3.486400060076015*^9}, 3.491778097890625*^9, {3.503054957852796*^9, 
   3.503054957860053*^9}}],

Cell[BoxData[{
 RowBox[{
  RowBox[{"flatCountTable", "=", 
   RowBox[{"Flatten", "[", 
    RowBox[{"countTable", ",", "1"}], "]"}]}], ";"}], "\[IndentingNewLine]", 
 RowBox[{
  RowBox[{"getNumbers", "[", 
   RowBox[{"annotation_", ",", "eigenposition_"}], "]"}], ":=", 
  RowBox[{
   RowBox[{"flatCountTable", "[", 
    RowBox[{"[", 
     RowBox[{
      RowBox[{"Position", "[", 
       RowBox[{
        RowBox[{"flatCountTable", "[", 
         RowBox[{"[", 
          RowBox[{"All", ",", "1"}], "]"}], "]"}], ",", "annotation"}], "]"}],
       "[", 
      RowBox[{"[", 
       RowBox[{"1", ",", "1"}], "]"}], "]"}], "]"}], "]"}], "[", 
   RowBox[{"[", 
    RowBox[{"2", ",", 
     RowBox[{"eigenposition", "-", "1"}]}], "]"}], "]"}]}]}], "Input",
 CellMargins->{{17.600000000000005`, 10.}, {7., 7.}},
 PageBreakAbove->False,
 CellChangeTimes->{{3.480438390187942*^9, 3.480438391226141*^9}, {
  3.480438441839505*^9, 3.480438445795594*^9}, {3.480438592590536*^9, 
  3.4804387602787743`*^9}, {3.480438798675233*^9, 3.480438857324671*^9}, {
  3.48623204065697*^9, 3.486232040834145*^9}, {3.4863086518779697`*^9, 
  3.486308653436536*^9}}],

Cell["\<\
(* Compute Significance of Eigenposition Association with Taxonomic Groups *)\
\
\>", "Text",
 CellMargins->{{17.600000000000005`, 10.}, {7., 7.}},
 PageBreakAbove->False,
 PageBreakBelow->False,
 CellChangeTimes->{{3.481299179016528*^9, 3.481299214417163*^9}, {
   3.481299248275886*^9, 3.4812992511791286`*^9}, {3.481299343704505*^9, 
   3.481299364697583*^9}, {3.481301719367157*^9, 3.481301768783948*^9}, {
   3.4856241628403*^9, 3.4856241761272*^9}, {3.485624212025002*^9, 
   3.485624269956237*^9}, 3.485624365779954*^9, {3.486135753396948*^9, 
   3.48613575600369*^9}, {3.4861357940701427`*^9, 3.486135794581978*^9}, {
   3.4868226092196627`*^9, 3.486822623738902*^9}, {3.486822654492776*^9, 
   3.48682267046959*^9}, {3.486822751267591*^9, 3.486822753130231*^9}, {
   3.4868228036052103`*^9, 3.4868228062292213`*^9}},
 FontColor->RGBColor[0, 0, 1]],

Cell[BoxData[
 RowBox[{
  RowBox[{"getEnrichment", "[", 
   RowBox[{"group_", ",", "eigenposition_", ",", "tail_"}], "]"}], ":=", 
  RowBox[{"{", "\[IndentingNewLine]", 
   RowBox[{
    RowBox[{"regX", "=", 
     RowBox[{"StringSplit", "[", 
      RowBox[{"group", ",", "\"\< + \>\""}], "]"}]}], ";", 
    "\[IndentingNewLine]", 
    RowBox[{"If", "[", 
     RowBox[{
      RowBox[{
       RowBox[{
        RowBox[{"Dimensions", "[", "regX", "]"}], "[", 
        RowBox[{"[", "1", "]"}], "]"}], ">", "1"}], ",", 
      RowBox[{"nums", "=", 
       RowBox[{"Sum", "[", 
        RowBox[{
         RowBox[{"getNumbers", "[", 
          RowBox[{
           RowBox[{"regX", "[", 
            RowBox[{"[", "a", "]"}], "]"}], ",", "eigenposition"}], "]"}], 
         ",", 
         RowBox[{"{", 
          RowBox[{"a", ",", "1", ",", 
           RowBox[{
            RowBox[{"Dimensions", "[", "regX", "]"}], "[", 
            RowBox[{"[", "1", "]"}], "]"}]}], "}"}]}], "]"}]}], ",", 
      "\[IndentingNewLine]", 
      RowBox[{"{", 
       RowBox[{
        RowBox[{"regX", "=", 
         RowBox[{"StringSplit", "[", 
          RowBox[{"group", ",", " ", "\"\< - \>\""}], "]"}]}], ",", 
        "\[IndentingNewLine]", 
        RowBox[{"If", "[", 
         RowBox[{
          RowBox[{
           RowBox[{
            RowBox[{"Dimensions", "[", "regX", "]"}], "[", 
            RowBox[{"[", "1", "]"}], "]"}], ">", "1"}], ",", 
          "\[IndentingNewLine]", 
          RowBox[{"nums", "=", 
           RowBox[{
            RowBox[{"getNumbers", "[", 
             RowBox[{
              RowBox[{"regX", "[", 
               RowBox[{"[", "1", "]"}], "]"}], ",", "eigenposition"}], "]"}], 
            "-", " ", 
            RowBox[{"Sum", "[", 
             RowBox[{
              RowBox[{"getNumbers", "[", 
               RowBox[{
                RowBox[{"regX", "[", 
                 RowBox[{"[", "a", "]"}], "]"}], ",", "eigenposition"}], 
               "]"}], ",", 
              RowBox[{"{", 
               RowBox[{"a", ",", "2", ",", 
                RowBox[{
                 RowBox[{"Dimensions", "[", "regX", "]"}], "[", 
                 RowBox[{"[", "1", "]"}], "]"}]}], "}"}]}], "]"}]}]}], ",", 
          "\[IndentingNewLine]", 
          RowBox[{"nums", "=", 
           RowBox[{"getNumbers", "[", 
            RowBox[{"group", ",", "eigenposition"}], "]"}]}]}], "]"}]}], 
       "}"}]}], "]"}], ";", "\[IndentingNewLine]", 
    RowBox[{"If", "[", 
     RowBox[{
      RowBox[{"tail", "\[Equal]", "\"\<Correlated\>\""}], ",", 
      RowBox[{"tailGroup", "=", "2"}], ",", 
      RowBox[{"tailGroup", "=", "3"}]}], "]"}], ";", "\[IndentingNewLine]", 
    RowBox[{"pValue", "=", 
     RowBox[{"Sum", "[", 
      RowBox[{
       RowBox[{"N", "[", 
        RowBox[{"PDF", "[", 
         RowBox[{
          RowBox[{"HypergeometricDistribution", "[", 
           RowBox[{"groupSize", ",", 
            RowBox[{"nums", "[", 
             RowBox[{"[", "1", "]"}], "]"}], ",", "organisms"}], "]"}], ",", 
          "k"}], "]"}], "]"}], ",", 
       RowBox[{"{", 
        RowBox[{"k", ",", 
         RowBox[{"nums", "[", 
          RowBox[{"[", "tailGroup", "]"}], "]"}], ",", "groupSize"}], "}"}]}],
       "]"}]}], ";", 
    RowBox[{"{", 
     RowBox[{"eigenposition", ",", "group", ",", 
      RowBox[{"nums", "[", 
       RowBox[{"[", "tailGroup", "]"}], "]"}], ",", 
      RowBox[{"nums", "[", 
       RowBox[{"[", "1", "]"}], "]"}], ",", 
      RowBox[{"ScientificForm", "[", 
       RowBox[{"pValue", ",", "2"}], "]"}]}], "}"}]}], "\[IndentingNewLine]", 
   "}"}]}]], "Input",
 CellMargins->{{17.600000000000005`, 10.}, {7., 7.}},
 PageBreakAbove->False,
 CellChangeTimes->{{3.480440654313541*^9, 3.480440654896743*^9}, {
   3.480440942356071*^9, 3.4804410299137793`*^9}, {3.4804410931579857`*^9, 
   3.4804411594634438`*^9}, 3.480441871175761*^9, {3.4804422431820593`*^9, 
   3.4804423117277308`*^9}, {3.480442353283187*^9, 3.480442445647826*^9}, {
   3.480442479322033*^9, 3.480442601722907*^9}, {3.480442657046969*^9, 
   3.480442760858975*^9}, {3.4804428669794397`*^9, 3.480442900827979*^9}, {
   3.4804432721222467`*^9, 3.480443273056712*^9}, {3.480443323179997*^9, 
   3.480443357103063*^9}, {3.480443429443935*^9, 3.480443435851645*^9}, {
   3.480443470116357*^9, 3.480443474047073*^9}, {3.4804439250538282`*^9, 
   3.480444083285884*^9}, {3.4804441201383753`*^9, 3.4804441312492332`*^9}, {
   3.480444168491712*^9, 3.4804441718113947`*^9}, {3.4804442457126303`*^9, 
   3.480444248263764*^9}, {3.485709572524782*^9, 3.485709724925305*^9}, {
   3.486308692260991*^9, 3.486308796106213*^9}, 3.486308838083878*^9, {
   3.488395506409048*^9, 3.488395507599641*^9}, {3.48839556487394*^9, 
   3.4883955687691402`*^9}, {3.4917793498125*^9, 3.491779352703125*^9}, 
   3.4917794355625*^9, {3.492438593409872*^9, 3.4924385995032454`*^9}, {
   3.503054957867465*^9, 3.50305495787409*^9}}],

Cell[CellGroupData[{

Cell[BoxData[{
 RowBox[{
  RowBox[{"corrTable", "=", "\[IndentingNewLine]", 
   RowBox[{"acorrTable", "=", "\[IndentingNewLine]", 
    RowBox[{"{", 
     RowBox[{"{", 
      RowBox[{
      "\"\<\>\"", ",", "\"\<Taxonomic Group\>\"", ",", "\"\<n\>\"", ",", 
       "\"\<N\>\"", ",", "\"\<P-value\>\""}], "}"}], "}"}]}]}], 
  ";"}], "\[IndentingNewLine]", 
 RowBox[{
  RowBox[{"corrList", "=", 
   RowBox[{"{", "\[IndentingNewLine]", 
    RowBox[{
     RowBox[{"{", 
      RowBox[{"2", ",", "\"\<Eukarya - Microsporidia\>\""}], "}"}], ",", 
     "\[IndentingNewLine]", 
     RowBox[{"{", 
      RowBox[{"3", ",", "\"\<Eukarya - Microsporidia\>\""}], "}"}], ",", 
     "\[IndentingNewLine]", 
     RowBox[{"{", 
      RowBox[{"4", ",", "\"\<Proteobacteria\>\""}], "}"}], ",", 
     "\[IndentingNewLine]", 
     RowBox[{"{", 
      RowBox[{"5", ",", "\"\<Microsporidia\>\""}], "}"}]}], "}"}]}], 
  ";"}], "\[IndentingNewLine]", 
 RowBox[{
  RowBox[{"acorrList", "=", 
   RowBox[{"{", "\[IndentingNewLine]", 
    RowBox[{
     RowBox[{"{", 
      RowBox[{"2", ",", "\"\<Bacteria\>\""}], "}"}], ",", 
     "\[IndentingNewLine]", 
     RowBox[{"{", 
      RowBox[{"3", ",", "\"\<Microsporidia + Archaea\>\""}], "}"}], ",", 
     "\[IndentingNewLine]", 
     RowBox[{"{", 
      RowBox[{"4", ",", "\"\<Firmicutes\>\""}], "}"}], ",", 
     "\[IndentingNewLine]", 
     RowBox[{"{", 
      RowBox[{"5", ",", "\"\<Archaea\>\""}], "}"}]}], "}"}]}], 
  ";"}], "\[IndentingNewLine]", 
 RowBox[{"Do", "[", "\[IndentingNewLine]", 
  RowBox[{
   RowBox[{"corrTable", "=", 
    RowBox[{"Append", "[", "\[IndentingNewLine]", 
     RowBox[{"corrTable", ",", " ", "\[IndentingNewLine]", 
      RowBox[{
       RowBox[{"getEnrichment", "[", 
        RowBox[{
         RowBox[{"corrList", "[", 
          RowBox[{"[", 
           RowBox[{"a", ",", "2"}], "]"}], "]"}], ",", "\[IndentingNewLine]", 
         
         RowBox[{"corrList", "[", 
          RowBox[{"[", 
           RowBox[{"a", ",", "1"}], "]"}], "]"}], ",", "\[IndentingNewLine]", 
         " ", "\"\<Correlated\>\""}], "]"}], "[", 
       RowBox[{"[", "1", "]"}], "]"}]}], "]"}]}], ",", "\[IndentingNewLine]", 
   
   RowBox[{"{", 
    RowBox[{"a", ",", "1", ",", 
     RowBox[{
      RowBox[{"Dimensions", "[", "corrList", "]"}], "[", 
      RowBox[{"[", "1", "]"}], "]"}]}], "}"}]}], "]"}], "\[IndentingNewLine]", 
 RowBox[{"Do", "[", "\[IndentingNewLine]", 
  RowBox[{
   RowBox[{"acorrTable", "=", 
    RowBox[{"Append", "[", "\[IndentingNewLine]", 
     RowBox[{"acorrTable", ",", " ", "\[IndentingNewLine]", 
      RowBox[{
       RowBox[{"getEnrichment", "[", 
        RowBox[{
         RowBox[{"acorrList", "[", 
          RowBox[{"[", 
           RowBox[{"a", ",", "2"}], "]"}], "]"}], ",", "\[IndentingNewLine]", 
         
         RowBox[{"acorrList", "[", 
          RowBox[{"[", 
           RowBox[{"a", ",", "1"}], "]"}], "]"}], ",", "\[IndentingNewLine]", 
         " ", "\"\<Anticorrelated\>\""}], "]"}], "[", 
       RowBox[{"[", "1", "]"}], "]"}]}], "]"}]}], ",", "\[IndentingNewLine]", 
   
   RowBox[{"{", 
    RowBox[{"a", ",", "1", ",", 
     RowBox[{
      RowBox[{"Dimensions", "[", "acorrList", "]"}], "[", 
      RowBox[{"[", "1", "]"}], "]"}]}], "}"}]}], "]"}], "\[IndentingNewLine]", 
 RowBox[{
  RowBox[{"xHeadings", "=", 
   RowBox[{"{", 
    RowBox[{"{", "\[IndentingNewLine]", 
     RowBox[{
     "\"\<\>\"", ",", "\"\<Correlated\>\"", ",", "SpanFromLeft", ",", 
      "SpanFromLeft", ",", "\[IndentingNewLine]", "SpanFromLeft", ",", 
      "\"\<Anticorrelated\>\"", ",", "SpanFromLeft", ",", "SpanFromLeft", ",",
       "SpanFromLeft"}], "}"}], "}"}]}], ";"}], "\[IndentingNewLine]", 
 RowBox[{
  RowBox[{"yHeadings", "=", 
   RowBox[{"Transpose", "[", "\[IndentingNewLine]", 
    RowBox[{"{", 
     RowBox[{"{", 
      RowBox[{"\"\<\>\"", ",", "\"\<\>\"", ",", 
       RowBox[{"Rotate", "[", 
        RowBox[{"\"\<Eigenposition\>\"", ",", 
         RowBox[{"Pi", "/", "2"}]}], "]"}], ",", "SpanFromAbove", ",", 
       "SpanFromAbove", ",", "SpanFromAbove"}], "}"}], "}"}], "]"}]}], 
  ";"}], "\[IndentingNewLine]", 
 RowBox[{"Grid", "[", 
  RowBox[{
   RowBox[{"Join", "[", 
    RowBox[{"yHeadings", ",", 
     RowBox[{"Join", "[", 
      RowBox[{"xHeadings", ",", 
       RowBox[{"Join", "[", 
        RowBox[{"corrTable", ",", 
         RowBox[{"acorrTable", "[", 
          RowBox[{"[", 
           RowBox[{"All", ",", 
            RowBox[{"2", ";;", "5"}]}], "]"}], "]"}], ",", "2"}], "]"}]}], 
      "]"}], ",", "2"}], "]"}], ",", "\[IndentingNewLine]", 
   RowBox[{"Alignment", "\[Rule]", 
    RowBox[{"{", 
     RowBox[{"Left", ",", "Bottom"}], "}"}]}], ",", 
   RowBox[{"Spacings", "\[Rule]", 
    RowBox[{"{", 
     RowBox[{
      RowBox[{"Scaled", "[", ".01", "]"}], ",", 
      RowBox[{"Scaled", "[", ".02", "]"}]}], "}"}]}], ",", 
   RowBox[{"Frame", "\[Rule]", "All"}]}], "]"}]}], "Input",
 CellMargins->{{17.600000000000005`, 10.}, {7., 7.}},
 PageBreakAbove->True,
 CellChangeTimes->{{3.480443905256815*^9, 3.4804439057433357`*^9}, {
   3.480444255787574*^9, 3.4804442786280127`*^9}, {3.480444765537393*^9, 
   3.480444776143852*^9}, {3.485624649772711*^9, 3.485624653779605*^9}, 
   3.48562590095473*^9, {3.485627221564371*^9, 3.485627225187492*^9}, 
   3.485627311777463*^9, {3.488457686520112*^9, 3.4884577055390673`*^9}, {
   3.4884577793023453`*^9, 3.4884579217530746`*^9}, {3.488458017207279*^9, 
   3.488458108115869*^9}, {3.4915227002300997`*^9, 3.49152273683597*^9}, {
   3.492438233293766*^9, 3.4924382882364473`*^9}, {3.492438350965682*^9, 
   3.492438351149379*^9}, {3.492438397877371*^9, 3.4924384384360123`*^9}, {
   3.492438515169118*^9, 3.492438515584221*^9}, {3.4924386354893713`*^9, 
   3.492438724662299*^9}, 3.492439176012701*^9, {3.503054921018496*^9, 
   3.5030549220886793`*^9}, {3.511230999950719*^9, 3.5112310004214163`*^9}}],

Cell[BoxData[
 TagBox[GridBox[{
    {"\<\"\"\>", "\<\"\"\>", "\<\"Correlated\"\>", "\[SpanFromLeft]", 
     "\[SpanFromLeft]", "\[SpanFromLeft]", "\<\"Anticorrelated\"\>", 
     "\[SpanFromLeft]", "\[SpanFromLeft]", "\[SpanFromLeft]"},
    {"\<\"\"\>", "\<\"\"\>", "\<\"Taxonomic Group\"\>", "\<\"n\"\>", "\<\"N\"\
\>", "\<\"P-value\"\>", "\<\"Taxonomic Group\"\>", "\<\"n\"\>", "\<\"N\"\>", \
"\<\"P-value\"\>"},
    {
     RotationBox["\<\"Eigenposition\"\>",
      BoxRotation->1.5707963267948966`], 
     "2", "\<\"Eukarya - Microsporidia\"\>", "8", "8", 
     TagBox[
      InterpretationBox[
       RowBox[{"\<\"3.8\"\>", "\[Times]", 
        SuperscriptBox["10", "\<\"-7\"\>"]}],
       3.8142253026344387`*^-7,
       AutoDelete->True],
      ScientificForm[#, 2]& ], "\<\"Bacteria\"\>", "15", "57", 
     TagBox[
      InterpretationBox[
       RowBox[{"\<\"9.7\"\>", "\[Times]", 
        SuperscriptBox["10", "\<\"-3\"\>"]}],
       0.009674499440707184,
       AutoDelete->True],
      ScientificForm[#, 2]& ]},
    {"\[SpanFromAbove]", "3", "\<\"Eukarya - Microsporidia\"\>", "8", "8", 
     TagBox[
      InterpretationBox[
       RowBox[{"\<\"3.8\"\>", "\[Times]", 
        SuperscriptBox["10", "\<\"-7\"\>"]}],
       3.8142253026344387`*^-7,
       AutoDelete->True],
      ScientificForm[#, 2]& ], "\<\"Microsporidia + Archaea\"\>", "10", "10", 
     
     TagBox[
      InterpretationBox[
       RowBox[{"\<\"3.6\"\>", "\[Times]", 
        SuperscriptBox["10", "\<\"-9\"\>"]}],
       3.6227377365591682`*^-9,
       AutoDelete->True],
      ScientificForm[#, 2]& ]},
    {"\[SpanFromAbove]", "4", "\<\"Proteobacteria\"\>", "15", "23", 
     TagBox[
      InterpretationBox[
       RowBox[{"\<\"2.2\"\>", "\[Times]", 
        SuperscriptBox["10", "\<\"-10\"\>"]}],
       2.1504880339337193`*^-10,
       AutoDelete->True],
      ScientificForm[#, 2]& ], "\<\"Firmicutes\"\>", "12", "13", 
     TagBox[
      InterpretationBox[
       RowBox[{"\<\"2.2\"\>", "\[Times]", 
        SuperscriptBox["10", "\<\"-10\"\>"]}],
       2.1646853233560965`*^-10,
       AutoDelete->True],
      ScientificForm[#, 2]& ]},
    {"\[SpanFromAbove]", "5", "\<\"Microsporidia\"\>", "4", "4", 
     TagBox[
      InterpretationBox[
       RowBox[{"\<\"1.1\"\>", "\[Times]", 
        SuperscriptBox["10", "\<\"-3\"\>"]}],
       0.0011230408490682463`,
       AutoDelete->True],
      ScientificForm[#, 2]& ], "\<\"Archaea\"\>", "6", "6", 
     TagBox[
      InterpretationBox[
       RowBox[{"\<\"2.5\"\>", "\[Times]", 
        SuperscriptBox["10", "\<\"-5\"\>"]}],
       0.000024856034888834427`,
       AutoDelete->True],
      ScientificForm[#, 2]& ]}
   },
   AutoDelete->False,
   GridBoxAlignment->{"Columns" -> {{Left}}, "Rows" -> {{Bottom}}},
   GridBoxFrame->{"Columns" -> {{True}}, "Rows" -> {{True}}},
   GridBoxItemSize->{"Columns" -> {{Automatic}}, "Rows" -> {{Automatic}}},
   GridBoxSpacings->{"Columns" -> {{
        Scaled[0.01]}}, "Rows" -> {{
        Scaled[0.02]}}}],
  "Grid"]], "Output",
 CellMargins->{{17.600000000000005`, 10.}, {7., 7.}},
 CellChangeTimes->{{3.4884580361510487`*^9, 3.488458109731299*^9}, 
   3.48850426369662*^9, 3.488631499817759*^9, 3.491522820065606*^9, 
   3.491764954390625*^9, 3.491765137296875*^9, 3.491766680265625*^9, 
   3.491768502109375*^9, {3.492438439917453*^9, 3.492438463499906*^9}, 
   3.4924385189916363`*^9, 3.492438602984735*^9, {3.492438651962695*^9, 
   3.4924387252539387`*^9}, 3.4924391769212093`*^9, 3.49243924476549*^9, 
   3.492439900807973*^9, 3.492440779162045*^9, 3.4924411867113667`*^9, 
   3.492442831067232*^9, 3.492528305862678*^9, 3.492547860022172*^9, 
   3.4925483224441*^9, 3.503054979278769*^9, 3.503055174039278*^9, 
   3.503157777203451*^9, 3.503159904726471*^9, 3.51123100464808*^9, 
   3.511231081987896*^9, 3.511231143160769*^9}]
}, Open  ]],

Cell["\<\
(* Calculate Enrichment of Motifs Conserved in Taxonomic Groups *)\
\>", "Text",
 CellMargins->{{17.600000000000005`, 10.}, {7., 7.}},
 PageBreakAbove->True,
 CellChangeTimes->{{3.477243314897621*^9, 3.477243328096951*^9}, {
   3.48553757065816*^9, 3.48553758196811*^9}, {3.485540941365532*^9, 
   3.485540948948365*^9}, {3.4855413712853394`*^9, 3.4855414102141953`*^9}, 
   3.4856254493121033`*^9, {3.485625544669003*^9, 3.485625611599177*^9}, {
   3.486135840185603*^9, 3.48613585017688*^9}, {3.486135880882729*^9, 
   3.486135919300891*^9}},
 FontColor->RGBColor[1, 0, 0],
 Background->RGBColor[1, 1, 0]],

Cell["(* Read Base Pairing *)", "Text",
 CellMargins->{{17.600000000000005`, 10.}, {7., 7.}},
 PageBreakAbove->Automatic,
 PageBreakBelow->False,
 CellChangeTimes->{{3.477340215432872*^9, 3.477340230831901*^9}},
 FontColor->RGBColor[0, 0, 1]],

Cell[BoxData[{
 RowBox[{
  RowBox[{"stream", "=", 
   RowBox[{"path", "<>", "\"\<Dataset_S6.txt\>\""}]}], ";"}], "\n", 
 RowBox[{
  RowBox[{"matrix", "=", 
   RowBox[{"Import", "[", 
    RowBox[{"stream", ",", "\"\<Table\>\""}], "]"}]}], 
  ";"}], "\[IndentingNewLine]", 
 RowBox[{
  RowBox[{"pairing", "=", 
   RowBox[{"Transpose", "[", 
    RowBox[{"Drop", "[", 
     RowBox[{
     "matrix", ",", "organismAnnotations", ",", "positionAnnotations"}], 
     "]"}], "]"}]}], ";"}], "\[IndentingNewLine]", 
 RowBox[{
  RowBox[{"Clear", "[", 
   RowBox[{"stream", ",", "matrix"}], "]"}], ";"}]}], "Input",
 CellMargins->{{17.600000000000005`, 10.}, {7., 7.}},
 CellChangeTimes->{{3.478878265519075*^9, 3.478878279686172*^9}, {
   3.4813858339196177`*^9, 3.481385838214518*^9}, {3.483730594062727*^9, 
   3.483730634166009*^9}, {3.485530722005898*^9, 3.485530722781015*^9}, {
   3.48579483852127*^9, 3.485794848201387*^9}, {3.486135952701673*^9, 
   3.486135983869475*^9}, 3.486218184512458*^9, {3.488295549582664*^9, 
   3.4882955497581253`*^9}, {3.49148622018126*^9, 3.4914862215231657`*^9}, {
   3.491857400515753*^9, 3.491857401575012*^9}, {3.491857670617971*^9, 
   3.491857671175954*^9}, {3.4918626683111477`*^9, 3.491862669005044*^9}, {
   3.491862808424355*^9, 3.4918628098865623`*^9}, {3.491863010191831*^9, 
   3.49186301201318*^9}, {3.4918666155873337`*^9, 3.491866616931554*^9}, {
   3.4919083700808764`*^9, 3.491908370567075*^9}, {3.503055352467251*^9, 
   3.5030553530838957`*^9}, {3.5030555597234993`*^9, 3.503055572015716*^9}, {
   3.50858869378896*^9, 3.508588694043915*^9}, 3.5107733936204853`*^9, {
   3.511231014322158*^9, 3.511231015181951*^9}}],

Cell["(* Fold Eigenorganisms into a Third-Order Tensor *)", "Text",
 CellMargins->{{17.600000000000005`, 10.}, {7., 7.}},
 PageBreakBelow->False,
 CellChangeTimes->{
  3.454089837815145*^9, {3.485625762562338*^9, 3.485625770488106*^9}, {
   3.486218905736635*^9, 3.486218921608938*^9}, {3.488458144089183*^9, 
   3.488458147466997*^9}, {3.503055589214164*^9, 3.503055593501308*^9}},
 FontColor->RGBColor[0, 0, 1]],

Cell[CellGroupData[{

Cell[BoxData[{
 RowBox[{
  RowBox[{"eigenorganismsTensor", "=", 
   RowBox[{"Table", "[", 
    RowBox[{
     RowBox[{"eigenorganisms", "[", 
      RowBox[{"[", 
       RowBox[{
        RowBox[{"Range", "[", 
         RowBox[{"a", ",", 
          RowBox[{"positions", "*", "6"}], ",", "6"}], "]"}], ",", "All"}], 
       "]"}], "]"}], ",", 
     RowBox[{"{", 
      RowBox[{"a", ",", "1", ",", "6"}], "}"}]}], "]"}]}], ";"}], "\n", 
 RowBox[{"Dimensions", "[", "eigenorganismsTensor", "]"}]}], "Input",
 CellMargins->{{17.600000000000005`, 10.}, {7., 7.}},
 CellChangeTimes->{{3.4862189341490517`*^9, 3.486219016231985*^9}, {
   3.486219078707952*^9, 3.486219084811949*^9}, 3.486219173675262*^9, {
   3.486309393357561*^9, 3.486309394781569*^9}}],

Cell[BoxData[
 RowBox[{"{", 
  RowBox[{"6", ",", "6636", ",", "75"}], "}"}]], "Output",
 CellMargins->{{17.600000000000005`, 10.}, {7., 7.}},
 CellChangeTimes->{
  3.486218229404028*^9, 3.4862191604985228`*^9, 3.4862191912989283`*^9, 
   3.4862214516534967`*^9, 3.486230660106148*^9, 3.4862311307816668`*^9, 
   3.4862312586161327`*^9, 3.486231508902017*^9, 3.486231557702525*^9, 
   3.48630922509088*^9, 3.486313588896137*^9, 3.486313891469577*^9, 
   3.486315540123619*^9, 3.486400412585115*^9, 3.4864046082055063`*^9, 
   3.486406119833005*^9, 3.4864063945046053`*^9, 3.4867324345887403`*^9, 
   3.486733408186655*^9, 3.48673537995131*^9, 3.4867356564671993`*^9, 
   3.48674938552112*^9, 3.48682293246521*^9, 3.4868313503895493`*^9, 
   3.4869049224248857`*^9, 3.486913390076846*^9, 3.48700529233666*^9, 
   3.487006528393447*^9, 3.487007207577582*^9, 3.487008940992889*^9, 
   3.487010307735124*^9, 3.487011836814259*^9, 3.48769161689464*^9, 
   3.487884787891556*^9, 3.488220252239702*^9, 3.488285730414681*^9, 
   3.488295695737542*^9, 3.4882958130072412`*^9, 3.4882967439036837`*^9, 
   3.48829762531045*^9, 3.48830149940025*^9, 3.488377327648711*^9, 
   3.488378841849187*^9, 3.4883957355526342`*^9, 3.4883959540459013`*^9, 
   3.488396044640847*^9, 3.48839637630786*^9, 3.488396966697708*^9, 
   3.488397017871257*^9, 3.48839979161077*^9, 3.48840112118841*^9, 
   3.488458151825263*^9, 3.488504265354362*^9, 3.488631501422227*^9, 
   3.491486229154813*^9, 3.4914863821963043`*^9, 3.491486521215287*^9, 
   3.491487651720647*^9, 3.4914905011371737`*^9, 3.491492977851507*^9, 
   3.491493301555887*^9, 3.491495487931787*^9, 3.491495765917284*^9, 
   3.491496485574225*^9, 3.4914982637067013`*^9, 3.4915131213933973`*^9, 
   3.4915132542479486`*^9, 3.491521749732196*^9, 3.491832022077136*^9, 
   3.4918564634790688`*^9, 3.491857403797495*^9, 3.4918576843258333`*^9, 
   3.49185829929436*^9, 3.4918583992905807`*^9, 3.4918626720047503`*^9, 
   3.491862812337908*^9, 3.491863015467258*^9, 3.491866619181945*^9, 
   3.4919078710775223`*^9, 3.491908373365673*^9, 3.491919437025626*^9, 
   3.491920986668927*^9, 3.491921111713072*^9, 3.491946793252722*^9, {
   3.5030555796217127`*^9, 3.5030555980384007`*^9}, 3.503056055395516*^9, 
   3.503157777903604*^9, 3.503159905403182*^9, 3.511231017208147*^9, 
   3.51123108265587*^9, 3.511231143823333*^9}]
}, Open  ]],

Cell["(* Define Cutoffs *)", "Text",
 CellMargins->{{17.600000000000005`, 10.}, {7., 7.}},
 CellChangeTimes->{{3.481384557436941*^9, 3.481384559419442*^9}, {
  3.503055848031712*^9, 3.503055850875515*^9}},
 FontColor->RGBColor[0, 0, 1]],

Cell[BoxData[{
 RowBox[{
  RowBox[{"conservationValue1", "=", "80"}], ";"}], "\[IndentingNewLine]", 
 RowBox[{
  RowBox[{"conservationValue2", "=", "20"}], ";"}], "\[IndentingNewLine]", 
 RowBox[{
  RowBox[{"conservationValue3", "=", "60"}], ";"}], "\[IndentingNewLine]", 
 RowBox[{
  RowBox[{"groupSize", "=", "200"}], ";"}], "\[IndentingNewLine]", 
 RowBox[{
  RowBox[{"nearZero", "=", ".00001"}], ";"}], "\[IndentingNewLine]", 
 RowBox[{
  RowBox[{"nucleotides", "=", 
   RowBox[{"{", 
    RowBox[{
    "\"\<A\>\"", ",", " ", "\"\<C\>\"", ",", " ", "\"\<G\>\"", ",", " ", 
     "\"\<U\>\"", ",", "\"\<N\>\"", ",", "\"\<-\>\""}], "}"}]}], 
  ";"}], "\[IndentingNewLine]", 
 RowBox[{
  RowBox[{"motifs", "=", 
   RowBox[{"{", 
    RowBox[{
    "\"\<unpairedA\>\"", ",", "\"\<unpairedC\>\"", ",", "\"\<unpairedG\>\"", 
     ",", "\"\<unpairedU\>\"", ",", "\"\<unpairedN\>\"", ",", "\"\<helix\>\"",
      ",", "\"\<pairedA\>\"", ",", "\"\<pairedC\>\"", ",", "\"\<pairedG\>\"", 
     ",", "\"\<pairedU\>\"", ",", "\"\<pairedN\>\"", ",", "\"\<nucGap\>\""}], 
    "}"}]}], ";"}], "\[IndentingNewLine]", 
 RowBox[{
  RowBox[{"stages", "=", 
   RowBox[{"{", 
    RowBox[{"\"\<Group\>\"", ",", "\"\<All\>\""}], "}"}]}], 
  ";"}], "\[IndentingNewLine]", 
 RowBox[{
  RowBox[{"allPositions", "=", 
   RowBox[{"Range", "[", 
    RowBox[{"1", ",", "organisms"}], "]"}]}], ";"}]}], "Input",
 CellMargins->{{17.600000000000005`, 10.}, {7., 7.}},
 CellChangeTimes->{{3.4773417625165567`*^9, 3.47734176326838*^9}, {
   3.478458144135333*^9, 3.4784581595262537`*^9}, {3.482004583151669*^9, 
   3.4820045953196297`*^9}, {3.4855415366556873`*^9, 3.485541582137905*^9}, {
   3.485800109182276*^9, 3.485800127815027*^9}, {3.486136196551714*^9, 
   3.4861362430032177`*^9}, {3.4863112597931633`*^9, 3.486311283208674*^9}, {
   3.491490496824953*^9, 3.491490505100709*^9}, {3.49149298622287*^9, 
   3.491492986430711*^9}, {3.491857558506819*^9, 3.4918575654791527`*^9}, {
   3.49185780507102*^9, 3.491857807971459*^9}, {3.491857886384116*^9, 
   3.491857887162506*^9}, {3.491858472100686*^9, 3.491858473921384*^9}, {
   3.491858509004881*^9, 3.4918585134176197`*^9}, {3.491862725347994*^9, 
   3.491862727336261*^9}, 3.503054957879854*^9, {3.503055958017386*^9, 
   3.503055976405954*^9}}],

Cell["\<\
(* Calculate Nucleotide and Basepair Frequencies for All Organisms *)\
\>", "Text",
 CellMargins->{{17.600000000000005`, 10.}, {7., 7.}},
 CellChangeTimes->{{3.4819009088389263`*^9, 3.481900918026845*^9}, {
   3.481902058636039*^9, 3.481902060802608*^9}, {3.485531101471465*^9, 
   3.4855311021178627`*^9}, 3.485629907800723*^9, {3.4862307713212023`*^9, 
   3.486230792856879*^9}}],

Cell[BoxData[{
 RowBox[{
  RowBox[{"nucleotideCount", "=", 
   RowBox[{"Table", "[", 
    RowBox[{
     RowBox[{"Count", "[", 
      RowBox[{
       RowBox[{"alignment", "[", 
        RowBox[{"[", 
         RowBox[{"All", ",", "i"}], "]"}], "]"}], ",", 
       RowBox[{"nucleotides", "[", 
        RowBox[{"[", "j", "]"}], "]"}]}], "]"}], ",", "\[IndentingNewLine]", 
     RowBox[{"{", 
      RowBox[{"i", ",", "1", ",", "positions"}], "}"}], ",", 
     RowBox[{"{", 
      RowBox[{"j", ",", "1", ",", 
       RowBox[{
        RowBox[{"Dimensions", "[", "nucleotides", "]"}], "[", 
        RowBox[{"[", "1", "]"}], "]"}]}], "}"}]}], "]"}]}], 
  ";"}], "\[IndentingNewLine]", 
 RowBox[{
  RowBox[{"sequenceLength", "=", 
   RowBox[{"organisms", "-", 
    RowBox[{"nucleotideCount", "[", 
     RowBox[{"[", 
      RowBox[{"All", ",", "6"}], "]"}], "]"}]}]}], ";"}], "\n", 
 RowBox[{
  RowBox[{"bpCount", "=", 
   RowBox[{"Table", "[", 
    RowBox[{
     RowBox[{"{", 
      RowBox[{
       RowBox[{"Count", "[", 
        RowBox[{
         RowBox[{"pairing", "[", 
          RowBox[{"[", 
           RowBox[{"All", ",", "i"}], "]"}], "]"}], ",", "\"\<Y\>\""}], "]"}],
        ",", 
       RowBox[{"Count", "[", 
        RowBox[{
         RowBox[{"pairing", "[", 
          RowBox[{"[", 
           RowBox[{"All", ",", "i"}], "]"}], "]"}], ",", "\"\<N\>\""}], 
        "]"}]}], "}"}], ",", 
     RowBox[{"{", 
      RowBox[{"i", ",", "1", ",", "positions"}], "}"}]}], "]"}]}], 
  ";"}]}], "Input",
 CellMargins->{{17.600000000000005`, 10.}, {7., 7.}},
 CellChangeTimes->{{3.4819009088389263`*^9, 3.481900918026845*^9}, {
   3.481900958962531*^9, 3.481900975866117*^9}, {3.481901026714426*^9, 
   3.4819010270363197`*^9}, {3.481901158459834*^9, 3.481901173260951*^9}, {
   3.481901210113557*^9, 3.481901233834209*^9}, {3.4819015860445223`*^9, 
   3.481901590644943*^9}, {3.486219326859153*^9, 3.486219329157648*^9}, {
   3.486219412218275*^9, 3.486219444603765*^9}, {3.486219504531953*^9, 
   3.4862195090512867`*^9}, 3.486219748131809*^9, {3.486219853921843*^9, 
   3.486219860152995*^9}, {3.4862308242908983`*^9, 3.4862308354966288`*^9}, {
   3.4862309293962727`*^9, 3.4862310098090687`*^9}, {3.486231068309145*^9, 
   3.486231070499785*^9}, {3.4863095110221863`*^9, 3.486309513326105*^9}, 
   3.486309649025365*^9}],

Cell[BoxData[{
 RowBox[{
  RowBox[{"ntFrequncyAll", "=", 
   RowBox[{"N", "[", 
    RowBox[{
     RowBox[{"(", 
      RowBox[{"nucleotideCount", "/", "organisms"}], ")"}], "*", "100"}], 
    "]"}]}], ";"}], "\[IndentingNewLine]", 
 RowBox[{
  RowBox[{"bpFrequencyAll", "=", 
   RowBox[{"N", "[", 
    RowBox[{
     RowBox[{"(", 
      RowBox[{"bpCount", "/", "sequenceLength"}], ")"}], "*", "100"}], 
    "]"}]}], ";"}]}], "Input",
 CellMargins->{{17.600000000000005`, 10.}, {7., 7.}},
 CellChangeTimes->{{3.486231060353842*^9, 3.486231064579064*^9}, 
   3.486231176233511*^9, 3.486309655179517*^9}],

Cell["\<\
(* Calculate Correlation of First Eigenposition and Eigenorganisms with \
Frequency *)\
\>", "Text",
 CellMargins->{{17.600000000000005`, 10.}, {7., 7.}},
 PageBreakBelow->False,
 CellChangeTimes->{{3.48311975184276*^9, 3.483119775763373*^9}, {
   3.483120391178824*^9, 3.4831204038509827`*^9}, {3.486136472037627*^9, 
   3.486136477452015*^9}, {3.486136781174774*^9, 3.486136796765748*^9}, {
   3.486232095058123*^9, 3.486232136235774*^9}, {3.48623216844593*^9, 
   3.486232182166484*^9}, 3.5030558832472353`*^9}],

Cell[CellGroupData[{

Cell[BoxData[{
 RowBox[{
  RowBox[{"ones", "=", 
   RowBox[{"Table", "[", 
    RowBox[{"1", ",", 
     RowBox[{"{", 
      RowBox[{"a", ",", "1", ",", "organisms"}], "}"}]}], "]"}]}], 
  ";"}], "\n", 
 RowBox[{
  RowBox[{"eigenpositions", "[", 
   RowBox[{"[", "1", "]"}], "]"}], ".", 
  RowBox[{"(", 
   RowBox[{"ones", "/", 
    RowBox[{"Sqrt", "[", 
     RowBox[{"ones", ".", "ones"}], "]"}]}], ")"}]}]}], "Input",
 CellMargins->{{17.600000000000005`, 10.}, {7., 7.}},
 PageBreakBelow->False,
 CellChangeTimes->{{3.483120026009647*^9, 3.483120044945272*^9}, {
  3.483120283319363*^9, 3.48312028484586*^9}, {3.4831900181384087`*^9, 
  3.483190022241262*^9}, {3.485629739530025*^9, 3.485629743129362*^9}, {
  3.486309679517215*^9, 3.48630968131719*^9}, {3.486732563100793*^9, 
  3.4867325649351187`*^9}}],

Cell[BoxData[
 RowBox[{"-", "0.9960650411330717`"}]], "Output",
 CellMargins->{{17.600000000000005`, 10.}, {7., 7.}},
 PageBreakBelow->False,
 CellChangeTimes->{{3.485629731726549*^9, 3.485629743835473*^9}, 
   3.485629872931594*^9, 3.4856302510328627`*^9, 3.485631240581712*^9, 
   3.4856312935773582`*^9, 3.485705136897854*^9, 3.485709790758584*^9, 
   3.4857104393326817`*^9, 3.485794886208395*^9, 3.485794937218224*^9, 
   3.485796670030073*^9, 3.4857973815202427`*^9, 3.485800245868887*^9, 
   3.4858017338306932`*^9, 3.485869902434971*^9, 3.4862200926440687`*^9, 
   3.4862201926697617`*^9, 3.486221453628271*^9, 3.4862216242753973`*^9, 
   3.4862311321068163`*^9, 3.486231260067421*^9, 3.486231510533021*^9, 
   3.4862315596196957`*^9, 3.4863093549105377`*^9, 3.486309683869529*^9, 
   3.48631359006853*^9, 3.4863138930438004`*^9, 3.4863155412838163`*^9, 
   3.486400453045117*^9, 3.4864046094588537`*^9, 3.486406121314641*^9, 
   3.486406396220736*^9, 3.486732581873541*^9, 3.486733409939039*^9, 
   3.486735382631308*^9, 3.4867356580670557`*^9, 3.486749386878804*^9, 
   3.4868230531348963`*^9, 3.486831351973035*^9, 3.4869049241183453`*^9, 
   3.486913391238674*^9, 3.487005293473996*^9, 3.487006529852892*^9, 
   3.4870072092735157`*^9, 3.487008942670733*^9, 3.487010309439555*^9, 
   3.4870118379276543`*^9, 3.487691618806872*^9, 3.487884789072186*^9, 
   3.488220253400928*^9, 3.488285731555101*^9, 3.4882957186260433`*^9, 
   3.488295814812649*^9, 3.488296745117992*^9, 3.488297626919783*^9, 
   3.488301500954187*^9, 3.488377329352212*^9, 3.4883788432282753`*^9, 
   3.488395745564455*^9, 3.4883959552186737`*^9, 3.488396051523404*^9, 
   3.488396377835395*^9, 3.48839696807992*^9, 3.488397044976071*^9, 
   3.488399793088026*^9, 3.488401122529333*^9, 3.488458158752125*^9, 
   3.488504266713212*^9, 3.4886315025170307`*^9, 3.491486237282175*^9, 
   3.491486382960011*^9, 3.4914865220133677`*^9, 3.491487652559029*^9, 
   3.491490512522546*^9, 3.491492990396762*^9, 3.4914933074403267`*^9, 
   3.4914954887479477`*^9, 3.4914957719804173`*^9, 3.4914964909727917`*^9, 
   3.4914982645286913`*^9, 3.491498386040098*^9, 3.491513126945286*^9, 
   3.49151326156301*^9, 3.4915217503566227`*^9, 3.491832022849126*^9, 
   3.491856464165925*^9, 3.491857410312531*^9, 3.491857685197296*^9, 
   3.49185781266611*^9, 3.491857892487383*^9, 3.491858300113419*^9, 
   3.491858405727786*^9, 3.491858479513514*^9, 3.49185851729713*^9, 
   3.491862678892963*^9, 3.491862731241494*^9, 3.491862817393619*^9, 
   3.4918630401017923`*^9, 3.491866624858399*^9, 3.491907876428688*^9, 
   3.491908378638987*^9, 3.491919442875828*^9, 3.4919209873183947`*^9, 
   3.491921112386813*^9, 3.503056056006432*^9, 3.503157778586347*^9, 
   3.503159906065075*^9, 3.511231022911386*^9, 3.5112310833284073`*^9, 
   3.511231144516213*^9}]
}, Open  ]],

Cell[CellGroupData[{

Cell[BoxData[{
 RowBox[{
  RowBox[{"frequencies", "=", 
   RowBox[{"Flatten", "[", "ntFrequncyAll", "]"}]}], ";"}], "\n", 
 RowBox[{
  RowBox[{"eigenorganisms", "[", 
   RowBox[{"[", 
    RowBox[{"All", ",", "1"}], "]"}], "]"}], ".", 
  RowBox[{"(", 
   RowBox[{"frequencies", "/", 
    RowBox[{"Sqrt", "[", 
     RowBox[{"frequencies", ".", "frequencies"}], "]"}]}], ")"}]}]}], "Input",\

 CellMargins->{{17.600000000000005`, 10.}, {7., 7.}},
 CellChangeTimes->{{3.483120533590104*^9, 3.4831205903098307`*^9}, {
   3.483120622897647*^9, 3.483120636152452*^9}, {3.483190033666765*^9, 
   3.4831900381144*^9}, 3.4856297811482*^9, {3.486309688413224*^9, 
   3.486309689965612*^9}}],

Cell[BoxData[
 RowBox[{"-", "0.9998137617234572`"}]], "Output",
 CellMargins->{{17.600000000000005`, 10.}, {7., 7.}},
 CellChangeTimes->CompressedData["
1:eJwV0H0s1AEYB/AznWGppvLSC5mfkGrnotTOy4+1OeIkbiQpeX+Jec2J4xwz
bzmWCpXXnUkxOyOhm/dQTBFNkXn7nYyL5SVZz/PHs8+efZ89f3z1fCNc/RVo
NBoPJmhl3rdmnSKvTBjebtigyIXM+Vh0idvDPLlFkS15fDUdMF4oUdUF46Yq
Oeho4sc6AtywMKQbgIRGfRcq/+DczAbt3vKOO4Nmm5O1HFA/Y7wFVarwnUfl
ukfuuoB12pJAlFOgExcDzi5PvosDR/i/9seDTOt++zJQ5mjEQdllnYbloNCi
MQWdi25fqADPEf1llWC+YJjqBln0osWIbYoc+Ky1gUpDmkSRIFNPVYz6uwod
Y3F3SPNCW/JGeago+U8KqiQTJZWALqG9YrRZ3JX3HJzWrJSgTEGt4AXeTX7b
6gOzDjJoA+B4pEk7WtqTOY0WvnI0CNmhyIlc6xxUNjUuCAUL9O2qUTLa2zMK
DFjvvF4ENrBpPsXgjkq6Ywe4WkeFd4Ka/AanVXCXy1pCXxNnLNfALyPjR+Vg
t1O9FN0u6+D/BttUvMKsdqHX9KqOUrCR9Sbb5h9FmhtFC++Afnpjfv7gIcZ0
JHpC8/Q82nvL50YAOGxZfikIHBSct8oF3RSD/6Ixa1xWEdhvGcRFHzqIfNFa
FisbzfKmj6EzotEfqPED4uJT0Oml6xR6lr7dJAE10jwuD4L2aqOeKnvQR7zU
LlFRRq4ozLijexIyELUVFW6gyoTJzSTQbPbno2RwuDy1Gd0J0+7ng1Le42V0
N4F3NQXMKlfXTwU9q9yYaOvhLb9M0J7RF4tW9A4V5+C/3KljxD4ZuRCvrMoA
rdL8UtDpcHEF2q1V14jyuOI2lOGevooqU592URsHupIp5sZSVZQ5KFe/ANpm
JGqjzwS2BBoo17JBT+mb0szB+99rCDZ44GvwPTRhMWrAGVSaC83mgK1DaiVo
m0zhSY62jGR5uNl2gAutdtfeg9XCzauEsYzM1wpzQnMIdXf0PyDFCVQ=
  "]]
}, Open  ]],

Cell["\<\
(* Parse Datasets to Include Only Organisms of Given Group(s) *)\
\>", "Text",
 CellMargins->{{17.600000000000005`, 10.}, {7., 7.}},
 PageBreakAbove->True,
 CellChangeTimes->{{3.478456775409401*^9, 3.478456781992454*^9}, {
  3.478456955757861*^9, 3.47845695710623*^9}, {3.479657063603715*^9, 
  3.479657064834168*^9}, {3.481915598393251*^9, 3.481915602855811*^9}, {
  3.48191646736152*^9, 3.481916575054215*^9}, {3.485526829232383*^9, 
  3.485526831735127*^9}, {3.485526869747974*^9, 3.485526872521418*^9}, {
  3.4855269723515587`*^9, 3.485526978511335*^9}, {3.48562991936839*^9, 
  3.485629975020392*^9}, {3.4861370288988037`*^9, 3.486137147689374*^9}, {
  3.503160179832726*^9, 3.5031601835955143`*^9}},
 FontColor->RGBColor[0, 0, 1]],

Cell[BoxData[
 RowBox[{
  RowBox[{"parseAll", "[", "group_", "]"}], ":=", 
  RowBox[{"{", "\[IndentingNewLine]", 
   RowBox[{
    RowBox[{"groupPositions", "=", 
     RowBox[{
      RowBox[{"parse", "[", "group", "]"}], "[", 
      RowBox[{"[", "1", "]"}], "]"}]}], ";", "\[IndentingNewLine]", 
    RowBox[{"restPositions", "=", 
     RowBox[{"Complement", "[", 
      RowBox[{"allPositions", ",", "groupPositions"}], "]"}]}], ";", 
    "\[IndentingNewLine]", 
    RowBox[{"groupAlignment", "=", 
     RowBox[{"alignment", "[", 
      RowBox[{"[", "groupPositions", "]"}], "]"}]}], ";", 
    "\[IndentingNewLine]", 
    RowBox[{"groupBasePairing", "=", 
     RowBox[{"pairing", "[", 
      RowBox[{"[", "groupPositions", "]"}], "]"}]}], ";", 
    "\[IndentingNewLine]", 
    RowBox[{"restAlignment", "=", 
     RowBox[{"alignment", "[", 
      RowBox[{"[", "restPositions", "]"}], "]"}]}], ";", 
    "\[IndentingNewLine]", 
    RowBox[{"restBasePairing", "=", 
     RowBox[{"pairing", "[", 
      RowBox[{"[", "restPositions", "]"}], "]"}]}], ";", 
    "\[IndentingNewLine]", 
    RowBox[{"groupLength", "=", 
     RowBox[{
      RowBox[{"Dimensions", "[", "groupPositions", "]"}], "[", 
      RowBox[{"[", "1", "]"}], "]"}]}], ";", "\[IndentingNewLine]", 
    RowBox[{"restLength", "=", 
     RowBox[{
      RowBox[{"Dimensions", "[", "restPositions", "]"}], "[", 
      RowBox[{"[", "1", "]"}], "]"}]}], ";", "\[IndentingNewLine]", 
    RowBox[{"groupNucleotideCount", "=", 
     RowBox[{"Table", "[", 
      RowBox[{
       RowBox[{"Count", "[", 
        RowBox[{
         RowBox[{"groupAlignment", "[", 
          RowBox[{"[", 
           RowBox[{"All", ",", "i"}], "]"}], "]"}], ",", 
         RowBox[{"nucleotides", "[", 
          RowBox[{"[", "j", "]"}], "]"}]}], "]"}], ",", "\[IndentingNewLine]", 
       RowBox[{"{", 
        RowBox[{"i", ",", "1", ",", "positions"}], "}"}], ",", 
       RowBox[{"{", 
        RowBox[{"j", ",", "1", ",", 
         RowBox[{
          RowBox[{"Dimensions", "[", "nucleotides", "]"}], "[", 
          RowBox[{"[", "1", "]"}], "]"}]}], "}"}]}], "]"}]}], ";", 
    "\[IndentingNewLine]", 
    RowBox[{"groupLengths", "=", 
     RowBox[{"groupLength", "-", 
      RowBox[{"groupNucleotideCount", "[", 
       RowBox[{"[", 
        RowBox[{"All", ",", "6"}], "]"}], "]"}]}]}], ";", 
    "\[IndentingNewLine]", 
    RowBox[{"restLengths", "=", 
     RowBox[{"sequenceLength", "-", "groupLengths"}]}], ";", 
    "\[IndentingNewLine]", 
    RowBox[{"restCount", "=", 
     RowBox[{"nucleotideCount", " ", "-", " ", "groupNucleotideCount"}]}], 
    ";", "\[IndentingNewLine]", 
    RowBox[{"groupLengths", "=", 
     RowBox[{"Replace", "[", 
      RowBox[{"groupLengths", ",", 
       RowBox[{"0", "\[Rule]", " ", "nearZero"}], ",", 
       RowBox[{"{", "1", "}"}]}], "]"}]}], ";", "\[IndentingNewLine]", 
    RowBox[{"restLengths", "=", 
     RowBox[{"Replace", "[", 
      RowBox[{"restLengths", ",", 
       RowBox[{"0", "\[Rule]", " ", "nearZero"}], ",", 
       RowBox[{"{", "1", "}"}]}], "]"}]}], ";", "\[IndentingNewLine]", 
    RowBox[{"ntFrequencyGroup", "=", 
     RowBox[{"N", "[", 
      RowBox[{
       RowBox[{"(", 
        RowBox[{"groupNucleotideCount", "/", "groupLength"}], ")"}], "*", 
       "100"}], "]"}]}], ";", "\[IndentingNewLine]", 
    RowBox[{"ntFrequencyRest", "=", 
     RowBox[{"N", "[", 
      RowBox[{
       RowBox[{"(", 
        RowBox[{"restCount", "/", "restLength"}], ")"}], "*", "100"}], 
      "]"}]}], ";"}], "\[IndentingNewLine]", "}"}]}]], "Input",
 CellMargins->{{17.600000000000005`, 10.}, {7., 7.}},
 CellChangeTimes->{{3.481896082100603*^9, 3.4818961475041313`*^9}, {
   3.481896198035441*^9, 3.481896297280488*^9}, 3.48189655505126*^9, {
   3.481896646045594*^9, 3.481896652591449*^9}, {3.481903046572838*^9, 
   3.4819030765580683`*^9}, 3.481915543352983*^9, 3.481916495940687*^9, {
   3.481916564656764*^9, 3.481916701319336*^9}, {3.481990218279317*^9, 
   3.48199021850204*^9}, {3.481990250255662*^9, 3.481990479014175*^9}, {
   3.481990547860832*^9, 3.481990641351611*^9}, 3.481990837948687*^9, {
   3.481990955796013*^9, 3.4819909574922943`*^9}, {3.481991077941307*^9, 
   3.481991109108632*^9}, {3.481991151902285*^9, 3.481991155081149*^9}, {
   3.481991251667206*^9, 3.481991258139202*^9}, {3.482003754913299*^9, 
   3.482003774938074*^9}, {3.483121204221319*^9, 3.48312120461243*^9}, {
   3.4831212363354797`*^9, 3.4831212386315813`*^9}, 3.4855269255870047`*^9, {
   3.485541805725873*^9, 3.485541827990231*^9}, {3.485541974219841*^9, 
   3.4855420076331377`*^9}, {3.48554247939699*^9, 3.485542480308073*^9}, {
   3.4856187485074883`*^9, 3.4856187605453176`*^9}, {3.486220229287447*^9, 
   3.486220275359273*^9}, {3.486220360324408*^9, 3.486220385452325*^9}, {
   3.4862204262237663`*^9, 3.486220441470624*^9}, {3.48622073705024*^9, 
   3.486220831004546*^9}, {3.486220949629538*^9, 3.486220950932732*^9}, {
   3.4862311960169153`*^9, 3.48623120579351*^9}, {3.48623134432898*^9, 
   3.486231367490934*^9}, {3.486231533274992*^9, 3.486231534163044*^9}, {
   3.486309702028475*^9, 3.48630979108092*^9}}],

Cell["(* Calculate Basepair Frequencies *)", "Text",
 CellMargins->{{17.600000000000005`, 10.}, {7., 7.}},
 CellChangeTimes->{{3.478456775409401*^9, 3.478456781992454*^9}, {
  3.478456955757861*^9, 3.47845695710623*^9}, {3.479657063603715*^9, 
  3.479657064834168*^9}, {3.481915598393251*^9, 3.481915602855811*^9}, {
  3.4856300183735733`*^9, 3.485630019437634*^9}},
 FontColor->RGBColor[0, 0, 1]],

Cell[BoxData[
 RowBox[{
  RowBox[{"bpFrequencies", "[", "]"}], ":=", 
  RowBox[{"{", "\[IndentingNewLine]", 
   RowBox[{
    RowBox[{"bpCountGroup", "=", 
     RowBox[{"Table", "[", 
      RowBox[{
       RowBox[{"{", 
        RowBox[{
         RowBox[{"Count", "[", 
          RowBox[{
           RowBox[{"groupBasePairing", "[", 
            RowBox[{"[", 
             RowBox[{"All", ",", "i"}], "]"}], "]"}], ",", "\"\<Y\>\""}], 
          "]"}], ",", 
         RowBox[{"Count", "[", 
          RowBox[{
           RowBox[{"groupBasePairing", "[", 
            RowBox[{"[", 
             RowBox[{"All", ",", "i"}], "]"}], "]"}], ",", "\"\<N\>\""}], 
          "]"}]}], "}"}], ",", 
       RowBox[{"{", 
        RowBox[{"i", ",", "1", ",", "positions"}], "}"}]}], "]"}]}], ";", 
    "\[IndentingNewLine]", 
    RowBox[{"bpCountRest", "=", 
     RowBox[{"bpCount", "-", "bpCountGroup"}]}], ";", "\[IndentingNewLine]", 
    RowBox[{"bpFrequencyGroup", "=", 
     RowBox[{"N", "[", 
      RowBox[{
       RowBox[{"(", 
        RowBox[{"bpCountGroup", "/", "groupLengths"}], ")"}], "*", "100"}], 
      "]"}]}], ";", "\[IndentingNewLine]", 
    RowBox[{"bpFrequencyRest", "=", 
     RowBox[{"N", "[", 
      RowBox[{
       RowBox[{"(", 
        RowBox[{"bpCountRest", "/", "restLengths"}], ")"}], "*", "100"}], 
      "]"}]}], ";"}], "\[IndentingNewLine]", "}"}]}]], "Input",
 CellMargins->{{17.600000000000005`, 10.}, {7., 7.}},
 CellChangeTimes->{{3.481902317733399*^9, 3.481902441075173*^9}, {
   3.48191564777424*^9, 3.481915669998958*^9}, {3.486221031573093*^9, 
   3.4862211023592443`*^9}, 3.4862312258462963`*^9, {3.486309817110737*^9, 
   3.4863098250792637`*^9}}],

Cell["(* Calculate Basepair Annotations *)", "Text",
 CellMargins->{{17.600000000000005`, 10.}, {7., 7.}},
 CellChangeTimes->{{3.478456775409401*^9, 3.478456781992454*^9}, {
   3.478456955757861*^9, 3.47845695710623*^9}, {3.479657063603715*^9, 
   3.479657064834168*^9}, 3.485630011477243*^9},
 FontColor->RGBColor[0, 0, 1]],

Cell[BoxData[
 RowBox[{
  RowBox[{"bpAnnotations", "[", "seg_", "]"}], ":=", 
  RowBox[{"{", "\[IndentingNewLine]", 
   RowBox[{
    RowBox[{
     RowBox[{"bpFrequencies", "[", "]"}], ";", "\[IndentingNewLine]", 
     RowBox[{"segment", "=", 
      RowBox[{"If", "[", 
       RowBox[{
        RowBox[{"seg", ">", "6"}], ",", 
        RowBox[{"seg", "-", "6"}], ",", "seg"}], "]"}]}], ";", 
     "\[IndentingNewLine]", 
     RowBox[{"paired", "=", 
      RowBox[{"unpaired", "=", 
       RowBox[{"nuc", "=", 
        RowBox[{"Table", "[", 
         RowBox[{"\"\<-\>\"", ",", 
          RowBox[{"{", "positions", "}"}]}], "]"}]}]}]}], ";", 
     "\[IndentingNewLine]", 
     RowBox[{"Do", "[", 
      RowBox[{
       RowBox[{"{", "\[IndentingNewLine]", 
        RowBox[{
         RowBox[{"If", "[", 
          RowBox[{
           RowBox[{"(", 
            RowBox[{
             RowBox[{"ntFrequncyAll", "[", 
              RowBox[{"[", 
               RowBox[{"i", ",", "segment"}], "]"}], "]"}], ">", 
             "conservationValue1"}], ")"}], ",", "\[IndentingNewLine]", 
           RowBox[{"{", 
            RowBox[{
             RowBox[{
              RowBox[{"nuc", "[", 
               RowBox[{"[", "i", "]"}], "]"}], "=", "\"\<All\>\""}], ",", " ",
              "\[IndentingNewLine]", 
             RowBox[{"If", "[", 
              RowBox[{
               RowBox[{
                RowBox[{"bpFrequencyAll", "[", 
                 RowBox[{"[", 
                  RowBox[{"i", ",", "1"}], "]"}], "]"}], ">", 
                RowBox[{"bpFrequencyAll", "[", 
                 RowBox[{"[", 
                  RowBox[{"i", ",", "2"}], "]"}], "]"}]}], ",", 
               RowBox[{
                RowBox[{"paired", "[", 
                 RowBox[{"[", "i", "]"}], "]"}], "=", "\"\<All\>\""}], ",", 
               RowBox[{
                RowBox[{"unpaired", "[", 
                 RowBox[{"[", "i", "]"}], "]"}], "=", "\"\<All\>\""}]}], 
              "]"}]}], "}"}]}], "]"}], ",", "\[IndentingNewLine]", 
         RowBox[{"If", "[", 
          RowBox[{
           RowBox[{"(", 
            RowBox[{
             RowBox[{"(", 
              RowBox[{
               RowBox[{"ntFrequencyGroup", "[", 
                RowBox[{"[", 
                 RowBox[{"i", ",", "segment"}], "]"}], "]"}], ">", 
               "conservationValue1"}], ")"}], " ", "&&", " ", 
             RowBox[{"(", 
              RowBox[{
               RowBox[{"ntFrequencyRest", "[", 
                RowBox[{"[", 
                 RowBox[{"i", ",", "segment"}], "]"}], "]"}], "<", 
               "conservationValue2"}], ")"}]}], ")"}], ",", 
           "\[IndentingNewLine]", 
           RowBox[{"{", 
            RowBox[{
             RowBox[{
              RowBox[{"nuc", "[", 
               RowBox[{"[", "i", "]"}], "]"}], "=", "\"\<Group\>\""}], ",", 
             "\[IndentingNewLine]", " ", 
             RowBox[{"If", "[", 
              RowBox[{
               RowBox[{"(", 
                RowBox[{
                 RowBox[{"bpFrequencyGroup", "[", 
                  RowBox[{"[", 
                   RowBox[{"i", ",", "1"}], "]"}], "]"}], ">", 
                 RowBox[{"bpFrequencyGroup", "[", 
                  RowBox[{"[", 
                   RowBox[{"i", ",", "2"}], "]"}], "]"}]}], ")"}], ",", 
               RowBox[{
                RowBox[{"paired", "[", 
                 RowBox[{"[", "i", "]"}], "]"}], "=", "\"\<Group\>\""}], ",", 
               
               RowBox[{
                RowBox[{"unpaired", "[", 
                 RowBox[{"[", "i", "]"}], "]"}], "=", "\"\<Group\>\""}]}], 
              "]"}]}], "}"}]}], "]"}]}], "}"}], ",", "\[IndentingNewLine]", 
       RowBox[{"{", 
        RowBox[{"i", ",", "1", ",", "positions"}], "}"}]}], "]"}]}], ",", 
    "\[IndentingNewLine]", 
    RowBox[{
     RowBox[{"Switch", "[", 
      RowBox[{"segment", ",", "\[IndentingNewLine]", "1", ",", 
       RowBox[{"{", 
        RowBox[{
         RowBox[{"pairedA", "=", "paired"}], ",", 
         RowBox[{"unpairedA", "=", "unpaired"}], ",", 
         RowBox[{"nucA", "=", "nuc"}]}], "}"}], ",", "\[IndentingNewLine]", 
       "2", ",", 
       RowBox[{"{", 
        RowBox[{
         RowBox[{"pairedC", "=", "paired"}], ",", 
         RowBox[{"unpairedC", "=", "unpaired"}], ",", 
         RowBox[{"nucC", "=", "nuc"}]}], "}"}], ",", "\[IndentingNewLine]", 
       "3", ",", 
       RowBox[{"{", 
        RowBox[{
         RowBox[{"pairedG", "=", "paired"}], ",", 
         RowBox[{"unpairedG", "=", "unpaired"}], ",", 
         RowBox[{"nucG", "=", "nuc"}]}], "}"}], ",", "\[IndentingNewLine]", 
       "4", ",", 
       RowBox[{"{", 
        RowBox[{
         RowBox[{"pairedU", "=", "paired"}], ",", 
         RowBox[{"unpairedU", "=", "unpaired"}], ",", 
         RowBox[{"nucU", "=", "nuc"}]}], "}"}], ",", "\[IndentingNewLine]", 
       "5", ",", 
       RowBox[{"{", 
        RowBox[{
         RowBox[{"pairedN", "=", "paired"}], ",", 
         RowBox[{"unpairedN", "=", "unpaired"}], ",", 
         RowBox[{"nucN", "=", "nuc"}]}], "}"}], ",", "\[IndentingNewLine]", 
       "6", ",", 
       RowBox[{"{", 
        RowBox[{
         RowBox[{"pairedGap", "=", "paired"}], ",", 
         RowBox[{"unpairedGap", "=", "unpaired"}], ",", 
         RowBox[{"nucGap", "=", "nuc"}]}], "}"}]}], "]"}], ";"}]}], 
   "\[IndentingNewLine]", "}"}]}]], "Input",
 CellMargins->{{17.600000000000005`, 10.}, {7., 7.}},
 CellChangeTimes->{{3.4819032875866833`*^9, 3.481903315409418*^9}, {
   3.481903345569229*^9, 3.481903401484661*^9}, {3.481903644900014*^9, 
   3.4819036521866837`*^9}, {3.481904806709711*^9, 3.4819048961123*^9}, {
   3.481904931828102*^9, 3.481905020911529*^9}, {3.481905053313641*^9, 
   3.481905054137278*^9}, {3.481914545382084*^9, 3.481914555795535*^9}, {
   3.481914622002122*^9, 3.481914636617592*^9}, {3.481915713278661*^9, 
   3.481915722229752*^9}, {3.4819171378696737`*^9, 3.481917142269834*^9}, {
   3.4857102819560223`*^9, 3.485710345576329*^9}, {3.485799250044703*^9, 
   3.485799286381138*^9}, {3.485799425110079*^9, 3.485799460833218*^9}, {
   3.485799928276051*^9, 3.48580000059134*^9}, {3.485800096691086*^9, 
   3.485800097979601*^9}, 3.485881348818282*^9, {3.4863103574917173`*^9, 
   3.486310388885778*^9}, {3.486310458432968*^9, 3.486310516620892*^9}}],

Cell["(* Calculate Structure Annotations *)", "Text",
 CellMargins->{{17.600000000000005`, 10.}, {7., 7.}},
 PageBreakAbove->True,
 CellChangeTimes->{{3.478456775409401*^9, 3.478456781992454*^9}, {
   3.478456955757861*^9, 3.47845695710623*^9}, {3.481300537812722*^9, 
   3.481300546339757*^9}, 3.4856189803523283`*^9, 3.485630028512257*^9},
 FontColor->RGBColor[0, 0, 1]],

Cell[BoxData[
 RowBox[{
  RowBox[{"structAnnotations", "[", "]"}], ":=", 
  RowBox[{"{", "\[IndentingNewLine]", 
   RowBox[{
    RowBox[{"bpFrequencies", "[", "]"}], ";", "\[IndentingNewLine]", 
    RowBox[{"helix", "=", 
     RowBox[{"Table", "[", 
      RowBox[{"\"\<-\>\"", ",", 
       RowBox[{"{", "positions", "}"}]}], "]"}]}], ";", "\[IndentingNewLine]", 
    RowBox[{"annotation", " ", "=", "\"\<Group\>\""}], ";", 
    "\[IndentingNewLine]", 
    RowBox[{"Do", "[", 
     RowBox[{
      RowBox[{"If", "[", 
       RowBox[{
        RowBox[{"(", 
         RowBox[{
          RowBox[{
           RowBox[{"bpFrequencyGroup", "[", 
            RowBox[{"[", 
             RowBox[{"i", ",", "1"}], "]"}], "]"}], ">", 
           "conservationValue3"}], " ", "&&", 
          RowBox[{
           RowBox[{"bpFrequencyGroup", "[", 
            RowBox[{"[", 
             RowBox[{"i", ",", "1"}], "]"}], "]"}], ">", " ", 
           RowBox[{"bpFrequencyRest", "[", 
            RowBox[{"[", 
             RowBox[{"i", ",", "1"}], "]"}], "]"}]}]}], ")"}], ",", 
        RowBox[{
         RowBox[{"helix", "[", 
          RowBox[{"[", "i", "]"}], "]"}], "=", "annotation"}]}], "]"}], ",", 
      "\[IndentingNewLine]", 
      RowBox[{"{", 
       RowBox[{"i", ",", "1", ",", "positions"}], "}"}]}], "]"}]}], 
   "\[IndentingNewLine]", "}"}]}]], "Input",
 CellMargins->{{17.600000000000005`, 10.}, {7., 7.}},
 CellChangeTimes->CompressedData["
1:eJwdylsogwEAxfGNMqFFedjkEmbZKB6W5FZf1JZmDWsttaVlolwSSw2F1qaZ
KUlhU0hEKE0yK0Pe9qBEa3Ndq/XNClsrK4vv7OH069S/WD3coUmh0WgF1ODC
2Y3QHSKJsCsihqqidc9UmCTmlhe98GVxMAADdE4QHt5VRKAhmx+F0R4Rw0l5
4Panw06GvQQygzU8yDuJtcIM5ng3fBRJ+1yU+lFlP2x6jg5D59HmCBxY7dXC
zLdzHfxN5E1DcXPCCJWDu2boZm2vwRp6wgO9XWwvrFbE/VDWev8Br4cc+WHK
kgd+O9zQieVQarlVwTZfrwFezSyZYNqsaQu+nip2oHzCXCX4JgnHCaca5o9f
CqBiv6wBjq00CqGEyxIlv+2YX0dZq82thIWTEh+0W1OfoL7+3aShfNmLJR1T
zQcMUaozhj6hVWZjGyn1al8p5H7tsLZ+SEJnqWTDovosDvyTXCQt57WwrHGS
4Od858F/LXYODQ==
  "]],

Cell["(* Get Enrichment of Motifs Conserved in Taxonomic Groups *)", "Text",
 CellMargins->{{17.600000000000005`, 10.}, {7., 7.}},
 CellChangeTimes->{{3.478456775409401*^9, 3.478456781992454*^9}, {
   3.478456955757861*^9, 3.47845695710623*^9}, {3.481300537812722*^9, 
   3.481300546339757*^9}, 3.4856189803523283`*^9, {3.485630028512257*^9, 
   3.4856301605978413`*^9}, 3.486137307164562*^9},
 FontColor->RGBColor[0, 0, 1]],

Cell[BoxData[
 RowBox[{
  RowBox[{"getEnrichments", "[", 
   RowBox[{
   "group_", ",", "tail_", ",", "eigenorganism_", ",", "motif_", ",", 
    "segment_", ",", "groupSize_"}], "]"}], ":=", 
  RowBox[{"{", "\[IndentingNewLine]", 
   RowBox[{
    RowBox[{"segmentNumber", "=", 
     RowBox[{
      RowBox[{"Position", "[", 
       RowBox[{"nucleotides", ",", "segment"}], "]"}], "[", 
      RowBox[{"[", 
       RowBox[{"1", ",", "1"}], "]"}], "]"}]}], ";", "\[IndentingNewLine]", 
    RowBox[{"motifNumber", "=", 
     RowBox[{
      RowBox[{"Position", "[", 
       RowBox[{"motifs", ",", "motif"}], "]"}], "[", 
      RowBox[{"[", 
       RowBox[{"1", ",", "1"}], "]"}], "]"}]}], ";", "\[IndentingNewLine]", 
    RowBox[{"parseAll", "[", "group", "]"}], ";", "\[IndentingNewLine]", 
    RowBox[{"If", "[", 
     RowBox[{
      RowBox[{"motif", "\[Equal]", "\"\<helix\>\""}], ",", 
      RowBox[{"structAnnotations", "[", "]"}], ",", 
      RowBox[{"bpAnnotations", "[", "motifNumber", "]"}]}], "]"}], ";", 
    "\[IndentingNewLine]", 
    RowBox[{"annotations", "=", 
     RowBox[{"Switch", "[", 
      RowBox[{
      "motifNumber", ",", "1", ",", "unpairedA", ",", "2", ",", "unpairedC", 
       ",", "3", ",", "unpairedG", ",", "4", ",", "unpairedU", ",", "5", ",", 
       "pairedN", ",", "6", ",", "helix", ",", "7", ",", "pairedA", ",", "8", 
       ",", "pairedC", ",", "9", ",", "pairedG", ",", "10", ",", "pairedU", 
       ",", "11", ",", "pairedN", ",", "12", ",", "nucGap"}], "]"}]}], ";", 
    "\[IndentingNewLine]", 
    RowBox[{"numbers", "=", 
     RowBox[{"Flatten", "[", 
      RowBox[{"Table", "[", 
       RowBox[{
        RowBox[{"{", 
         RowBox[{"Count", "[", 
          RowBox[{"annotations", ",", 
           RowBox[{"stages", "[", 
            RowBox[{"[", "a", "]"}], "]"}]}], "]"}], "}"}], ",", 
        RowBox[{"{", 
         RowBox[{"a", ",", "1", ",", 
          RowBox[{
           RowBox[{"Dimensions", "[", "stages", "]"}], "[", 
           RowBox[{"[", "1", "]"}], "]"}]}], "}"}]}], "]"}], "]"}]}], ";", 
    "\[IndentingNewLine]", 
    RowBox[{"annotations", "=", 
     RowBox[{"Table", "[", 
      RowBox[{
       RowBox[{"{", 
        RowBox[{"annotations", "[", 
         RowBox[{"[", "a", "]"}], "]"}], "}"}], ",", 
       RowBox[{"{", 
        RowBox[{"a", ",", "1", ",", "positions"}], "}"}]}], "]"}]}], ";", 
    "\[IndentingNewLine]", 
    RowBox[{"pattern", "=", 
     RowBox[{
      RowBox[{"Sort", "[", 
       RowBox[{
        RowBox[{"Join", "[", 
         RowBox[{
          RowBox[{"eigenorganismsTensor", "[", 
           RowBox[{"[", 
            RowBox[{"segmentNumber", ",", "All", ",", 
             RowBox[{"{", "eigenorganism", "}"}]}], "]"}], "]"}], ",", 
          "annotations", ",", "2"}], "]"}], ",", 
        RowBox[{
         RowBox[{"OrderedQ", "[", 
          RowBox[{"{", 
           RowBox[{"#2", ",", "#1"}], "}"}], "]"}], "&"}]}], "]"}], "[", 
      RowBox[{"[", 
       RowBox[{"All", ",", "2"}], "]"}], "]"}]}], ";", "\[IndentingNewLine]", 
    
    RowBox[{"countTable", "=", 
     RowBox[{"Table", "[", 
      RowBox[{
       RowBox[{"{", "\[IndentingNewLine]", 
        RowBox[{
         RowBox[{"numbers", "[", 
          RowBox[{"[", "a", "]"}], "]"}], ",", "\[IndentingNewLine]", 
         RowBox[{"Count", "[", 
          RowBox[{
           RowBox[{"Flatten", "[", 
            RowBox[{"pattern", "[", 
             RowBox[{"[", 
              RowBox[{"1", ";;", "groupSize"}], "]"}], "]"}], "]"}], ",", 
           RowBox[{"stages", "[", 
            RowBox[{"[", "a", "]"}], "]"}]}], "]"}], ",", 
         "\[IndentingNewLine]", 
         RowBox[{"Count", "[", 
          RowBox[{
           RowBox[{"Flatten", "[", 
            RowBox[{"pattern", "[", 
             RowBox[{"[", 
              RowBox[{
               RowBox[{"positions", "-", "groupSize", "+", "1"}], ";;", 
               "positions"}], "]"}], "]"}], "]"}], ",", 
           RowBox[{"stages", "[", 
            RowBox[{"[", "a", "]"}], "]"}]}], "]"}]}], "}"}], ",", 
       "\[IndentingNewLine]", 
       RowBox[{"{", 
        RowBox[{"a", ",", "1", ",", 
         RowBox[{
          RowBox[{"Dimensions", "[", "stages", "]"}], "[", 
          RowBox[{"[", "1", "]"}], "]"}]}], "}"}]}], "]"}]}], ";", 
    "\[IndentingNewLine]", 
    RowBox[{"counts", "=", 
     RowBox[{"countTable", "[", 
      RowBox[{"[", "1", "]"}], "]"}]}], ";", "\[IndentingNewLine]", 
    RowBox[{"If", "[", 
     RowBox[{
      RowBox[{"tail", "\[Equal]", "\"\<Correlated\>\""}], ",", " ", 
      RowBox[{"tailGroup", " ", "=", " ", "2"}], ",", 
      RowBox[{"tailGroup", " ", "=", " ", "3"}]}], "]"}], ";", 
    "\[IndentingNewLine]", 
    RowBox[{"pValue", "=", 
     RowBox[{"Sum", "[", 
      RowBox[{
       RowBox[{"N", "[", 
        RowBox[{"PDF", "[", 
         RowBox[{
          RowBox[{"HypergeometricDistribution", "[", 
           RowBox[{"groupSize", ",", 
            RowBox[{"counts", "[", 
             RowBox[{"[", "1", "]"}], "]"}], ",", "positions"}], "]"}], ",", 
          "k"}], "]"}], "]"}], ",", 
       RowBox[{"{", 
        RowBox[{"k", ",", 
         RowBox[{"counts", "[", 
          RowBox[{"[", "tailGroup", "]"}], "]"}], ",", "groupSize"}], "}"}]}],
       "]"}]}], ";", "\[IndentingNewLine]", 
    RowBox[{"result", "=", 
     RowBox[{"{", 
      RowBox[{
       RowBox[{"counts", "[", 
        RowBox[{"[", "tailGroup", "]"}], "]"}], ",", 
       RowBox[{"counts", "[", 
        RowBox[{"[", "1", "]"}], "]"}], ",", 
       RowBox[{"ScientificForm", "[", 
        RowBox[{"pValue", ",", "2"}], "]"}]}], "}"}]}]}], 
   "\[IndentingNewLine]", "}"}]}]], "Input",
 CellMargins->{{17.600000000000005`, 10.}, {7., 7.}},
 CellChangeTimes->{{3.481917116831683*^9, 3.481917123773616*^9}, {
   3.481917164272439*^9, 3.481917191657736*^9}, {3.48198148017624*^9, 
   3.4819815408510733`*^9}, {3.481981736632156*^9, 3.4819817709605627`*^9}, {
   3.481981849454701*^9, 3.481981942146637*^9}, {3.481982003071725*^9, 
   3.481982095772049*^9}, {3.4819822238440228`*^9, 3.481982349072977*^9}, {
   3.481982413534771*^9, 3.48198249121808*^9}, {3.481982550430284*^9, 
   3.481982551525611*^9}, {3.481982595730063*^9, 3.48198263816159*^9}, {
   3.4819918850751677`*^9, 3.481991968679751*^9}, {3.483121546644433*^9, 
   3.4831215550682077`*^9}, {3.485542073673719*^9, 3.485542074071488*^9}, {
   3.485630188507989*^9, 3.485630225955714*^9}, {3.485630665646563*^9, 
   3.485630788042465*^9}, {3.485631072082897*^9, 3.4856311431303577`*^9}, {
   3.485631194871249*^9, 3.4856312047352247`*^9}, {3.485631487327441*^9, 
   3.485631495889838*^9}, {3.485631556499373*^9, 3.4856315639948883`*^9}, {
   3.485631646000422*^9, 3.4856316616349382`*^9}, 3.485631712285556*^9, 
   3.485631793506956*^9, {3.4857101157348003`*^9, 3.4857101216134777`*^9}, {
   3.485710155303437*^9, 3.4857102318762407`*^9}, {3.4857975419444227`*^9, 
   3.485797545648015*^9}, 3.485797595714316*^9, {3.48579906438918*^9, 
   3.48579907921572*^9}, {3.48579918689218*^9, 3.485799187570599*^9}, {
   3.4857994877556257`*^9, 3.4857994889393873`*^9}, {3.4858000649550962`*^9, 
   3.4858000890756817`*^9}, {3.48613735409872*^9, 3.48613737831531*^9}, {
   3.486221310445209*^9, 3.486221338616147*^9}, {3.486310765838553*^9, 
   3.4863107875906*^9}, {3.4863113263160343`*^9, 3.486311377478963*^9}, {
   3.4864007604562607`*^9, 3.4864008010652237`*^9}, {3.4864008544058113`*^9, 
   3.4864008627564087`*^9}, {3.48674940704009*^9, 3.486749410472815*^9}, {
   3.486749695743945*^9, 3.4867497205600033`*^9}, {3.503054957893835*^9, 
   3.503054957934301*^9}}],

Cell["(* Create Formatted Table of Selected Enrichments *)", "Text",
 CellMargins->{{17.600000000000005`, 10.}, {7., 7.}},
 PageBreakAbove->True,
 CellChangeTimes->{{3.485711371440261*^9, 3.485711382111801*^9}, {
  3.4861374412036457`*^9, 3.486137443362009*^9}}],

Cell[BoxData[
 RowBox[{
  RowBox[{"addTableRow", "[", 
   RowBox[{
   "eigenorganism_", ",", "isEigFirst_", ",", "segment_", ",", 
    "isSegmentFirst_", ",", "motif_", ",", "isMotifFirst_", ",", "isCorr_", 
    ",", "corrGroup_", ",", "isCorrFirst_", ",", "isAnticorr_", ",", 
    "acorrGroup_", ",", "isAcorrFirst_", ",", "groupSizeCorr_", ",", 
    "groupSizeAcorr_"}], "]"}], ":=", 
  RowBox[{"{", 
   RowBox[{
    RowBox[{"head", "=", 
     RowBox[{"{", 
      RowBox[{
       RowBox[{"If", "[", 
        RowBox[{"isEigFirst", ",", "eigenorganism", ",", "SpanFromAbove"}], 
        "]"}], ",", 
       RowBox[{"If", "[", 
        RowBox[{"isSegmentFirst", ",", "segment", ",", "SpanFromAbove"}], 
        "]"}], ",", 
       RowBox[{"If", "[", 
        RowBox[{"isMotifFirst", ",", "motif", ",", "SpanFromAbove"}], "]"}]}],
       "}"}]}], ";", "\[IndentingNewLine]", 
    RowBox[{"corrSection", "=", 
     RowBox[{"If", "[", 
      RowBox[{"isCorr", ",", 
       RowBox[{"Join", "[", 
        RowBox[{
         RowBox[{"If", "[", 
          RowBox[{"isCorrFirst", ",", 
           RowBox[{"{", "corrGroup", "}"}], ",", 
           RowBox[{"{", "SpanFromAbove", "}"}]}], "]"}], ",", 
         RowBox[{
          RowBox[{"getEnrichments", "[", 
           RowBox[{
           "corrGroup", ",", "\"\<Correlated\>\"", ",", "eigenorganism", ",", 
            "motif", ",", "segment", ",", "groupSizeCorr"}], "]"}], "[", 
          RowBox[{"[", "1", "]"}], "]"}]}], "]"}], ",", "\[IndentingNewLine]", 
       RowBox[{"If", "[", 
        RowBox[{"isCorrFirst", ",", 
         RowBox[{"{", 
          RowBox[{
          "\"\<\>\"", ",", "SpanFromLeft", ",", "SpanFromLeft", ",", 
           "SpanFromLeft"}], "}"}], ",", 
         RowBox[{"{", 
          RowBox[{
          "SpanFromAbove", ",", "SpanFromBoth", ",", "SpanFromBoth", ",", 
           "SpanFromBoth"}], "}"}]}], "]"}]}], "]"}]}], ";", 
    "\[IndentingNewLine]", 
    RowBox[{"acorrSection", "=", 
     RowBox[{"If", "[", 
      RowBox[{"isAnticorr", ",", "\[IndentingNewLine]", 
       RowBox[{"Join", "[", 
        RowBox[{
         RowBox[{"If", "[", 
          RowBox[{"isAcorrFirst", ",", 
           RowBox[{"{", "acorrGroup", "}"}], ",", 
           RowBox[{"{", "SpanFromAbove", "}"}]}], "]"}], ",", 
         RowBox[{
          RowBox[{"getEnrichments", "[", 
           RowBox[{
           "acorrGroup", ",", "\"\<Anticorrelated\>\"", ",", "eigenorganism", 
            ",", "motif", ",", "segment", ",", "groupSizeAcorr"}], "]"}], "[", 
          RowBox[{"[", "1", "]"}], "]"}]}], "]"}], ",", "\[IndentingNewLine]", 
       RowBox[{"If", "[", 
        RowBox[{"isAcorrFirst", ",", 
         RowBox[{"{", 
          RowBox[{
          "\"\<\>\"", ",", "SpanFromLeft", ",", "SpanFromLeft", ",", 
           "SpanFromLeft"}], "}"}], ",", 
         RowBox[{"{", 
          RowBox[{
          "SpanFromAbove", ",", "SpanFromBoth", ",", "SpanFromBoth", ",", 
           "SpanFromBoth"}], "}"}]}], "]"}]}], "]"}]}], ";", 
    "\[IndentingNewLine]", 
    RowBox[{"result", " ", "=", " ", 
     RowBox[{"Join", "[", 
      RowBox[{"head", ",", "corrSection", ",", "acorrSection"}], "]"}]}], ";",
     "\[IndentingNewLine]", "result"}], "\[IndentingNewLine]", 
   "}"}]}]], "Input",
 CellMargins->{{17.600000000000005`, 10.}, {7., 7.}},
 CellChangeTimes->{{3.485705254069078*^9, 3.485705380624354*^9}, {
  3.485705461261527*^9, 3.485705627631266*^9}, {3.485705659041307*^9, 
  3.485705673401856*^9}, {3.485705712740198*^9, 3.485705738669756*^9}, {
  3.4857059257533293`*^9, 3.485705938480975*^9}, {3.485705997124383*^9, 
  3.485706129707149*^9}, {3.485706185175765*^9, 3.48570622818659*^9}, {
  3.485706280469039*^9, 3.485706420805298*^9}, {3.485706461951708*^9, 
  3.485706579495759*^9}, {3.485707102094162*^9, 3.48570710678918*^9}, {
  3.485707148489093*^9, 3.485707185314213*^9}, {3.486231465638136*^9, 
  3.48623147099072*^9}, {3.4863114816164503`*^9, 3.486311519682541*^9}, {
  3.486749440196938*^9, 3.486749466606819*^9}, {3.486921833676667*^9, 
  3.486921890527666*^9}, {3.503054957944223*^9, 3.503054958131426*^9}}],

Cell[BoxData[
 RowBox[{
  RowBox[{"addTableRow", "[", 
   RowBox[{
   "eigenorganism_", ",", "isEigFirst_", ",", "segment_", ",", 
    "isSegmentFirst_", ",", "motif_", ",", "isMotifFirst_", ",", "isCorr_", 
    ",", "corrGroup_", ",", "isCorrFirst_", ",", "isAnticorr_", ",", 
    "acorrGroup_", ",", "isAcorrFirst_"}], "]"}], ":=", 
  RowBox[{"addTableRow", "[", 
   RowBox[{
   "eigenorganism", ",", "isEigFirst", ",", "segment", ",", "isSegmentFirst", 
    ",", "motif", ",", "isMotifFirst", ",", "isCorr", ",", "corrGroup", ",", 
    "isCorrFirst", ",", "isAnticorr", ",", "acorrGroup", ",", "isAcorrFirst", 
    ",", "groupSize", ",", "groupSize"}], "]"}]}]], "Input",
 CellMargins->{{17.600000000000005`, 10.}, {7., 7.}},
 PageBreakAbove->False,
 CellChangeTimes->{{3.48692190145118*^9, 3.486921949397929*^9}, 
   3.486922107575487*^9, {3.503054958135586*^9, 3.503054958138159*^9}}],

Cell[BoxData[
 RowBox[{
  RowBox[{"enrichmentTable", " ", "=", " ", "\[IndentingNewLine]", 
   RowBox[{"Join", "[", "\[IndentingNewLine]", 
    RowBox[{
     RowBox[{"{", 
      RowBox[{"{", 
       RowBox[{
       "\"\<\>\"", ",", "\"\<\>\"", ",", " ", "\"\<\>\"", ",", 
        "\"\<Correlated\>\"", ",", "SpanFromLeft", ",", "SpanFromLeft", ",", 
        "SpanFromLeft", ",", "\"\<Anticorrelated\>\"", ",", "SpanFromLeft", 
        ",", "SpanFromLeft", ",", "SpanFromLeft"}], "}"}], "}"}], ",", 
     RowBox[{"{", 
      RowBox[{"{", 
       RowBox[{
       "\"\<  \>\"", ",", "\"\<Tensor \\n Slice\>\"", ",", " ", 
        "\"\<Structure \\n Motif\>\"", ",", "\"\<Taxonomic \\n Group\>\"", 
        ",", "\"\<n\>\"", ",", "\"\<N\>\"", ",", "\"\<P-value\>\"", ",", 
        "\"\<Taxonomic \\n Group\>\"", ",", "\"\<n\>\"", ",", "\"\<N\>\"", 
        ",", "\"\<P-value\>\""}], "}"}], "}"}], ",", "\[IndentingNewLine]", 
     RowBox[{"addTableRow", "[", 
      RowBox[{
      "2", ",", "True", ",", "\"\<A\>\"", ",", "True", ",", 
       "\"\<unpairedA\>\"", ",", "True", ",", "True", ",", 
       "\"\<Eukarya - Microsporidia\>\"", ",", "True", ",", "True", ",", 
       "\"\<Bacteria\>\"", ",", "True"}], "]"}], ",", "\[IndentingNewLine]", 
     RowBox[{"addTableRow", "[", 
      RowBox[{
      "2", ",", "False", ",", "\"\<-\>\"", ",", "True", ",", "\"\<nucGap\>\"",
        ",", "True", ",", "True", ",", "\"\<Eukarya - Microsporidia\>\"", ",",
        "False", ",", "True", ",", "\"\<Bacteria\>\"", ",", "False", ",", 
       "200", ",", "91"}], "]"}], ",", "\[IndentingNewLine]", 
     RowBox[{"addTableRow", "[", 
      RowBox[{
      "2", ",", "False", ",", "\"\<-\>\"", ",", "False", ",", 
       "\"\<unpairedA\>\"", ",", "True", ",", "True", ",", "\"\<Bacteria\>\"",
        ",", "True", ",", "True", ",", "\"\<Eukarya - Microsporidia\>\"", ",",
        "True", ",", "200", ",", "91"}], "]"}], ",", "\[IndentingNewLine]", 
     RowBox[{"addTableRow", "[", 
      RowBox[{
      "3", ",", "True", ",", "\"\<A\>\"", ",", "True", ",", 
       "\"\<unpairedA\>\"", ",", "False", ",", "True", ",", 
       "\"\<Bacteria\>\"", ",", "False", ",", "True", ",", 
       "\"\<Archaea + Microsporidia\>\"", ",", "True"}], "]"}], ",", 
     "\[IndentingNewLine]", 
     RowBox[{"addTableRow", "[", 
      RowBox[{
      "3", ",", "False", ",", "\"\<-\>\"", ",", "True", ",", "\"\<nucGap\>\"",
        ",", "True", ",", "True", ",", "\"\<Bacteria\>\"", ",", "False", ",", 
       "True", ",", "\"\<Archaea + Microsporidia\>\"", ",", "False", ",", 
       "200", ",", "100"}], "]"}], ",", "\[IndentingNewLine]", 
     RowBox[{"addTableRow", "[", 
      RowBox[{
      "3", ",", "False", ",", "\"\<-\>\"", ",", "False", ",", 
       "\"\<unpairedA\>\"", ",", "True", ",", "False", ",", "Null", ",", 
       "True", ",", "True", ",", "\"\<Bacteria\>\"", ",", "True", ",", "200", 
       ",", "100"}], "]"}], ",", "\[IndentingNewLine]", 
     RowBox[{"addTableRow", "[", 
      RowBox[{
      "4", ",", "True", ",", "\"\<A\>\"", ",", "True", ",", 
       "\"\<unpairedA\>\"", ",", "False", ",", "True", ",", 
       "\"\<Proteobacteria\>\"", ",", "True", ",", "True", ",", 
       "\"\<Firmicutes\>\"", ",", "True"}], "]"}], ",", "\[IndentingNewLine]", 
     RowBox[{"addTableRow", "[", 
      RowBox[{
      "5", ",", "True", ",", "\"\<A\>\"", ",", "False", ",", 
       "\"\<unpairedA\>\"", ",", "False", ",", "True", ",", 
       "\"\<Microsporidia\>\"", ",", "True", ",", "True", ",", 
       "\"\<Archaea\>\"", ",", "True"}], "]"}], ",", "\[IndentingNewLine]", 
     RowBox[{"addTableRow", "[", 
      RowBox[{
      "5", ",", "False", ",", "\"\<-\>\"", ",", "True", ",", "\"\<nucGap\>\"",
        ",", "True", ",", "True", ",", "\"\<Microsporidia\>\"", ",", "False", 
       ",", "True", ",", "\"\<Archaea\>\"", ",", "False", ",", "200", ",", 
       "199"}], "]"}], ",", 
     RowBox[{"addTableRow", "[", 
      RowBox[{
      "5", ",", "False", ",", "\"\<-\>\"", ",", "False", ",", 
       "\"\<unpairedA\>\"", ",", "True", ",", "False", ",", "Null", ",", 
       "True", ",", "True", ",", "\"\<Microsporidia\>\"", ",", "True", ",", 
       "200", ",", "199"}], "]"}]}], "\[IndentingNewLine]", "]"}]}], 
  ";"}]], "Input",
 CellMargins->{{17.600000000000005`, 10.}, {7., 7.}},
 CellChangeTimes->{{3.48570725195019*^9, 3.485707417708305*^9}, {
   3.485707537180422*^9, 3.4857075906541853`*^9}, {3.485707717622617*^9, 
   3.4857078718838778`*^9}, {3.4857079098763866`*^9, 3.485708070039908*^9}, {
   3.485708118594884*^9, 3.4857081766150427`*^9}, {3.485708393380385*^9, 
   3.485708810075364*^9}, 3.485708855264492*^9, 3.485708910377659*^9, {
   3.485709271341608*^9, 3.485709287070211*^9}, {3.485709394605032*^9, 
   3.4857094946606207`*^9}, {3.485709532981984*^9, 3.485709533653018*^9}, {
   3.4857949852088423`*^9, 3.48579501986649*^9}, {3.485796849920498*^9, 
   3.485796879266912*^9}, {3.485796924460465*^9, 3.485796939526408*^9}, {
   3.4861387752907267`*^9, 3.48613879356321*^9}, 3.486231520113958*^9, 
   3.4862315646256933`*^9, {3.486400959547768*^9, 3.486400959746641*^9}, {
   3.4867494831963167`*^9, 3.486749565042008*^9}, {3.4867498982294273`*^9, 
   3.4867499044685183`*^9}, {3.486749986506321*^9, 3.486749987192865*^9}, {
   3.486750223736327*^9, 3.486750231582369*^9}, {3.486823193729513*^9, 
   3.486823206216901*^9}, {3.486823264222082*^9, 3.486823274612948*^9}, {
   3.486823308823614*^9, 3.486823309134489*^9}, {3.486921629671858*^9, 
   3.486921712618643*^9}, {3.486922319901638*^9, 3.4869223201562862`*^9}, {
   3.4883789099831333`*^9, 3.4883789104489717`*^9}, {3.4883959926917753`*^9, 
   3.48839599301976*^9}, {3.489335884521884*^9, 3.489335885823637*^9}, {
   3.489335938103791*^9, 3.489335951010601*^9}, 3.489336109590094*^9, {
   3.4893361597609*^9, 3.489336171043941*^9}, {3.489336217058784*^9, 
   3.489336279509191*^9}, {3.489336340510108*^9, 3.489336348236547*^9}, {
   3.48933639363869*^9, 3.489336396699051*^9}, 3.489336432359209*^9, {
   3.489336501554268*^9, 3.489336506033165*^9}, {3.491415453838293*^9, 
   3.4914154668920803`*^9}, {3.491415766220312*^9, 3.491415822250725*^9}, {
   3.491415861556756*^9, 3.49141588548381*^9}, {3.4914178938621683`*^9, 
   3.49141791528337*^9}, {3.491417997547758*^9, 3.491418050427294*^9}, {
   3.491418108900633*^9, 3.491418186776085*^9}, {3.491418223893936*^9, 
   3.491418225979931*^9}, {3.491418259282048*^9, 3.49141828086465*^9}, {
   3.491418312452045*^9, 3.4914183142580338`*^9}, {3.491418405598605*^9, 
   3.491418414418069*^9}, {3.4914184598777742`*^9, 3.491418460457816*^9}, {
   3.491418516060031*^9, 3.49141856191504*^9}, {3.4914186142447567`*^9, 
   3.491418912347712*^9}, {3.4914200800198812`*^9, 3.491420091466587*^9}, {
   3.491420139798464*^9, 3.4914201418490267`*^9}, {3.491472396979237*^9, 
   3.4914724717764378`*^9}, {3.491472709636302*^9, 3.491472710474678*^9}, {
   3.491472969934202*^9, 3.4914729848292103`*^9}, {3.491473016951058*^9, 
   3.491473066126593*^9}, {3.491473469884644*^9, 3.491473492123913*^9}, 
   3.491473790200296*^9, {3.4914740238157997`*^9, 3.491474030230452*^9}, {
   3.491487181522765*^9, 3.491487287526924*^9}, {3.491487323048695*^9, 
   3.49148732368753*^9}, {3.491487412361712*^9, 3.4914874459606752`*^9}, {
   3.491487486501307*^9, 3.491487506379833*^9}, {3.4914875630863943`*^9, 
   3.4914875640923853`*^9}, {3.491487608953767*^9, 3.491487621785596*^9}, {
   3.491487682577318*^9, 3.491487732167745*^9}, {3.491487765104814*^9, 
   3.491487820620929*^9}, {3.49149545385499*^9, 3.491495475542594*^9}, {
   3.4914983697142353`*^9, 3.4914983736806602`*^9}, {3.491498531016798*^9, 
   3.4914985365972033`*^9}, 3.491498622088923*^9, {3.49149866985646*^9, 
   3.491498709399539*^9}, 3.491498749617481*^9, {3.4914988403374166`*^9, 
   3.491498896184895*^9}, {3.491499120428851*^9, 3.4914991308083057`*^9}, {
   3.491499179323122*^9, 3.491499179985744*^9}, {3.4914993238981867`*^9, 
   3.491499334840384*^9}, {3.491513376920946*^9, 3.4915133790152607`*^9}, {
   3.491513421466959*^9, 3.491513426642459*^9}, {3.491513467947069*^9, 
   3.491513524043857*^9}, {3.491856482516923*^9, 3.491856578783444*^9}, {
   3.491856850251631*^9, 3.491856852083193*^9}, {3.491857030324716*^9, 
   3.49185703114745*^9}, {3.49192099982304*^9, 3.4919210604155684`*^9}, {
   3.491921162185981*^9, 3.491921163724073*^9}, 3.5030561797344217`*^9, {
   3.503056354140194*^9, 3.5030563824346247`*^9}, {3.50305646012949*^9, 
   3.503056492200736*^9}, {3.511231064459195*^9, 3.51123106533587*^9}, {
   3.511231106610331*^9, 3.511231107250305*^9}}],

Cell[BoxData[
 RowBox[{
  RowBox[{"yHeadings", " ", "=", " ", 
   RowBox[{"Transpose", "[", 
    RowBox[{"{", 
     RowBox[{"Join", "[", 
      RowBox[{
       RowBox[{"{", "\"\<\>\"", "}"}], ",", 
       RowBox[{"{", 
        RowBox[{"Rotate", "[", 
         RowBox[{"\"\<Eigenorganism\>\"", ",", 
          RowBox[{"Pi", "/", "2"}]}], "]"}], "}"}], ",", 
       RowBox[{"Table", "[", 
        RowBox[{"SpanFromAbove", ",", 
         RowBox[{"{", 
          RowBox[{
           RowBox[{
            RowBox[{"Dimensions", "[", "enrichmentTable", "]"}], "[", 
            RowBox[{"[", "1", "]"}], "]"}], "-", "2"}], "}"}]}], "]"}]}], 
      "]"}], "}"}], "]"}]}], ";"}]], "Input",
 CellMargins->{{17.600000000000005`, 10.}, {7., 7.}},
 PageBreakAbove->True,
 CellChangeTimes->{{3.485795067372458*^9, 3.48579511985112*^9}, {
  3.485795207784416*^9, 3.4857952244731417`*^9}, {3.485795356705892*^9, 
  3.48579541868429*^9}, {3.485795476241089*^9, 3.485795478407929*^9}, {
  3.485795903105383*^9, 3.485795953411805*^9}}],

Cell[BoxData[{
 RowBox[{
  RowBox[{"enrichmentTable", "=", 
   RowBox[{"ReplaceAll", "[", 
    RowBox[{"enrichmentTable", ",", 
     RowBox[{"\"\<unpairedA\>\"", "\[Rule]", "\"\<Unpaired A\>\""}]}], 
    "]"}]}], ";", 
  RowBox[{"enrichmentTable", "=", 
   RowBox[{"ReplaceAll", "[", 
    RowBox[{"enrichmentTable", ",", 
     RowBox[{"\"\<-\>\"", "\[Rule]", "\"\<Gap\>\""}]}], "]"}]}], ";", 
  RowBox[{"enrichmentTable", "=", 
   RowBox[{"ReplaceAll", "[", 
    RowBox[{"enrichmentTable", ",", 
     RowBox[{"\"\<nucGap\>\"", "\[Rule]", "\"\<Gap\>\""}]}], "]"}]}], ";", 
  RowBox[{"enrichmentTable", "=", 
   RowBox[{"ReplaceAll", "[", 
    RowBox[{"enrichmentTable", ",", 
     RowBox[{
     "\"\<Eukarya - Microsporidia\>\"", "\[Rule]", 
      "\"\<Eukarya -\\n Microsporidia\>\""}]}], "]"}]}], 
  ";"}], "\[IndentingNewLine]", 
 RowBox[{
  RowBox[{"enrichmentTable", "=", 
   RowBox[{"ReplaceAll", "[", 
    RowBox[{"enrichmentTable", ",", 
     RowBox[{
     "\"\<Archaea + Microsporidia\>\"", "\[Rule]", 
      "\"\<Archaea +\\n Microsporidia\>\""}]}], "]"}]}], ";"}]}], "Input",
 CellMargins->{{17.600000000000005`, 10.}, {7., 7.}},
 CellChangeTimes->{{3.502885932823371*^9, 3.502885975436514*^9}, {
   3.502886025277666*^9, 3.502886056074895*^9}, 3.502886361719433*^9, 
   3.502886550799814*^9, {3.502886591033107*^9, 3.5028866669821653`*^9}, 
   3.5028868621328163`*^9, {3.5028871540735493`*^9, 3.502887155743412*^9}, {
   3.502887431944718*^9, 3.502887440416225*^9}, {3.502888055259069*^9, 
   3.502888059936379*^9}, {3.502888444753262*^9, 3.502888475109931*^9}, {
   3.5028886685942173`*^9, 3.502888693505777*^9}, {3.502888798216354*^9, 
   3.5028888345358467`*^9}, 3.502891330154861*^9, {3.5028963624603853`*^9, 
   3.502896383633582*^9}, {3.503056122280053*^9, 3.503056160416914*^9}}],

Cell[CellGroupData[{

Cell[BoxData[
 RowBox[{"Grid", "[", 
  RowBox[{
   RowBox[{"Join", "[", 
    RowBox[{"yHeadings", ",", "enrichmentTable", ",", "2"}], "]"}], ",", 
   "\[IndentingNewLine]", 
   RowBox[{"Alignment", "\[Rule]", " ", 
    RowBox[{"{", 
     RowBox[{"Left", ",", "Bottom"}], "}"}]}], ",", 
   RowBox[{"Spacings", "\[Rule]", 
    RowBox[{"{", 
     RowBox[{
      RowBox[{"Scaled", "[", ".01", "]"}], ",", 
      RowBox[{"Scaled", "[", ".02", "]"}]}], "}"}]}], ",", 
   RowBox[{"Frame", "\[Rule]", " ", "All"}]}], " ", "]"}]], "Input",
 CellMargins->{{17.600000000000005`, 10.}, {7., 7.}},
 PageBreakAbove->False,
 CellChangeTimes->{{3.485795036915277*^9, 3.485795050046935*^9}, {
   3.4857954277094183`*^9, 3.485795467383143*^9}, {3.485797327272183*^9, 
   3.485797332055537*^9}, {3.486137475854838*^9, 3.4861376979380407`*^9}, {
   3.4861377465510483`*^9, 3.486137817865922*^9}, {3.4861378832136507`*^9, 
   3.486137901629631*^9}, {3.486138028789764*^9, 3.486138029180718*^9}, {
   3.486138075904503*^9, 3.486138081511615*^9}, {3.486138150486045*^9, 
   3.486138217311314*^9}, {3.486138274035852*^9, 3.48613831132579*^9}, {
   3.486138356312443*^9, 3.486138386880685*^9}, {3.4861384929362507`*^9, 
   3.4861385076156*^9}, {3.486138547937853*^9, 3.486138603268963*^9}, {
   3.486138636576107*^9, 3.486138665352421*^9}, {3.486138710700527*^9, 
   3.486138743012665*^9}, {3.48613881279313*^9, 3.486138881566701*^9}, 
   3.4861389904211607`*^9, {3.486139036206934*^9, 3.486139130724119*^9}, {
   3.486139163302045*^9, 3.486139194654983*^9}, {3.486139263253278*^9, 
   3.486139365768393*^9}, {3.4863116076820087`*^9, 3.486311619866781*^9}, {
   3.486823397898177*^9, 3.4868234033133793`*^9}, {3.486823442404756*^9, 
   3.486823514495438*^9}, {3.486823648816513*^9, 3.486823726403414*^9}, {
   3.4868238076162*^9, 3.4868238753315*^9}, {3.486823925913374*^9, 
   3.4868239669522753`*^9}, {3.486824000380541*^9, 3.486824118321414*^9}, {
   3.4868241706296*^9, 3.486824254319909*^9}, {3.48682439355205*^9, 
   3.486824568034296*^9}, {3.4868246174451437`*^9, 3.486824658336194*^9}, {
   3.486824773520103*^9, 3.486824937223065*^9}, {3.486824968993062*^9, 
   3.486824976752679*^9}, {3.4869050156624327`*^9, 3.486905058048253*^9}, {
   3.4869051805524406`*^9, 3.4869052946069107`*^9}, {3.488396163948285*^9, 
   3.488396185657394*^9}, {3.4914873061296663`*^9, 3.4914873097916193`*^9}, {
   3.491513381323628*^9, 3.491513382853567*^9}, {3.4915134519881973`*^9, 
   3.4915134529412737`*^9}, 3.5030564206417828`*^9}],

Cell[BoxData[
 TagBox[GridBox[{
    {"\<\"\"\>", "\<\"\"\>", "\<\"\"\>", "\<\"\"\>", "\<\"Correlated\"\>", 
     "\[SpanFromLeft]", "\[SpanFromLeft]", 
     "\[SpanFromLeft]", "\<\"Anticorrelated\"\>", "\[SpanFromLeft]", 
     "\[SpanFromLeft]", "\[SpanFromLeft]"},
    {
     RotationBox["\<\"Eigenorganism\"\>",
      BoxRotation->
       1.5707963267948966`], "\<\"  \"\>", "\<\"Tensor \\n Slice\"\>", \
"\<\"Structure \\n Motif\"\>", "\<\"Taxonomic \\n Group\"\>", "\<\"n\"\>", \
"\<\"N\"\>", "\<\"P-value\"\>", "\<\"Taxonomic \\n Group\"\>", "\<\"n\"\>", "\
\<\"N\"\>", "\<\"P-value\"\>"},
    {"\[SpanFromAbove]", 
     "2", "\<\"A\"\>", "\<\"Unpaired A\"\>", "\<\"Eukarya -\\n \
Microsporidia\"\>", "59", "59", 
     TagBox[
      InterpretationBox[
       RowBox[{"\<\"1.7\"\>", "\[Times]", 
        SuperscriptBox["10", "\<\"-94\"\>"]}],
       1.7313726406713618`*^-94,
       AutoDelete->True],
      ScientificForm[#, 2]& ], "\<\"Bacteria\"\>", "41", "41", 
     TagBox[
      InterpretationBox[
       RowBox[{"\<\"6.1\"\>", "\[Times]", 
        SuperscriptBox["10", "\<\"-65\"\>"]}],
       6.069675867496912*^-65,
       AutoDelete->True],
      ScientificForm[#, 2]& ]},
    {"\[SpanFromAbove]", "\[SpanFromAbove]", "\<\"Gap\"\>", "\<\"Gap\"\>", 
     "\[SpanFromAbove]", "136", "145", 
     TagBox[
      InterpretationBox[
       RowBox[{"\<\"2.3\"\>", "\[Times]", 
        SuperscriptBox["10", "\<\"-220\"\>"]}],
       2.308132293593274*^-220,
       AutoDelete->True],
      ScientificForm[#, 2]& ], "\[SpanFromAbove]", "14", "14", 
     TagBox[
      InterpretationBox[
       RowBox[{"\<\"2.9\"\>", "\[Times]", 
        SuperscriptBox["10", "\<\"-27\"\>"]}],
       2.9398922649040055`*^-27,
       AutoDelete->True],
      ScientificForm[#, 2]& ]},
    {"\[SpanFromAbove]", "\[SpanFromAbove]", 
     "\[SpanFromAbove]", "\<\"Unpaired A\"\>", "\<\"Bacteria\"\>", "15", "41", 
     TagBox[
      InterpretationBox[
       RowBox[{"\<\"2.9\"\>", "\[Times]", 
        SuperscriptBox["10", "\<\"-13\"\>"]}],
       2.900424613139826*^-13,
       AutoDelete->True],
      ScientificForm[#, 2]& ], "\<\"Eukarya -\\n Microsporidia\"\>", "8", 
     "59", 
     TagBox[
      InterpretationBox[
       RowBox[{"\<\"1.1\"\>", "\[Times]", 
        SuperscriptBox["10", "\<\"-6\"\>"]}],
       1.1467000097368764`*^-6,
       AutoDelete->True],
      ScientificForm[#, 2]& ]},
    {"\[SpanFromAbove]", "3", "\<\"A\"\>", "\[SpanFromAbove]", 
     "\[SpanFromAbove]", "28", "41", 
     TagBox[
      InterpretationBox[
       RowBox[{"\<\"4.8\"\>", "\[Times]", 
        SuperscriptBox["10", "\<\"-34\"\>"]}],
       4.799340668030209*^-34,
       AutoDelete->True],
      ScientificForm[#, 2]& ], "\<\"Archaea +\\n Microsporidia\"\>", "11", 
     "11", 
     TagBox[
      InterpretationBox[
       RowBox[{"\<\"1.4\"\>", "\[Times]", 
        SuperscriptBox["10", "\<\"-17\"\>"]}],
       1.4203116301560477`*^-17,
       AutoDelete->True],
      ScientificForm[#, 2]& ]},
    {"\[SpanFromAbove]", "\[SpanFromAbove]", "\<\"Gap\"\>", "\<\"Gap\"\>", 
     "\[SpanFromAbove]", "12", "14", 
     TagBox[
      InterpretationBox[
       RowBox[{"\<\"3.5\"\>", "\[Times]", 
        SuperscriptBox["10", "\<\"-17\"\>"]}],
       3.4965691885185276`*^-17,
       AutoDelete->True],
      ScientificForm[#, 2]& ], "\[SpanFromAbove]", "41", "45", 
     TagBox[
      InterpretationBox[
       RowBox[{"\<\"2.2\"\>", "\[Times]", 
        SuperscriptBox["10", "\<\"-74\"\>"]}],
       2.195451678025911*^-74,
       AutoDelete->True],
      ScientificForm[#, 2]& ]},
    {"\[SpanFromAbove]", "\[SpanFromAbove]", 
     "\[SpanFromAbove]", "\<\"Unpaired A\"\>", "\<\"\"\>", "\[SpanFromLeft]", 
     "\[SpanFromLeft]", "\[SpanFromLeft]", "\<\"Bacteria\"\>", "8", "41", 
     TagBox[
      InterpretationBox[
       RowBox[{"\<\"1.3\"\>", "\[Times]", 
        SuperscriptBox["10", "\<\"-7\"\>"]}],
       1.2711190816223256`*^-7,
       AutoDelete->True],
      ScientificForm[#, 2]& ]},
    {"\[SpanFromAbove]", "4", "\<\"A\"\>", 
     "\[SpanFromAbove]", "\<\"Proteobacteria\"\>", "8", "8", 
     TagBox[
      InterpretationBox[
       RowBox[{"\<\"5.9\"\>", "\[Times]", 
        SuperscriptBox["10", "\<\"-13\"\>"]}],
       5.932617496389632*^-13,
       AutoDelete->True],
      ScientificForm[#, 2]& ], "\<\"Firmicutes\"\>", "5", "5", 
     TagBox[
      InterpretationBox[
       RowBox[{"\<\"2.4\"\>", "\[Times]", 
        SuperscriptBox["10", "\<\"-8\"\>"]}],
       2.3680631150073943`*^-8,
       AutoDelete->True],
      ScientificForm[#, 2]& ]},
    {"\[SpanFromAbove]", "5", "\[SpanFromAbove]", 
     "\[SpanFromAbove]", "\<\"Microsporidia\"\>", "16", "31", 
     TagBox[
      InterpretationBox[
       RowBox[{"\<\"5.1\"\>", "\[Times]", 
        SuperscriptBox["10", "\<\"-17\"\>"]}],
       5.1453697979842287`*^-17,
       AutoDelete->True],
      ScientificForm[#, 2]& ], "\<\"Archaea\"\>", "39", "49", 
     TagBox[
      InterpretationBox[
       RowBox[{"\<\"6.6\"\>", "\[Times]", 
        SuperscriptBox["10", "\<\"-52\"\>"]}],
       6.621418716434782*^-52,
       AutoDelete->True],
      ScientificForm[#, 2]& ]},
    {"\[SpanFromAbove]", "\[SpanFromAbove]", "\<\"Gap\"\>", "\<\"Gap\"\>", 
     "\[SpanFromAbove]", "191", "387", 
     TagBox[
      InterpretationBox[
       RowBox[{"\<\"3.3\"\>", "\[Times]", 
        SuperscriptBox["10", "\<\"-245\"\>"]}],
       3.3443580928599203`*^-245,
       AutoDelete->True],
      ScientificForm[#, 2]& ], "\[SpanFromAbove]", "15", "59", 
     TagBox[
      InterpretationBox[
       RowBox[{"\<\"1.1\"\>", "\[Times]", 
        SuperscriptBox["10", "\<\"-10\"\>"]}],
       1.0526079385638679`*^-10,
       AutoDelete->True],
      ScientificForm[#, 2]& ]},
    {"\[SpanFromAbove]", "\[SpanFromAbove]", 
     "\[SpanFromAbove]", "\<\"Unpaired A\"\>", "\<\"\"\>", "\[SpanFromLeft]", 
     "\[SpanFromLeft]", "\[SpanFromLeft]", "\<\"Microsporidia\"\>", "9", "31", 
     TagBox[
      InterpretationBox[
       RowBox[{"\<\"1.9\"\>", "\[Times]", 
        SuperscriptBox["10", "\<\"-7\"\>"]}],
       1.8631772805086182`*^-7,
       AutoDelete->True],
      ScientificForm[#, 2]& ]}
   },
   AutoDelete->False,
   GridBoxAlignment->{"Columns" -> {{Left}}, "Rows" -> {{Bottom}}},
   GridBoxFrame->{"Columns" -> {{True}}, "Rows" -> {{True}}},
   GridBoxItemSize->{"Columns" -> {{Automatic}}, "Rows" -> {{Automatic}}},
   GridBoxSpacings->{"Columns" -> {{
        Scaled[0.01]}}, "Rows" -> {{
        Scaled[0.02]}}}],
  "Grid"]], "Output",
 CellMargins->{{17.600000000000005`, 10.}, {7., 7.}},
 CellChangeTimes->{
  3.4919083963121433`*^9, 3.491919458909994*^9, 3.4919210221632023`*^9, 
   3.491921071739606*^9, 3.491921122343507*^9, 3.491921172965686*^9, {
   3.503056064302516*^9, 3.503056090694697*^9}, 3.503056188824685*^9, {
   3.503056366256649*^9, 3.5030563916080217`*^9}, 3.503056422517722*^9, {
   3.503056475643982*^9, 3.503056500821875*^9}, 3.503157787087164*^9, 
   3.503159914199894*^9, 3.511231052117488*^9, {3.511231091673451*^9, 
   3.511231121437649*^9}, 3.511231153546764*^9}]
}, Open  ]],

Cell["\<\
(* Create Raster Display of Sigificant Eigenpositions with Taxonomy \
Annotation *)\
\>", "Text",
 CellMargins->{{17.600000000000005`, 10.}, {7., 7.}},
 PageBreakAbove->True,
 PageBreakBelow->False,
 CellChangeTimes->{{3.485198733584859*^9, 3.4851987435915823`*^9}, {
  3.485712203645084*^9, 3.485712232662463*^9}, {3.4867343669439993`*^9, 
  3.4867343674562397`*^9}, {3.5031591713552523`*^9, 3.503159184803174*^9}},
 FontColor->RGBColor[1, 0, 0],
 Background->RGBColor[1, 1, 0]],

Cell["\<\
(* Bar Chart Display of Fractions of Relative Nucleotide Frequency *)\
\>", "Text",
 CellMargins->{{17.600000000000005`, 10.}, {7., 7.}},
 CellChangeTimes->{{3.485875713220644*^9, 3.485875747493945*^9}, {
  3.4858757807268248`*^9, 3.4858757853744307`*^9}, {3.486140261250761*^9, 
  3.486140262183655*^9}}],

Cell[BoxData[{
 RowBox[{
  RowBox[{"x", "=", "16"}], ";"}], "\[IndentingNewLine]", 
 RowBox[{
  RowBox[{"gridx", "=", 
   RowBox[{"Table", "[", 
    RowBox[{"a", ",", 
     RowBox[{"{", 
      RowBox[{"a", ",", "0", ",", ".04", ",", ".01"}], "}"}]}], "]"}]}], 
  ";"}], "\n", 
 RowBox[{
  RowBox[{"framex", "=", 
   RowBox[{"Table", "[", 
    RowBox[{
     RowBox[{"{", 
      RowBox[{
       RowBox[{"gridx", "[", 
        RowBox[{"[", "a", "]"}], "]"}], ",", 
       RowBox[{"Rotate", "[", 
        RowBox[{
         RowBox[{"Round", "[", 
          RowBox[{
           RowBox[{"gridx", "[", 
            RowBox[{"[", "a", "]"}], "]"}], ",", ".01"}], "]"}], ",", 
         RowBox[{"90", "Degree"}]}], "]"}]}], "}"}], ",", 
     RowBox[{"{", 
      RowBox[{"a", ",", "1", ",", "5"}], "}"}]}], "]"}]}], ";"}], "\n", 
 RowBox[{
  RowBox[{
   RowBox[{"framex", "[", 
    RowBox[{"[", 
     RowBox[{"1", ",", "2"}], "]"}], "]"}], "=", 
   RowBox[{"Rotate", "[", 
    RowBox[{"\"\<0  \[ThinSpace]\>\"", ",", 
     RowBox[{"90", "Degree"}]}], "]"}]}], ";"}], "\[IndentingNewLine]", 
 RowBox[{
  RowBox[{"gridx", "=", 
   RowBox[{"Table", "[", 
    RowBox[{
     RowBox[{"gridx", "[", 
      RowBox[{"[", "a", "]"}], "]"}], ",", 
     RowBox[{"{", 
      RowBox[{"a", ",", "1", ",", "5"}], "}"}]}], "]"}]}], ";"}], "\n", 
 RowBox[{
  RowBox[{"framey", "=", 
   RowBox[{"Table", "[", 
    RowBox[{
     RowBox[{"{", 
      RowBox[{
       RowBox[{"a", "+", "1"}], ",", 
       RowBox[{"x", "-", "a", "-", "6"}]}], "}"}], ",", 
     RowBox[{"{", 
      RowBox[{"a", ",", "0", ",", 
       RowBox[{"x", "-", "6", "-", "1"}]}], "}"}]}], "]"}]}], ";"}], "\n", 
 RowBox[{
  RowBox[{"insetBar", "=", 
   RowBox[{"BarChart", "[", "\[IndentingNewLine]", 
    RowBox[{
     RowBox[{"Table", "[", 
      RowBox[{
       RowBox[{"fractions", "[", 
        RowBox[{"[", 
         RowBox[{"x", "-", "a"}], "]"}], "]"}], ",", 
       RowBox[{"{", 
        RowBox[{"a", ",", "6", ",", 
         RowBox[{"x", "-", "2"}]}], "}"}]}], "]"}], ",", 
     "\[IndentingNewLine]", 
     RowBox[{"BarOrigin", "\[Rule]", "Left"}], ",", "\[IndentingNewLine]", 
     RowBox[{"PlotRange", "\[Rule]", 
      RowBox[{"{", 
       RowBox[{
        RowBox[{"{", 
         RowBox[{"0", ",", 
          RowBox[{".04", "*", "1.0001"}]}], "}"}], ",", 
        RowBox[{"{", 
         RowBox[{".5", ",", 
          RowBox[{"x", "-", "6", "-", "1", "+", ".5"}]}], "}"}]}], "}"}]}], 
     ",", "\[IndentingNewLine]", 
     RowBox[{"Axes", "\[Rule]", "False"}], ",", "\[IndentingNewLine]", 
     RowBox[{"Frame", "\[Rule]", "True"}], ",", "\[IndentingNewLine]", 
     RowBox[{"ChartStyle", "\[Rule]", "Red"}], ",", "\[IndentingNewLine]", 
     RowBox[{"FrameTicks", "\[Rule]", 
      RowBox[{"{", 
       RowBox[{"None", ",", "framey", ",", "framex", ",", "None"}], "}"}]}], 
     ",", "\[IndentingNewLine]", 
     RowBox[{"GridLines", "\[Rule]", 
      RowBox[{"{", 
       RowBox[{"gridx", ",", "None"}], "}"}]}], ",", "\[IndentingNewLine]", 
     RowBox[{"AspectRatio", "\[Rule]", "1.1"}], ",", "\[IndentingNewLine]", 
     RowBox[{"BaseStyle", "\[Rule]", 
      RowBox[{"{", " ", 
       RowBox[{
        RowBox[{"FontSize", "\[Rule]", " ", "11"}], ",", 
        RowBox[{"FontFamily", "\[Rule]", " ", "\"\<Courier\>\""}]}], 
       "}"}]}]}], "]"}]}], ";"}]}], "Input",
 CellMargins->{{17.600000000000005`, 10.}, {7., 7.}},
 CellChangeTimes->{{3.4858757923014297`*^9, 3.485875797265847*^9}, {
   3.485876387586392*^9, 3.485876408450033*^9}, {3.486224648812056*^9, 
   3.486224666730879*^9}, {3.4862247206868973`*^9, 3.4862247357030067`*^9}, {
   3.486224784705948*^9, 3.486224798063964*^9}, {3.486224951322089*^9, 
   3.486224958487571*^9}, {3.4863168715734053`*^9, 3.486316871923476*^9}, {
   3.4863172471693563`*^9, 3.486317247377326*^9}, {3.4863172793793497`*^9, 
   3.486317280658251*^9}, {3.486317340922578*^9, 3.486317363782757*^9}, 
   3.486317420794292*^9, 3.486317500422628*^9, {3.487010927690913*^9, 
   3.487010938225841*^9}, {3.4920019193125*^9, 3.49200195025*^9}, 
   3.49200211409375*^9, 3.5031577099123583`*^9, 3.503157743555462*^9, {
   3.5031584271006804`*^9, 3.503158427235979*^9}}],

Cell[BoxData[{
 RowBox[{
  RowBox[{"x", "=", "25"}], ";"}], "\[IndentingNewLine]", 
 RowBox[{
  RowBox[{"gridx", "=", 
   RowBox[{"Table", "[", 
    RowBox[{"a", ",", 
     RowBox[{"{", 
      RowBox[{"a", ",", "0", ",", ".8", ",", ".2"}], "}"}]}], "]"}]}], 
  ";"}], "\[IndentingNewLine]", 
 RowBox[{
  RowBox[{"framex", "=", 
   RowBox[{"Table", "[", 
    RowBox[{
     RowBox[{"{", 
      RowBox[{
       RowBox[{"gridx", "[", 
        RowBox[{"[", "a", "]"}], "]"}], ",", 
       RowBox[{"Rotate", "[", 
        RowBox[{
         RowBox[{"Round", "[", 
          RowBox[{
           RowBox[{"gridx", "[", 
            RowBox[{"[", "a", "]"}], "]"}], ",", ".05"}], "]"}], ",", 
         RowBox[{"90", "Degree"}]}], "]"}]}], "}"}], ",", 
     RowBox[{"{", 
      RowBox[{"a", ",", "1", ",", "5"}], "}"}]}], "]"}]}], 
  ";"}], "\[IndentingNewLine]", 
 RowBox[{
  RowBox[{
   RowBox[{"framex", "[", 
    RowBox[{"[", 
     RowBox[{"1", ",", "2"}], "]"}], "]"}], "=", 
   RowBox[{"Rotate", "[", 
    RowBox[{"\"\<0   \[ThinSpace]\>\"", ",", 
     RowBox[{"90", "Degree"}]}], "]"}]}], ";"}], "\[IndentingNewLine]", 
 RowBox[{
  RowBox[{"framey", "=", 
   RowBox[{"Table", "[", 
    RowBox[{
     RowBox[{"{", 
      RowBox[{
       RowBox[{"a", "+", "1"}], ",", 
       RowBox[{"x", "-", "a"}]}], "}"}], ",", 
     RowBox[{"{", 
      RowBox[{"a", ",", "0", ",", 
       RowBox[{"x", "-", "1"}]}], "}"}]}], "]"}]}], ";"}], "\n", 
 RowBox[{
  RowBox[{"fractionChart", "=", 
   RowBox[{"BarChart", "[", "\[IndentingNewLine]", 
    RowBox[{
     RowBox[{"Table", "[", 
      RowBox[{
       RowBox[{"fractions", "[", 
        RowBox[{"[", 
         RowBox[{"x", "-", "a"}], "]"}], "]"}], ",", 
       RowBox[{"{", 
        RowBox[{"a", ",", "0", ",", 
         RowBox[{"x", "-", "1"}]}], "}"}]}], "]"}], ",", 
     "\[IndentingNewLine]", 
     RowBox[{"BarOrigin", "\[Rule]", "Left"}], ",", "\[IndentingNewLine]", 
     RowBox[{"PlotRange", "\[Rule]", 
      RowBox[{"{", 
       RowBox[{
        RowBox[{"{", 
         RowBox[{"0", ",", 
          RowBox[{".8", "*", "1.0001"}]}], "}"}], ",", 
        RowBox[{"{", 
         RowBox[{".5", ",", 
          RowBox[{"x", "+", ".8"}]}], "}"}]}], "}"}]}], ",", 
     "\[IndentingNewLine]", 
     RowBox[{"ChartStyle", "\[Rule]", "Red"}], ",", "\[IndentingNewLine]", 
     RowBox[{"Epilog", "\[Rule]", 
      RowBox[{"Inset", "[", 
       RowBox[{"insetBar", ",", 
        RowBox[{"{", 
         RowBox[{".16", ",", ".25"}], "}"}], ",", 
        RowBox[{"{", 
         RowBox[{"0", ",", "0"}], "}"}], ",", 
        RowBox[{"{", 
         RowBox[{".65", ",", "22"}], "}"}], ",", 
        RowBox[{"{", 
         RowBox[{"1", ",", "0"}], "}"}], ",", 
        RowBox[{"Background", "\[Rule]", "LightYellow"}]}], "]"}]}], ",", 
     "\[IndentingNewLine]", 
     RowBox[{"Axes", "\[Rule]", "False"}], ",", "\[IndentingNewLine]", 
     RowBox[{"Frame", "\[Rule]", "True"}], ",", "\[IndentingNewLine]", 
     RowBox[{"FrameTicks", "\[Rule]", 
      RowBox[{"{", 
       RowBox[{"None", ",", "framey", ",", "framex", ",", "None"}], "}"}]}], 
     ",", " ", "\[IndentingNewLine]", 
     RowBox[{"GridLines", "\[Rule]", 
      RowBox[{"{", 
       RowBox[{"gridx", ",", "None"}], "}"}]}], ",", "\[IndentingNewLine]", 
     RowBox[{"AspectRatio", "\[Rule]", "1"}], ",", "\[IndentingNewLine]", 
     RowBox[{"BaseStyle", "\[Rule]", 
      RowBox[{"{", " ", 
       RowBox[{
        RowBox[{"FontSize", "\[Rule]", " ", "11"}], ",", 
        RowBox[{"FontFamily", "\[Rule]", " ", "\"\<Courier\>\""}]}], 
       "}"}]}]}], "]"}]}], ";"}]}], "Input",
 CellMargins->{{17.600000000000005`, 10.}, {7., 7.}},
 CellChangeTimes->{{3.4858757923014297`*^9, 3.485875797265847*^9}, {
   3.485876387586392*^9, 3.485876408450033*^9}, {3.486224611408389*^9, 
   3.4862246219228687`*^9}, 3.486224670724016*^9, {3.486224917950108*^9, 
   3.486224918173914*^9}, {3.486225015560371*^9, 3.486225089249509*^9}, {
   3.486316885236472*^9, 3.486316885604581*^9}, {3.486317202679071*^9, 
   3.48631720292689*^9}, {3.486317286979259*^9, 3.486317288138929*^9}, {
   3.4863173712798357`*^9, 3.486317418338057*^9}, 3.487010944387422*^9, {
   3.492001958578125*^9, 3.492002001234375*^9}, 3.50315771411705*^9, 
   3.5031577469491997`*^9}],

Cell[BoxData[Cell["\<\
(* Create 2D Red & Green Raster Display of Sigificant Eigenpositions *)\
\>", "Text",
  PageBreakAbove->True,
  PageBreakBelow->False,
  CellChangeTimes->{{3.485188168357135*^9, 3.4851881848367033`*^9}},
  FontColor->RGBColor[0, 0, 1]]], "Text",
 CellMargins->{{17.600000000000005`, 10.}, {7., 7.}},
 PageBreakAbove->True,
 CellChangeTimes->{{3.485876423069304*^9, 3.485876427551546*^9}, {
  3.486140400378272*^9, 3.4861404007451677`*^9}, {3.487010061759952*^9, 
  3.487010062279396*^9}}],

Cell[BoxData[{
 RowBox[{
  RowBox[{"contrast", "=", "5"}], ";"}], "\[IndentingNewLine]", 
 RowBox[{
  RowBox[{"displaying", "=", 
   RowBox[{"Table", "[", "\[IndentingNewLine]", 
    RowBox[{
     RowBox[{
      RowBox[{"adjustedValue", " ", "=", " ", 
       RowBox[{"contrast", "*", 
        RowBox[{"eigenpositions", "[", 
         RowBox[{"[", 
          RowBox[{"i", ",", "j"}], "]"}], "]"}]}]}], ";", 
      "\[IndentingNewLine]", 
      RowBox[{"If", "[", 
       RowBox[{
        RowBox[{"adjustedValue", ">", "0"}], ",", "\[IndentingNewLine]", 
        RowBox[{"If", "[", 
         RowBox[{
          RowBox[{"adjustedValue", "<", "1"}], ",", "\[IndentingNewLine]", 
          RowBox[{"{", 
           RowBox[{"adjustedValue", ",", "0", ",", "0"}], "}"}], ",", 
          RowBox[{"{", 
           RowBox[{"1", ",", "0", ",", "0"}], "}"}]}], "]"}], ",", 
        "\[IndentingNewLine]", 
        RowBox[{"If", "[", 
         RowBox[{
          RowBox[{"adjustedValue", ">", 
           RowBox[{"-", "1"}]}], ",", "\[IndentingNewLine]", 
          RowBox[{"{", 
           RowBox[{"0", ",", 
            RowBox[{"-", "adjustedValue"}], ",", "0"}], "}"}], ",", 
          RowBox[{"{", 
           RowBox[{"0", ",", "1", ",", "0"}], "}"}]}], "]"}]}], "]"}]}], ",", 
     "\[IndentingNewLine]", 
     RowBox[{"{", 
      RowBox[{"i", ",", "25", ",", "1", ",", 
       RowBox[{"-", "1"}]}], "}"}], ",", 
     RowBox[{"{", 
      RowBox[{"j", ",", "1", ",", "organisms"}], "}"}]}], "]"}]}], 
  ";"}], "\[IndentingNewLine]", 
 RowBox[{
  RowBox[{"labely", "=", "\"\<(b) Eigenpositions\>\""}], ";"}]}], "Input",
 CellMargins->{{17.600000000000005`, 10.}, {7., 7.}},
 CellChangeTimes->{{3.432918060541279*^9, 3.4329180887643642`*^9}, {
   3.4329182269341707`*^9, 3.432918233836927*^9}, {3.432918275311645*^9, 
   3.4329182794644947`*^9}, {3.432918322803474*^9, 3.432918329370708*^9}, {
   3.432918365705468*^9, 3.432918382834675*^9}, {3.432918456594006*^9, 
   3.4329184810230007`*^9}, {3.4329185641054277`*^9, 3.432918629150446*^9}, {
   3.432918720109213*^9, 3.432918728516706*^9}, {3.432918901424079*^9, 
   3.4329189166473017`*^9}, {3.432918954223857*^9, 3.432918995068162*^9}, {
   3.432919099074297*^9, 3.432919159385791*^9}, {3.432919209272645*^9, 
   3.432919221224128*^9}, {3.432919253881639*^9, 3.43291927262722*^9}, {
   3.432919334255268*^9, 3.4329193530136557`*^9}, {3.432919613363716*^9, 
   3.432919616818819*^9}, {3.432919648638495*^9, 3.4329197266644783`*^9}, {
   3.432919810568408*^9, 3.4329198321282873`*^9}, {3.43291991160116*^9, 
   3.432919933191732*^9}, {3.432919977886952*^9, 3.4329199980753508`*^9}, {
   3.4329201808538513`*^9, 3.4329201827004337`*^9}, {3.432920227038993*^9, 
   3.432920227965423*^9}, {3.4330015487706614`*^9, 3.433001549029087*^9}, {
   3.433001600293022*^9, 3.4330016004599867`*^9}, {3.433001732880868*^9, 
   3.433001733070891*^9}, {3.433001812494416*^9, 3.43300185794862*^9}, {
   3.433001916137702*^9, 3.433001934809354*^9}, {3.43300197347602*^9, 
   3.433001985261285*^9}, {3.433005486807222*^9, 3.43300548710038*^9}, {
   3.433784817293981*^9, 3.433784817484069*^9}, {3.433784982152155*^9, 
   3.433785013407875*^9}, {3.4337850814608727`*^9, 3.4337851568698053`*^9}, {
   3.443977764933793*^9, 3.4439777657711563`*^9}, {3.443977799160287*^9, 
   3.443977811875983*^9}, {3.443977861619502*^9, 3.443977983580599*^9}, {
   3.443981103039731*^9, 3.4439811037427*^9}, {3.443981134537943*^9, 
   3.443981134944375*^9}, {3.4439811901898537`*^9, 3.4439812095090027`*^9}, {
   3.44398132942176*^9, 3.4439814011100283`*^9}, {3.443981461986763*^9, 
   3.443981477013364*^9}, {3.443981977257193*^9, 3.443982441016378*^9}, {
   3.4439824779396267`*^9, 3.443982520071588*^9}, {3.443982557848362*^9, 
   3.443982560008175*^9}, {3.443982606324733*^9, 3.443982632900022*^9}, 
   3.443982697753159*^9, 3.4439845912034397`*^9, {3.466794936588777*^9, 
   3.466794943509313*^9}, {3.477233855692327*^9, 3.477233868588784*^9}, {
   3.477233916889888*^9, 3.477233922904948*^9}, {3.477234593556569*^9, 
   3.477234631913376*^9}, {3.477240543214164*^9, 3.477240544806568*^9}, {
   3.477240596820231*^9, 3.477240608413413*^9}, {3.4772438711514263`*^9, 
   3.477243873843309*^9}, 3.477245077357006*^9, 3.477245285417494*^9, {
   3.4782799672757177`*^9, 3.47828006142852*^9}, {3.47828015401053*^9, 
   3.478280324368986*^9}, {3.478280396166679*^9, 3.478280452504159*^9}, {
   3.480098792508926*^9, 3.480098814686059*^9}, {3.480098948118496*^9, 
   3.480098959508823*^9}, {3.480099032282235*^9, 3.4800991455487022`*^9}, {
   3.480099248052013*^9, 3.4800992625890217`*^9}, {3.4800992957103367`*^9, 
   3.480099330975*^9}, 3.480099373050562*^9, {3.4801688878108997`*^9, 
   3.480168897996509*^9}, {3.480168956529372*^9, 3.480169175004188*^9}, {
   3.480169205421917*^9, 3.480169261689364*^9}, {3.480169295587626*^9, 
   3.480169297283342*^9}, {3.480169332702775*^9, 3.4801696476548986`*^9}, {
   3.4801696807241917`*^9, 3.4801696866596813`*^9}, {3.48017426654041*^9, 
   3.48017427381187*^9}, 3.4804278795548677`*^9, {3.480428035377811*^9, 
   3.480428035691965*^9}, {3.480950625208794*^9, 3.480950628702956*^9}, 
   3.480951060280611*^9, {3.480951224017827*^9, 3.480951238369595*^9}, {
   3.481039991649529*^9, 3.481039992905788*^9}, 3.481044783612831*^9, 
   3.481044822174733*^9, {3.4810450540684137`*^9, 3.481045054210458*^9}, 
   3.4810470921355124`*^9, {3.481305345393125*^9, 3.481305351225628*^9}, {
   3.481380956884077*^9, 3.481380967107524*^9}, {3.483893209044413*^9, 
   3.483893210330257*^9}, {3.486225499279171*^9, 3.486225531064715*^9}, {
   3.486225579604115*^9, 3.4862255985400343`*^9}, {3.486226239937027*^9, 
   3.48622624563206*^9}, {3.486226660148406*^9, 3.486226685343223*^9}, {
   3.4867344743474092`*^9, 3.4867345194228983`*^9}, {3.4867345635052013`*^9, 
   3.486734579921348*^9}, {3.4867346489008493`*^9, 3.4867346503553133`*^9}, 
   3.486734757362694*^9}],

Cell[BoxData[
 RowBox[{
  RowBox[{"raster", "=", 
   RowBox[{"{", "\[IndentingNewLine]", 
    RowBox[{
     RowBox[{"Graphics", "[", 
      RowBox[{"Raster", "[", 
       RowBox[{"displaying", ",", 
        RowBox[{"{", 
         RowBox[{
          RowBox[{"{", 
           RowBox[{"1", ",", 
            RowBox[{"-", "1"}]}], "}"}], ",", 
          RowBox[{"{", 
           RowBox[{
            RowBox[{"organisms", "+", "1"}], ",", 
            RowBox[{"-", ".02"}]}], "}"}]}], "}"}]}], "]"}], "]"}], ",", 
     "\[IndentingNewLine]", 
     RowBox[{"Graphics", "[", 
      RowBox[{
       RowBox[{"Text", "[", 
        RowBox[{"labely", ",", 
         RowBox[{"{", 
          RowBox[{
           RowBox[{"-", "1.5"}], ",", 
           RowBox[{
            RowBox[{"-", ".98"}], "/", "2"}]}], "}"}], ",", 
         RowBox[{"{", 
          RowBox[{"0", ",", 
           RowBox[{"-", "1"}]}], "}"}], ",", 
         RowBox[{"{", 
          RowBox[{"0", ",", "1"}], "}"}]}], "]"}], ",", "11"}], "]"}], ",", 
     "\[IndentingNewLine]", 
     RowBox[{"Table", "[", 
      RowBox[{
       RowBox[{"{", "\[IndentingNewLine]", 
        RowBox[{
         RowBox[{"Graphics", "[", 
          RowBox[{"Text", "[", 
           RowBox[{"a", ",", 
            RowBox[{"{", 
             RowBox[{".6", ",", 
              RowBox[{
               RowBox[{"-", ".02"}], "-", 
               RowBox[{
                RowBox[{"(", 
                 RowBox[{".98", "/", "25"}], ")"}], "*", 
                RowBox[{"(", 
                 RowBox[{"a", "-", ".4"}], ")"}]}]}]}], "}"}], ",", 
            RowBox[{"{", 
             RowBox[{"1", ",", "0"}], "}"}]}], "]"}], "]"}], ",", 
         "\[IndentingNewLine]", 
         RowBox[{"Graphics", "[", 
          RowBox[{"Line", "[", 
           RowBox[{"{", 
            RowBox[{
             RowBox[{"{", 
              RowBox[{"1", ",", 
               RowBox[{
                RowBox[{"-", ".02"}], "-", 
                RowBox[{
                 RowBox[{"(", 
                  RowBox[{".98", "/", "25"}], ")"}], "*", 
                 RowBox[{"(", 
                  RowBox[{"a", "-", ".5"}], ")"}]}]}]}], "}"}], ",", 
             RowBox[{"{", 
              RowBox[{"1.5", ",", 
               RowBox[{
                RowBox[{"-", ".02"}], "-", 
                RowBox[{
                 RowBox[{"(", 
                  RowBox[{".98", "/", "25"}], ")"}], "*", 
                 RowBox[{"(", 
                  RowBox[{"a", "-", ".5"}], ")"}]}]}]}], "}"}]}], "}"}], 
           "]"}], "]"}]}], "}"}], ",", "\[IndentingNewLine]", 
       RowBox[{"{", 
        RowBox[{"a", ",", "1", ",", "25"}], "}"}]}], "]"}]}], 
    "\[IndentingNewLine]", "}"}]}], ";"}]], "Input",
 CellMargins->{{17.600000000000005`, 10.}, {7., 7.}},
 CellChangeTimes->{{3.4862263460111647`*^9, 3.48622637056555*^9}, {
   3.48622646122602*^9, 3.486226538008924*^9}, {3.4862265694276733`*^9, 
   3.486226597559352*^9}, {3.486316945143346*^9, 3.486316960245943*^9}, 
   3.487010950121046*^9, 3.4920113275625*^9, {3.492441390240663*^9, 
   3.492441393223174*^9}, {3.492441440808527*^9, 3.49244156407906*^9}}],

Cell["\<\
(* Define Functions Used to Generate Color Bars and Line Segments of the Tree \
*)\
\>", "Text",
 CellMargins->{{17.600000000000005`, 10.}, {7., 7.}},
 CellChangeTimes->{{3.481380993785571*^9, 3.4813809993979597`*^9}, {
  3.481382472119315*^9, 3.481382473943077*^9}, {3.485712281474667*^9, 
  3.4857122953623857`*^9}}],

Cell[BoxData[
 RowBox[{"Clear", "[", 
  RowBox[{"bar", ",", "connect", ",", "lineUp", ",", "addText"}], 
  "]"}]], "Input",
 CellMargins->{{17.600000000000005`, 10.}, {7., 7.}},
 CellChangeTimes->{{3.4883971775977182`*^9, 3.48839719889539*^9}, 
   3.492002628734375*^9}],

Cell[BoxData[
 RowBox[{
  RowBox[{"barWidth", " ", "=", " ", ".12"}], ";"}]], "Input",
 CellMargins->{{17.600000000000005`, 10.}, {7., 7.}},
 CellChangeTimes->{{3.492529104546554*^9, 3.4925291181366177`*^9}, {
   3.492533960832353*^9, 3.492533960983706*^9}, {3.4925339917521963`*^9, 
   3.492534015545375*^9}, {3.492534177321602*^9, 3.492534177783826*^9}, 
   3.492534224384946*^9, 3.492534374337345*^9}],

Cell[BoxData[
 RowBox[{
  RowBox[{"bar", "[", 
   RowBox[{
   "group_", ",", "level_", ",", "red_", ",", "green_", ",", "blue_"}], "]"}],
   ":=", " ", "\[IndentingNewLine]", 
  RowBox[{"Graphics", "[", 
   RowBox[{"{", 
    RowBox[{
     RowBox[{"RGBColor", "[", 
      RowBox[{"red", ",", "green", ",", "blue"}], "]"}], ",", 
     RowBox[{"EdgeForm", "[", 
      RowBox[{"Thickness", "[", ".0003", "]"}], "]"}], ",", 
     RowBox[{"Rectangle", "[", 
      RowBox[{
       RowBox[{"{", 
        RowBox[{
         RowBox[{"Min", "[", 
          RowBox[{"parse", "[", "group", "]"}], "]"}], ",", " ", 
         RowBox[{
          RowBox[{"level", "*", "barWidth"}], "-", ".1"}]}], "}"}], ",", 
       RowBox[{"{", 
        RowBox[{
         RowBox[{
          RowBox[{"Max", "[", 
           RowBox[{"parse", "[", "group", "]"}], "]"}], "+", "1"}], ",", " ", 
         
         RowBox[{"barWidth", "+", 
          RowBox[{"level", "*", "barWidth"}], "-", ".1"}]}], "}"}]}], "]"}]}],
     "}"}], "]"}]}]], "Input",
 CellMargins->{{17.600000000000005`, 10.}, {7., 7.}},
 CellChangeTimes->{{3.4800894598236628`*^9, 3.48008946870907*^9}, {
   3.4800985876856737`*^9, 3.480098597641759*^9}, {3.4800986333449173`*^9, 
   3.480098678694211*^9}, 3.4800987306907797`*^9, {3.480177333096383*^9, 
   3.480177333632009*^9}, {3.480427814374222*^9, 3.480427817981097*^9}, {
   3.480427862408169*^9, 3.480427862559732*^9}, {3.480427981327465*^9, 
   3.480427981534288*^9}, {3.481305356945743*^9, 3.4813053913645573`*^9}, {
   3.483373432761364*^9, 3.4833735394857187`*^9}, {3.483373713764041*^9, 
   3.483373714963814*^9}, {3.483374067824773*^9, 3.48337406823936*^9}, {
   3.483377953304822*^9, 3.483377993451067*^9}, {3.483728460730698*^9, 
   3.483728480957889*^9}, {3.483893684322233*^9, 3.483893783533648*^9}, {
   3.483893839659534*^9, 3.48389384557166*^9}, {3.483893882833725*^9, 
   3.483893890958749*^9}, {3.486225857121396*^9, 3.486225887993637*^9}, {
   3.4870109566720467`*^9, 3.48701096455919*^9}, 3.48830162151553*^9, 
   3.488301659502247*^9, {3.488301692567902*^9, 3.488301693559498*^9}, 
   3.492002150421875*^9, 3.492002632609375*^9, {3.49200274403125*^9, 
   3.492002761453125*^9}, {3.492529123282525*^9, 3.492529129130334*^9}, {
   3.49252924792258*^9, 3.492529251312899*^9}, {3.492529357210898*^9, 
   3.492529358976873*^9}, {3.492529564602078*^9, 3.4925295726167717`*^9}, {
   3.492533857947443*^9, 3.492533901873481*^9}, {3.4925339507469463`*^9, 
   3.492533953545499*^9}, {3.492533987683363*^9, 3.49253398955357*^9}, {
   3.492534032202936*^9, 3.492534059377492*^9}, {3.4925342691475067`*^9, 
   3.492534296553587*^9}, {3.4925343924108047`*^9, 3.492534398641718*^9}}],

Cell[BoxData[
 RowBox[{
  RowBox[{
   RowBox[{"bar", "[", 
    RowBox[{
    "group_", ",", "altName_", ",", "level_", ",", "red_", ",", "green_", ",",
      "blue_", ",", "height_"}], "]"}], ":=", 
   RowBox[{"{", "\[IndentingNewLine]", 
    RowBox[{
     RowBox[{"bar", "[", 
      RowBox[{"group", ",", "level", ",", "red", ",", "green", ",", "blue"}], 
      "]"}], ",", "\[IndentingNewLine]", 
     RowBox[{
      RowBox[{"pos", "=", 
       RowBox[{
        RowBox[{"(", 
         RowBox[{
          RowBox[{"Min", "[", 
           RowBox[{"parse", "[", "group", "]"}], "]"}], "+", 
          RowBox[{"Max", "[", 
           RowBox[{"parse", "[", "group", "]"}], "]"}], "+", "1"}], ")"}], 
        "/", "2"}]}], ";", "\[IndentingNewLine]", 
      RowBox[{"Graphics", "[", 
       RowBox[{"Line", "[", 
        RowBox[{"{", 
         RowBox[{
          RowBox[{"{", 
           RowBox[{"pos", ",", " ", 
            RowBox[{
             RowBox[{"2", "*", "barWidth"}], "+", ".06"}]}], "}"}], ",", 
          RowBox[{"{", 
           RowBox[{"pos", ",", 
            RowBox[{
             RowBox[{"height", "*", ".5"}], "+", ".23"}]}], "}"}]}], "}"}], 
        "]"}], "]"}]}], ",", "\[IndentingNewLine]", 
     RowBox[{"Graphics", "[", 
      RowBox[{"Style", "[", 
       RowBox[{
        RowBox[{"Text", "[", 
         RowBox[{
          RowBox[{"\"\< \>\"", "<>", "altName"}], ",", 
          RowBox[{"{", 
           RowBox[{"pos", ",", " ", 
            RowBox[{
             RowBox[{"2", "*", "barWidth"}], "+", ".06"}]}], "}"}], ",", 
          RowBox[{"{", 
           RowBox[{"1", ",", "0"}], "}"}], ",", 
          RowBox[{"{", 
           RowBox[{"0", ",", 
            RowBox[{"-", "1"}]}], "}"}]}], "]"}], ",", 
        RowBox[{"Background", "\[Rule]", 
         RowBox[{"RGBColor", "[", 
          RowBox[{"1", ",", "1", ",", "1"}], "]"}]}]}], "]"}], "]"}]}], 
    "}"}]}], ";"}]], "Input",
 CellMargins->{{17.600000000000005`, 10.}, {7., 7.}},
 CellChangeTimes->{{3.4800894598236628`*^9, 3.48008946870907*^9}, {
   3.4800985876856737`*^9, 3.480098597641759*^9}, {3.4800986333449173`*^9, 
   3.480098678694211*^9}, 3.4800987306907797`*^9, {3.480177333096383*^9, 
   3.480177333632009*^9}, {3.480427814374222*^9, 3.480427817981097*^9}, {
   3.480427862408169*^9, 3.480427862559732*^9}, {3.480427981327465*^9, 
   3.480427981534288*^9}, {3.481305356945743*^9, 3.4813053949419317`*^9}, {
   3.4833771415117207`*^9, 3.483377142178069*^9}, 3.4833780053830137`*^9, {
   3.483708101849676*^9, 3.48370810427881*^9}, {3.483708220094513*^9, 
   3.483708220869173*^9}, {3.4837285238028107`*^9, 3.483728545962728*^9}, 
   3.4837286131981773`*^9, {3.483728656648987*^9, 3.483728698283267*^9}, {
   3.483729142781406*^9, 3.483729146037271*^9}, {3.483729418187956*^9, 
   3.483729429117594*^9}, 3.486225876419476*^9, 3.486226033702651*^9, {
   3.486316972567388*^9, 3.48631697549508*^9}, {3.48631799011161*^9, 
   3.486317994783956*^9}, {3.486827284284596*^9, 3.4868272899019947`*^9}, {
   3.492002803484375*^9, 3.492002849390625*^9}, {3.49200288359375*^9, 
   3.492002990984375*^9}, {3.492003311*^9, 3.492003342484375*^9}, {
   3.492529161827256*^9, 3.4925291940994463`*^9}, 3.492529258162243*^9, {
   3.492529365450439*^9, 3.492529369465938*^9}, {3.492529575090104*^9, 
   3.492529577001832*^9}, {3.492529847387807*^9, 3.492529850649928*^9}, {
   3.492529909075124*^9, 3.492529911698185*^9}, {3.492534090596188*^9, 
   3.4925341246426373`*^9}}],

Cell[BoxData[
 RowBox[{
  RowBox[{
   RowBox[{"bar", "[", 
    RowBox[{
    "group_", ",", "level_", ",", "red_", ",", "green_", ",", "blue_", ",", 
     "height_"}], "]"}], ":=", 
   RowBox[{"bar", "[", 
    RowBox[{
    "group", ",", "group", ",", "level", ",", "red", ",", "green", ",", 
     "blue", ",", "height"}], "]"}]}], ";"}]], "Input",
 CellMargins->{{17.600000000000005`, 10.}, {7., 7.}},
 CellChangeTimes->{{3.4800894598236628`*^9, 3.48008946870907*^9}, {
   3.4800985876856737`*^9, 3.480098597641759*^9}, {3.4800986333449173`*^9, 
   3.480098678694211*^9}, 3.4800987306907797`*^9, {3.480177333096383*^9, 
   3.480177333632009*^9}, {3.480427814374222*^9, 3.480427817981097*^9}, {
   3.480427862408169*^9, 3.480427862559732*^9}, {3.480427981327465*^9, 
   3.480427981534288*^9}, {3.481305356945743*^9, 3.4813053949419317`*^9}, {
   3.4833771415117207`*^9, 3.483377142178069*^9}, 3.4833780053830137`*^9, {
   3.483708101849676*^9, 3.48370810427881*^9}, {3.483708220094513*^9, 
   3.483708220869173*^9}, {3.4837285238028107`*^9, 3.483728545962728*^9}, 
   3.4837286131981773`*^9, {3.483728656648987*^9, 3.483728698283267*^9}, {
   3.483729142781406*^9, 3.483729146037271*^9}, {3.483729418187956*^9, 
   3.483729443292883*^9}, 3.4863169880320473`*^9, {3.486318003504105*^9, 
   3.486318009160433*^9}, {3.486827200415435*^9, 3.486827246959556*^9}, {
   3.486827299610632*^9, 3.486827301450273*^9}, 3.4868274765420713`*^9}],

Cell[BoxData[
 RowBox[{
  RowBox[{
   RowBox[{"bar", "[", 
    RowBox[{
    "group_", ",", "level_", ",", "red_", ",", "green_", ",", "blue__", ",", 
     "height_", ",", "group2_", ",", "height2_"}], "]"}], ":=", 
   RowBox[{"{", "\[IndentingNewLine]", 
    RowBox[{
     RowBox[{"bar", "[", 
      RowBox[{
      "group", ",", "level", ",", "red", ",", "green", ",", "blue", ",", 
       "height"}], "]"}], ",", 
     RowBox[{"addText", "[", 
      RowBox[{"group", ",", "height2", ",", "group2"}], "]"}]}], "}"}]}], 
  ";"}]], "Input",
 CellMargins->{{17.600000000000005`, 10.}, {7., 7.}},
 CellChangeTimes->{{3.4800894598236628`*^9, 3.48008946870907*^9}, {
   3.4800985876856737`*^9, 3.480098597641759*^9}, {3.4800986333449173`*^9, 
   3.480098678694211*^9}, 3.4800987306907797`*^9, {3.480177333096383*^9, 
   3.480177333632009*^9}, {3.480427814374222*^9, 3.480427817981097*^9}, {
   3.480427862408169*^9, 3.480427862559732*^9}, {3.480427981327465*^9, 
   3.480427981534288*^9}, {3.481305356945743*^9, 3.481305401703277*^9}, {
   3.483377756481297*^9, 3.483377760721669*^9}, 3.4833780344489717`*^9, {
   3.483708016181744*^9, 3.483708050901634*^9}, {3.483708156451159*^9, 
   3.4837081707472*^9}, {3.483708226301262*^9, 3.483708227149089*^9}, {
   3.4837175554545527`*^9, 3.4837175708144703`*^9}, {3.483728748621064*^9, 
   3.483728816192533*^9}, 3.4837288631314993`*^9, {3.483742504490191*^9, 
   3.483742525114912*^9}, {3.483742728647359*^9, 3.483742729054226*^9}, 
   3.486318016031805*^9, {3.48682726132654*^9, 3.486827266801158*^9}}],

Cell[BoxData[
 RowBox[{
  RowBox[{
   RowBox[{"connect", "[", 
    RowBox[{"group1_", ",", "group2_", ",", "height_"}], "]"}], " ", ":=", 
   " ", 
   RowBox[{"Graphics", "[", 
    RowBox[{"Line", "[", 
     RowBox[{"{", 
      RowBox[{
       RowBox[{"{", 
        RowBox[{
         RowBox[{
          RowBox[{"(", 
           RowBox[{
            RowBox[{"Min", "[", 
             RowBox[{"parse", "[", "group1", "]"}], "]"}], "+", 
            RowBox[{"Max", "[", 
             RowBox[{"parse", "[", "group1", "]"}], "]"}], "+", "1"}], ")"}], 
          "/", "2"}], ",", 
         RowBox[{
          RowBox[{"height", "*", ".5"}], "+", ".23"}]}], "}"}], ",", 
       RowBox[{"{", 
        RowBox[{
         RowBox[{
          RowBox[{"(", 
           RowBox[{
            RowBox[{"Min", "[", 
             RowBox[{"parse", "[", "group2", "]"}], "]"}], "+", 
            RowBox[{"Max", "[", 
             RowBox[{"parse", "[", "group2", "]"}], "]"}], "+", "1"}], ")"}], 
          "/", "2"}], ",", 
         RowBox[{
          RowBox[{"height", "*", ".5"}], "+", ".23"}]}], "}"}]}], "}"}], 
     "]"}], "]"}]}], ";"}]], "Input",
 CellMargins->{{17.600000000000005`, 10.}, {7., 7.}},
 CellChangeTimes->{{3.4800894598236628`*^9, 3.48008946870907*^9}, {
   3.4800985876856737`*^9, 3.480098597641759*^9}, {3.4800986333449173`*^9, 
   3.480098678694211*^9}, 3.4800987306907797`*^9, {3.480177333096383*^9, 
   3.480177333632009*^9}, {3.480427814374222*^9, 3.480427817981097*^9}, {
   3.480427862408169*^9, 3.480427862559732*^9}, {3.480427981327465*^9, 
   3.480427981534288*^9}, {3.481305356945743*^9, 3.481305408540097*^9}, 
   3.4833799686029263`*^9, {3.4837288765159492`*^9, 3.483728935360476*^9}, {
   3.492003184859375*^9, 3.492003187875*^9}, {3.492003416765625*^9, 
   3.492003420328125*^9}}],

Cell[BoxData[
 RowBox[{
  RowBox[{
   RowBox[{"lineUp", "[", 
    RowBox[{
    "group1_", ",", " ", "group2_", ",", "startHeight_", ",", " ", 
     "endHeight_"}], "]"}], ":=", 
   RowBox[{"{", "\[IndentingNewLine]", 
    RowBox[{
     RowBox[{"pos", "=", 
      RowBox[{
       RowBox[{"(", 
        RowBox[{
         RowBox[{"Min", "[", 
          RowBox[{"parse", "[", "group1", "]"}], "]"}], "+", 
         RowBox[{"Max", "[", 
          RowBox[{"parse", "[", "group2", "]"}], "]"}], "+", "1"}], ")"}], 
       "/", "2"}]}], ";", "\[IndentingNewLine]", 
     RowBox[{"Graphics", "[", 
      RowBox[{"Line", "[", 
       RowBox[{"{", 
        RowBox[{
         RowBox[{"{", 
          RowBox[{"pos", ",", 
           RowBox[{
            RowBox[{"startHeight", "*", ".5"}], "+", ".23"}]}], "}"}], ",", 
         RowBox[{"{", 
          RowBox[{"pos", ",", 
           RowBox[{
            RowBox[{"endHeight", "*", ".5"}], "+", ".23"}]}], "}"}]}], "}"}], 
       "]"}], "]"}]}], "}"}]}], ";"}]], "Input",
 CellMargins->{{17.600000000000005`, 10.}, {7., 7.}},
 PageBreakAbove->True,
 CellChangeTimes->{{3.483382522282391*^9, 3.483382602316753*^9}, {
   3.48338268388931*^9, 3.483382684182032*^9}, {3.483728998274328*^9, 
   3.4837290295727453`*^9}, {3.483892479749617*^9, 3.483892481321251*^9}, 
   3.486226047299864*^9, {3.486318041769307*^9, 3.486318044248764*^9}, {
   3.492003108609375*^9, 3.492003112203125*^9}, {3.49200342425*^9, 
   3.492003428*^9}}],

Cell[BoxData[
 RowBox[{
  RowBox[{
   RowBox[{"lineUp", "[", 
    RowBox[{"group_", ",", " ", "startHeight_", ",", " ", "endHeight_"}], 
    "]"}], ":=", 
   RowBox[{"lineUp", "[", 
    RowBox[{"group", ",", "group", ",", "startHeight", ",", "endHeight"}], 
    "]"}]}], ";"}]], "Input",
 CellMargins->{{17.600000000000005`, 10.}, {7., 7.}},
 CellChangeTimes->{{3.4800894598236628`*^9, 3.48008946870907*^9}, {
   3.4800985876856737`*^9, 3.480098597641759*^9}, {3.4800986333449173`*^9, 
   3.480098678694211*^9}, 3.4800987306907797`*^9, {3.480177333096383*^9, 
   3.480177333632009*^9}, {3.480427814374222*^9, 3.480427817981097*^9}, {
   3.480427862408169*^9, 3.480427862559732*^9}, {3.480427981327465*^9, 
   3.480427981534288*^9}, {3.481305356945743*^9, 3.481305412572248*^9}, 
   3.483382516025104*^9, {3.483728946087825*^9, 3.483728979481496*^9}, 
   3.486226045131469*^9, {3.486318031088085*^9, 3.4863180344962873`*^9}, {
   3.486827326717387*^9, 3.4868273441469603`*^9}}],

Cell[BoxData[
 RowBox[{
  RowBox[{
   RowBox[{"addText", "[", 
    RowBox[{"group1_", ",", " ", "group2_", ",", "height_", ",", "text_"}], 
    "]"}], ":=", 
   RowBox[{"Graphics", "[", 
    RowBox[{"Style", "[", 
     RowBox[{
      RowBox[{"Text", "[", "\[IndentingNewLine]", 
       RowBox[{"text", ",", 
        RowBox[{"{", 
         RowBox[{
          RowBox[{
           RowBox[{
            RowBox[{"(", 
             RowBox[{
              RowBox[{"Min", "[", 
               RowBox[{"parse", "[", "group1", "]"}], "]"}], "+", 
              RowBox[{"Max", "[", 
               RowBox[{"parse", "[", "group2", "]"}], "]"}], "+", "1"}], 
             ")"}], "/", "2"}], " ", "+", " ", "1"}], ",", 
          RowBox[{
           RowBox[{"height", "*", ".5"}], "+", ".25"}]}], "}"}], ",", 
        RowBox[{"{", 
         RowBox[{"1", ",", "0"}], "}"}], ",", 
        RowBox[{"{", 
         RowBox[{"0", ",", 
          RowBox[{"-", "1"}]}], "}"}]}], "]"}], ",", 
      RowBox[{"Background", "\[Rule]", " ", 
       RowBox[{"RGBColor", "[", 
        RowBox[{"1", ",", "1", ",", "1"}], "]"}]}]}], "]"}], "]"}]}], 
  ";"}]], "Input",
 CellMargins->{{17.600000000000005`, 10.}, {7., 7.}},
 CellChangeTimes->{{3.4858765440797663`*^9, 3.485876560479618*^9}, {
   3.486226055750002*^9, 3.486226077366969*^9}, 3.486317022136189*^9, {
   3.4863180710906353`*^9, 3.486318076634707*^9}, {3.4920110530625*^9, 
   3.492011078109375*^9}}],

Cell[BoxData[
 RowBox[{
  RowBox[{
   RowBox[{"addText", "[", 
    RowBox[{"group_", ",", "height_", ",", "text_"}], "]"}], ":=", 
   RowBox[{"addText", "[", 
    RowBox[{"group", ",", "group", ",", "height", ",", "text"}], "]"}]}], 
  ";"}]], "Input",
 CellMargins->{{17.600000000000005`, 10.}, {7., 7.}},
 CellChangeTimes->{{3.4858765440797663`*^9, 3.485876560479618*^9}, {
  3.486226055750002*^9, 3.486226070581305*^9}, {3.48631700053481*^9, 
  3.486317006390823*^9}, {3.4863180577778273`*^9, 3.4863180614659843`*^9}, {
  3.486827457004449*^9, 3.486827465627932*^9}}],

Cell["(* Create Color Bars and Tree *)", "Text",
 CellMargins->{{17.600000000000005`, 10.}, {7., 7.}},
 CellChangeTimes->{{3.485876588914227*^9, 3.485876595716486*^9}}],

Cell[BoxData[
 RowBox[{
  RowBox[{"domain", "=", 
   RowBox[{"{", "\[IndentingNewLine]", 
    RowBox[{
     RowBox[{"bar", "[", 
      RowBox[{"\"\<Archaea\>\"", ",", "1", ",", ".6", ",", "0", ",", "0"}], 
      "]"}], ",", "\[IndentingNewLine]", 
     RowBox[{"bar", "[", 
      RowBox[{"\"\<Bacteria\>\"", ",", "1", ",", "0", ",", "0", ",", ".6"}], 
      "]"}], ",", "\[IndentingNewLine]", 
     RowBox[{"bar", "[", 
      RowBox[{"\"\<Eukarya\>\"", ",", "1", ",", "0", ",", ".6", ",", "0"}], 
      "]"}]}], "}"}]}], ";"}]], "Input",
 CellMargins->{{17.600000000000005`, 10.}, {7., 7.}},
 CellChangeTimes->{{3.485875225969146*^9, 3.485875261285741*^9}, {
  3.486316325048877*^9, 3.486316328544283*^9}, {3.48821899836031*^9, 
  3.488219001271208*^9}}],

Cell[BoxData[
 RowBox[{
  RowBox[{
   RowBox[{"{", 
    RowBox[{"level1", ",", "level2"}], "}"}], "=", 
   RowBox[{"{", 
    RowBox[{"1.3", ",", "2"}], "}"}]}], ";"}]], "Input",
 CellMargins->{{17.600000000000005`, 10.}, {7., 7.}},
 CellChangeTimes->{{3.492010836734375*^9, 3.49201086515625*^9}, {
  3.49201090946875*^9, 3.4920109120625*^9}, {3.49244073694189*^9, 
  3.492440766379925*^9}, {3.492440944965788*^9, 3.492440972292121*^9}, {
  3.492529053120819*^9, 3.4925290596874247`*^9}, {3.492529938399737*^9, 
  3.492529941951797*^9}}],

Cell[BoxData[
 RowBox[{
  RowBox[{"subgroupings1", "=", 
   RowBox[{"{", "\[IndentingNewLine]", 
    RowBox[{
     RowBox[{"bar", "[", 
      RowBox[{
      "\"\<Euryarchaeota\>\"", ",", "2", ",", ".6", ",", "0", ",", "0", ",", 
       "level2"}], "]"}], ",", "\[IndentingNewLine]", 
     RowBox[{"bar", "[", 
      RowBox[{
      "\"\<Proteobacteria\>\"", ",", "2", ",", ".2", ",", ".15", ",", ".25", 
       ",", "level1"}], "]"}], ",", "\[IndentingNewLine]", 
     RowBox[{"bar", "[", 
      RowBox[{
      "\"\<Actinobacteria\>\"", ",", "2", ",", ".1", ",", ".2", ",", ".3", 
       ",", "level1"}], "]"}], ",", "\[IndentingNewLine]", 
     RowBox[{"bar", "[", 
      RowBox[{
      "\"\<Firmicutes\>\"", ",", "2", ",", ".1", ",", ".4", ",", ".5", ",", 
       "level1"}], "]"}], ",", "\[IndentingNewLine]", 
     RowBox[{"bar", "[", 
      RowBox[{
      "\"\<Tenericutes\>\"", ",", "2", ",", ".3", ",", ".9", ",", "1", ",", 
       "level1"}], "]"}], ",", "\[IndentingNewLine]", 
     RowBox[{"bar", "[", 
      RowBox[{
      "\"\<Spirochaetes+\>\"", ",", "2", ",", "0", ",", ".2", ",", ".6", ",", 
       "level1"}], "]"}], ",", "\[IndentingNewLine]", 
     RowBox[{"bar", "[", 
      RowBox[{
      "\"\<Deinococci\>\"", ",", "2", ",", ".2", ",", "0", ",", ".8", ",", 
       "level1"}], "]"}], ",", "\[IndentingNewLine]", 
     RowBox[{"bar", "[", 
      RowBox[{
      "\"\<Chlamydiae+\>\"", ",", "2", ",", "0", ",", ".7", ",", "1", ",", 
       "level1"}], "]"}], ",", "\[IndentingNewLine]", 
     RowBox[{"bar", "[", 
      RowBox[{
      "\"\<Apicomplexa+\>\"", ",", "2", ",", ".4", ",", ".6", ",", "0", ",", 
       "level1"}], "]"}], ",", "\[IndentingNewLine]", 
     RowBox[{"bar", "[", 
      RowBox[{
      "\"\<Microsporidia\>\"", ",", "2", ",", "0", ",", ".3", ",", ".1", ",", 
       "level1"}], "]"}], ",", "\[IndentingNewLine]", 
     RowBox[{"bar", "[", 
      RowBox[{
      "\"\<Viridiplantae\>\"", ",", "2", ",", ".1", ",", ".6", ",", ".5", ",",
        "level1"}], "]"}], ",", "\[IndentingNewLine]", 
     RowBox[{"connect", "[", 
      RowBox[{
      "\"\<Proteobacteria\>\"", ",", "\"\<Chlamydiae+\>\"", ",", "level1"}], 
      "]"}], ",", "\[IndentingNewLine]", 
     RowBox[{"connect", "[", 
      RowBox[{
      "\"\<Apicomplexa+\>\"", ",", "\"\<Viridiplantae\>\"", ",", "level1"}], 
      "]"}], ",", "\[IndentingNewLine]", 
     RowBox[{"lineUp", "[", 
      RowBox[{"\"\<Bacteria\>\"", ",", "level1", ",", "level2"}], "]"}], ",", 
     "\[IndentingNewLine]", 
     RowBox[{"lineUp", "[", 
      RowBox[{"\"\<Eukarya\>\"", ",", "level1", ",", "level2"}], "]"}], ",", 
     "\[IndentingNewLine]", 
     RowBox[{"connect", "[", 
      RowBox[{"\"\<Archaea\>\"", ",", "\"\<Eukarya\>\"", ",", "level2"}], 
      "]"}]}], "}"}]}], ";"}]], "Input",
 CellMargins->{{17.600000000000005`, 10.}, {7., 7.}},
 CellChangeTimes->{{3.485875276205751*^9, 3.485875301296198*^9}, {
   3.4863163307580233`*^9, 3.486316331509663*^9}, {3.487010854590254*^9, 
   3.487010863607438*^9}, 3.488218060952725*^9, {3.488218101954185*^9, 
   3.4882181240765553`*^9}, {3.48821832391949*^9, 3.48821847000642*^9}, {
   3.488218504729703*^9, 3.4882185089688997`*^9}, 3.488218610599862*^9, {
   3.488218650217752*^9, 3.488218698092348*^9}, {3.488218739014617*^9, 
   3.488218747431347*^9}, 3.48821878222576*^9, {3.48821889511965*^9, 
   3.488218895286154*^9}, {3.488219087122136*^9, 3.488219088370098*^9}, {
   3.488219175463266*^9, 3.488219181070489*^9}, {3.49176767740625*^9, 
   3.491767677703125*^9}, {3.4918765961875*^9, 3.49187666371875*^9}, {
   3.49187672490625*^9, 3.491876727890625*^9}, {3.49187691296875*^9, 
   3.491876947359375*^9}, {3.4918770595*^9, 3.491877195046875*^9}, {
   3.49201111853125*^9, 3.49201111928125*^9}, {3.492440004321988*^9, 
   3.492440097800342*^9}, {3.492528453141529*^9, 3.492528508884007*^9}, {
   3.492528563429098*^9, 3.492528586364792*^9}, 3.492534513438958*^9}],

Cell[BoxData[
 RowBox[{
  RowBox[{"text", " ", "=", " ", 
   RowBox[{"{", "\[IndentingNewLine]", 
    RowBox[{
     RowBox[{"addText", "[", 
      RowBox[{"\"\<Bacteria\>\"", ",", "level1", ",", "\"\<Bacteria\>\""}], 
      "]"}], ",", "\[IndentingNewLine]", 
     RowBox[{"addText", "[", 
      RowBox[{"\"\<Archaea\>\"", ",", "level1", ",", "\"\<Archaea\>\""}], 
      "]"}], ",", "\[IndentingNewLine]", 
     RowBox[{"addText", "[", 
      RowBox[{"\"\<Eukarya\>\"", ",", "level1", ",", "\"\<Eukarya\>\""}], 
      "]"}]}], "\[IndentingNewLine]", "}"}]}], ";"}]], "Input",
 CellMargins->{{17.600000000000005`, 10.}, {7., 7.}},
 CellChangeTimes->{{3.492010962296875*^9, 3.492011014375*^9}, {
  3.492011114796875*^9, 3.492011157296875*^9}}],

Cell["(* Show Sigificant Eigenpositions with Annotation *)", "Text",
 CellMargins->{{17.600000000000005`, 10.}, {7., 7.}},
 PageBreakAbove->True,
 PageBreakBelow->False,
 CellChangeTimes->{{3.481046722809185*^9, 3.481046735048524*^9}, {
   3.485194441159204*^9, 3.4851944416072206`*^9}, 3.485712361157866*^9, {
   3.487010074989583*^9, 3.4870100829894047`*^9}, {3.492010917734375*^9, 
   3.49201092221875*^9}},
 FontColor->RGBColor[0, 0, 1]],

Cell[CellGroupData[{

Cell[BoxData[
 RowBox[{"s2", "=", 
  RowBox[{"Show", "[", 
   RowBox[{
    RowBox[{"{", 
     RowBox[{
     "raster", ",", "subgroupings1", ",", "domain", ",", "text", ",", 
      RowBox[{"Graphics", "[", 
       RowBox[{"{", 
        RowBox[{
         RowBox[{"Opacity", "[", "0", "]"}], ",", 
         RowBox[{"Rectangle", "[", 
          RowBox[{
           RowBox[{"{", 
            RowBox[{"0", ",", "0"}], "}"}], ",", 
           RowBox[{"{", 
            RowBox[{"108", ",", 
             RowBox[{"-", "1"}]}], "}"}]}], "]"}]}], "}"}], "]"}], ",", 
      "\[IndentingNewLine]", 
      RowBox[{"Graphics", "[", 
       RowBox[{"Text", "[", 
        RowBox[{"\"\<(c) Fraction of\\nNucleotide Frequency\>\"", ",", 
         RowBox[{"{", 
          RowBox[{"87.5", ",", ".20"}], "}"}], ",", 
         RowBox[{"{", 
          RowBox[{"0", ",", "0"}], "}"}]}], "]"}], "]"}], ",", 
      "\[IndentingNewLine]", 
      RowBox[{"Graphics", "[", 
       RowBox[{"Text", "[", 
        RowBox[{"\"\<(a) Organisms\>\"", ",", 
         RowBox[{"{", 
          RowBox[{
           RowBox[{"organisms", "/", "2.3"}], ",", "1.28"}], "}"}], ",", 
         RowBox[{"{", 
          RowBox[{
           RowBox[{"-", "1"}], ",", "0"}], "}"}]}], "]"}], "]"}]}], 
     "\[IndentingNewLine]", "}"}], ",", "\[IndentingNewLine]", 
    RowBox[{"Epilog", "\[Rule]", 
     RowBox[{"Inset", "[", 
      RowBox[{"fractionChart", ",", 
       RowBox[{"{", 
        RowBox[{"79", ",", 
         RowBox[{"-", "1.025"}]}], "}"}], ",", 
       RowBox[{"{", 
        RowBox[{"0", ",", "0"}], "}"}], ",", 
       RowBox[{"{", 
        RowBox[{"20", ",", "10"}], "}"}]}], "]"}]}], ",", 
    "\[IndentingNewLine]", 
    RowBox[{"AspectRatio", "\[Rule]", ".4"}], ",", "\[IndentingNewLine]", 
    RowBox[{"BaseStyle", "\[Rule]", 
     RowBox[{"{", " ", 
      RowBox[{
       RowBox[{"FontSize", "\[Rule]", " ", "11"}], ",", 
       RowBox[{"FontFamily", "\[Rule]", "\"\<Courier\>\""}]}], "}"}]}], ",", 
    "\[IndentingNewLine]", 
    RowBox[{"ImageSize", "\[Rule]", "1150"}]}], "]"}]}]], "Input",
 CellMargins->{{17.600000000000005`, 10.}, {7., 7.}},
 CellChangeTimes->{{3.432918060541279*^9, 3.4329180887643642`*^9}, {
   3.4329182269341707`*^9, 3.432918233836927*^9}, {3.432918275311645*^9, 
   3.4329182794644947`*^9}, {3.432918322803474*^9, 3.432918329370708*^9}, {
   3.432918365705468*^9, 3.432918382834675*^9}, {3.432918456594006*^9, 
   3.4329184810230007`*^9}, {3.4329185641054277`*^9, 3.432918629150446*^9}, {
   3.432918720109213*^9, 3.432918728516706*^9}, {3.432918901424079*^9, 
   3.4329189166473017`*^9}, {3.432918954223857*^9, 3.432918995068162*^9}, {
   3.432919099074297*^9, 3.432919159385791*^9}, {3.432919209272645*^9, 
   3.432919221224128*^9}, {3.432919253881639*^9, 3.43291927262722*^9}, {
   3.432919334255268*^9, 3.4329193530136557`*^9}, {3.432919613363716*^9, 
   3.432919616818819*^9}, {3.432919648638495*^9, 3.4329197266644783`*^9}, {
   3.432919810568408*^9, 3.4329198321282873`*^9}, {3.43291991160116*^9, 
   3.432919933191732*^9}, {3.432919977886952*^9, 3.4329199980753508`*^9}, {
   3.4329201808538513`*^9, 3.4329201827004337`*^9}, {3.432920227038993*^9, 
   3.432920227965423*^9}, {3.4330015487706614`*^9, 3.433001549029087*^9}, {
   3.433001600293022*^9, 3.4330016004599867`*^9}, {3.433001732880868*^9, 
   3.433001733070891*^9}, {3.433001812494416*^9, 3.43300185794862*^9}, {
   3.433001916137702*^9, 3.433001934809354*^9}, {3.43300197347602*^9, 
   3.433001985261285*^9}, {3.433005486807222*^9, 3.43300548710038*^9}, {
   3.433784817293981*^9, 3.433784817484069*^9}, {3.433784982152155*^9, 
   3.433785013407875*^9}, {3.4337850814608727`*^9, 3.4337851568698053`*^9}, {
   3.443977764933793*^9, 3.4439777657711563`*^9}, {3.443977799160287*^9, 
   3.443977811875983*^9}, {3.443977861619502*^9, 3.443977983580599*^9}, {
   3.443981103039731*^9, 3.4439811037427*^9}, {3.443981134537943*^9, 
   3.443981134944375*^9}, {3.4439811901898537`*^9, 3.4439812095090027`*^9}, {
   3.44398132942176*^9, 3.4439814011100283`*^9}, {3.443981461986763*^9, 
   3.443981477013364*^9}, {3.443981977257193*^9, 3.443982441016378*^9}, {
   3.4439824779396267`*^9, 3.443982520071588*^9}, {3.443982557848362*^9, 
   3.443982560008175*^9}, {3.443982606324733*^9, 3.443982632900022*^9}, 
   3.443982697753159*^9, 3.4439845912034397`*^9, {3.466794936588777*^9, 
   3.466794943509313*^9}, {3.477233855692327*^9, 3.477233868588784*^9}, {
   3.477233916889888*^9, 3.477233922904948*^9}, {3.477234593556569*^9, 
   3.477234631913376*^9}, {3.477240543214164*^9, 3.477240544806568*^9}, {
   3.477240596820231*^9, 3.477240608413413*^9}, {3.4772438711514263`*^9, 
   3.477243873843309*^9}, 3.477245077357006*^9, 3.477245285417494*^9, {
   3.4782799672757177`*^9, 3.47828006142852*^9}, {3.47828015401053*^9, 
   3.478280324368986*^9}, {3.478280396166679*^9, 3.478280452504159*^9}, {
   3.480098792508926*^9, 3.480098814686059*^9}, {3.480098948118496*^9, 
   3.480098959508823*^9}, {3.480099032282235*^9, 3.480099121408587*^9}, 
   3.4800992355847178`*^9, {3.4800992702743673`*^9, 3.480099289039919*^9}, {
   3.480099338571711*^9, 3.480099359476858*^9}, {3.480099765059536*^9, 
   3.480099765530368*^9}, {3.480099819350659*^9, 3.480099820405367*^9}, {
   3.480167766951604*^9, 3.480167924697998*^9}, {3.480167996103138*^9, 
   3.480168000681816*^9}, {3.480168052465062*^9, 3.4801684387520437`*^9}, 
   3.4801684789544477`*^9, {3.480168562927082*^9, 3.480168608800866*^9}, {
   3.480168763914331*^9, 3.480168780802147*^9}, {3.480168860391604*^9, 
   3.48016887186304*^9}, {3.4801739300826797`*^9, 3.480173997406142*^9}, {
   3.480174172256897*^9, 3.4801742165939903`*^9}, {3.480263065035022*^9, 
   3.480263419710746*^9}, {3.480263476523415*^9, 3.48026351093195*^9}, {
   3.480427504646875*^9, 3.4804275258787746`*^9}, {3.480950239725099*^9, 
   3.480950355321986*^9}, 3.480950768890873*^9, {3.480950802805335*^9, 
   3.480951043192543*^9}, {3.480951173793339*^9, 3.4809512016253223`*^9}, {
   3.480951409174687*^9, 3.4809514439909782`*^9}, {3.4810388771332417`*^9, 
   3.481038911742074*^9}, {3.48103912819461*^9, 3.48103916914752*^9}, {
   3.481039308724989*^9, 3.481039369455348*^9}, {3.481039401138657*^9, 
   3.4810394196116123`*^9}, {3.481039521242805*^9, 3.481039568547948*^9}, {
   3.4810400022130337`*^9, 3.481040017829565*^9}, {3.481040052432858*^9, 
   3.481040080170347*^9}, {3.481040129171035*^9, 3.481040138477804*^9}, {
   3.4810444827936707`*^9, 3.481044483335269*^9}, {3.481044575238542*^9, 
   3.481044576356476*^9}, {3.481044845292759*^9, 3.481044846948174*^9}, {
   3.4810449631396713`*^9, 3.481044973442993*^9}, {3.4810450802730618`*^9, 
   3.481045090601165*^9}, {3.481045125124383*^9, 3.4810451574848747`*^9}, {
   3.481045189640163*^9, 3.4810452188803883`*^9}, {3.481045279917953*^9, 
   3.48104529238037*^9}, {3.48104650333004*^9, 3.48104650537637*^9}, {
   3.481381175692595*^9, 3.4813812152608957`*^9}, {3.481568187365505*^9, 
   3.4815681910608253`*^9}, {3.481568231364019*^9, 3.4815683459582663`*^9}, {
   3.483123295091189*^9, 3.483123317051044*^9}, {3.483706462137574*^9, 
   3.483706467152752*^9}, {3.483711289314848*^9, 3.4837113369254093`*^9}, {
   3.4837423766232843`*^9, 3.4837423976792393`*^9}, {3.483893099893674*^9, 
   3.4838931439303493`*^9}, {3.483893185719757*^9, 3.483893193093891*^9}, {
   3.483893246713076*^9, 3.4838932772569103`*^9}, 3.483893929237893*^9, {
   3.4839086044398317`*^9, 3.48390860637403*^9}, 3.483908670200975*^9, {
   3.4839087240522537`*^9, 3.483908726180657*^9}, {3.483908763009172*^9, 
   3.483908787650352*^9}, 3.484077690120325*^9, 3.485188476621874*^9, 
   3.485188573579644*^9, 3.485188609053648*^9, 3.485199264470409*^9, 
   3.485876860910625*^9, 3.4861404694654818`*^9, {3.486140503946639*^9, 
   3.486140504905799*^9}, {3.486226133681137*^9, 3.486226134977088*^9}, {
   3.486317031834549*^9, 3.486317060348462*^9}, 3.486317127496497*^9, {
   3.486317935967009*^9, 3.4863179395088043`*^9}, 3.487011059735125*^9, {
   3.492002203421875*^9, 3.492002203609375*^9}, {3.49200223796875*^9, 
   3.4920022969375*^9}, {3.492002350609375*^9, 3.492002379765625*^9}, {
   3.49200243521875*^9, 3.49200243696875*^9}, {3.492002479671875*^9, 
   3.492002512421875*^9}, 3.492002582125*^9, {3.49201100115625*^9, 
   3.49201100203125*^9}, {3.49201119140625*^9, 3.49201126796875*^9}, {
   3.49201134178125*^9, 3.4920113530625*^9}, {3.492440399231462*^9, 
   3.492440476590714*^9}, {3.492440533200006*^9, 3.4924406614083*^9}, {
   3.492440702832028*^9, 3.492440721760128*^9}, {3.492441005544059*^9, 
   3.492441023838479*^9}, {3.492441072064505*^9, 3.492441137488194*^9}, {
   3.492529624875354*^9, 3.492529670275416*^9}, {3.492529714243341*^9, 
   3.492529738595356*^9}, {3.492529967635812*^9, 3.492529978329915*^9}, {
   3.492530198291525*^9, 3.492530298530109*^9}, {3.492547874544594*^9, 
   3.4925479065173063`*^9}, {3.492548305631299*^9, 3.4925483099569674`*^9}, {
   3.503158632058894*^9, 3.503158633105604*^9}}],

Cell[BoxData[
 GraphicsBox[{
   RasterBox[{{{0, 0.020046500653448478`, 0}, {0.006133150040652656, 0, 0}, {
      0, 0.02302739478019944, 0}, {0, 0.16614991442441576`, 0}, {
      0.19338807221500187`, 0, 0}, {0.16623307586093788`, 0, 0}, {
      0.014453965301636437`, 0, 0}, {0, 0.11282950723780885`, 0}, {
      0, 0.11069810273341014`, 0}, {0.14928039839074245`, 0, 0}, {
      0.13725949043106042`, 0, 0}, {0, 0.2045354801641171, 0}, {
      0, 0.22960576777743225`, 0}, {0, 0.08554165674390594, 0}, {
      0.030573550874005595`, 0, 0}, {0, 0.04295781488190903, 0}, {
      0, 0.03505057550956295, 0}, {0.22499560520915146`, 0, 0}, {
      0.33503427282908305`, 0, 0}, {0, 0.4178294814125403, 0}, {
      0, 0.05335205344964067, 0}, {0.21942792264045224`, 0, 0}, {
      0.09198091096888343, 0, 0}, {0, 0.12733453268046024`, 0}, {
      0.049212736778483646`, 0, 0}, {0, 0.07002689370410697, 0}, {
      0.040692230244835925`, 0, 0}, {0, 0.22409815251430612`, 0}, {
      0, 0.12578860955326468`, 0}, {0.10104676162303837`, 0, 0}, {0, 1, 0}, {
      1, 0, 0}, {1, 0, 0}, {0, 1, 0}, {0, 1, 0}, {0.1419255957357178, 0, 0}, {
      0.06851541853091697, 0, 0}, {0.009853109547918668, 0, 0}, {
      0.07455923063419673, 0, 0}, {0.0626294794005143, 0, 0}, {
      0, 0.2944304423873362, 0}, {0, 0.5098413658203889, 0}, {
      0, 0.3906678925345003, 0}, {0, 0.04576076427248721, 0}, {
      0, 0.025743357236051173`, 0}, {0.29521103959107653`, 0, 0}, {
      0.3679201467898845, 0, 0}, {0.15354877115804944`, 0, 0}, {
      0.20230009723613343`, 0, 0}, {0.22867378270517338`, 0, 0}, {1, 0, 0}, {
      0.5138592306496417, 0, 0}, {0.14494286716216845`, 0, 0}, {
      0, 0.23463185968206804`, 0}, {0, 0.23436277215033102`, 0}, {
      0, 0.23802252131223256`, 0}, {0.33389325968399136`, 0, 0}, {
      0, 0.13389860651761107`, 0}, {0, 0.28596768949469353`, 0}, {
      0.13741507216445376`, 0, 0}, {0.1596057985834472, 0, 0}, {
      0.13419519194007387`, 0, 0}, {0, 0.22794338450534593`, 0}, {
      0, 0.39323995414934443`, 0}, {0.3309091358693292, 0, 0}, {
      0.053813745532410445`, 0, 0}, {0, 0.12509725651633385`, 0}, {
      0.16529840839214466`, 0, 0}, {0, 0.04382912857723651, 0}, {
      0, 0.037031817406552106`, 0}, {0.04252488966484138, 0, 0}, {
      0.08438329511037163, 0, 0}, {0, 0.036196102381736844`, 0}, {
      0, 0.00781980081159761, 0}, {0, 0.011717043545926356`, 0}}, {{
      0, 0.02177332814663287, 0}, {0, 0.02404612170519325, 0}, {
      0, 0.015201257176804624`, 0}, {0, 0.13730223246749668`, 0}, {
      0.12924176415850563`, 0, 0}, {0.027886292654067564`, 0, 0}, {
      0.08057496213597375, 0, 0}, {0, 0.0625099052982659, 0}, {
      0, 0.07213279994820479, 0}, {0, 0.04586902904889778, 0}, {
      0, 0.013072010753782167`, 0}, {0.23068428982416617`, 0, 0}, {
      0.20983521903906266`, 0, 0}, {0.03274590852107528, 0, 0}, {
      0.06956375963375613, 0, 0}, {0, 0.09608809846384375, 0}, {
      0, 0.0982738791529367, 0}, {0.051269801879194124`, 0, 0}, {
      0, 0.2654140857440467, 0}, {0, 0.01917900198952445, 0}, {
      0.014874793266294734`, 0, 0}, {0.022288870805515573`, 0, 0}, {
      0.020744599776501976`, 0, 0}, {0, 0.12968192272838772`, 0}, {
      0.009822382326277954, 0, 0}, {0.004892693864015675, 0, 0}, {
      0.02927739958149815, 0, 0}, {0.03622033657699718, 0, 0}, {
      0.1117031772750747, 0, 0}, {0.2688357667642726, 0, 0}, {
      0, 0.09257187889955429, 0}, {0.17491722707122917`, 0, 0}, {
      0.18233894768760522`, 0, 0}, {0, 0.3571106815085846, 0}, {
      0, 0.13567919634154546`, 0}, {0.08671829126032887, 0, 0}, {
      0.12242435322975267`, 0, 0}, {0, 0.027820503517035303`, 0}, {
      0.12417348522665408`, 0, 0}, {0.12523093853147746`, 0, 0}, {
      0, 0.34738812241361317`, 0}, {0, 0.3099929093803525, 0}, {
      0, 0.400484368847315, 0}, {0, 0.07467556738917472, 0}, {
      0.04468804719116294, 0, 0}, {0.13186441891052575`, 0, 0}, {
      0.13601299892108631`, 0, 0}, {0.23498519642795257`, 0, 0}, {
      0.04096098613291306, 0, 0}, {0.06761442015452264, 0, 0}, {
      0.10587855154955442`, 0, 0}, {0, 0.2119943357563242, 0}, {
      0, 0.06900973613516356, 0}, {0.007869866016342025, 0, 0}, {
      0.020464755158982554`, 0, 0}, {0.018657855768265078`, 0, 0}, {
      0, 0.05118591700274622, 0}, {0.10293596987292118`, 0, 0}, {
      0, 0.03395562078143087, 0}, {0.0008250032428737397, 0, 0}, {
      0, 0.056300212786885934`, 0}, {0, 0.03027553373889545, 0}, {
      0, 0.022372434330206567`, 0}, {1, 0, 0}, {0, 1, 0}, {
      0, 0.6005890247525554, 0}, {0.033981959294507945`, 0, 0}, {
      0, 0.3702008996027528, 0}, {0.29524510420354244`, 0, 0}, {
      0.04597844379289725, 0, 0}, {0.02886119279900637, 0, 0}, {
      0.03378281048257195, 0, 0}, {0, 0.36550537681091133`, 0}, {
      0.07673478985717302, 0, 0}, {0.16235627776543393`, 0, 0}}, {{
      0.061830954372346675`, 0, 0}, {0.050965974240761366`, 0, 0}, {
      0.031968216723938014`, 0, 0}, {0, 0.0376898912137206, 0}, {
      0.17341592063960898`, 0, 0}, {0, 0.13068062450813725`, 0}, {
      0, 0.19444896056085098`, 0}, {0, 0.011583197997020178`, 0}, {
      0, 0.04931791121753057, 0}, {0.3323363095058345, 0, 0}, {
      0.16863728151892415`, 0, 0}, {0, 1, 0}, {0, 1, 0}, {
      0.19998771479527938`, 0, 0}, {0, 0.20269865757248434`, 0}, {
      0.6548934472063306, 0, 0}, {0.6637153538793241, 0, 0}, {
      0, 0.21974859868590907`, 0}, {0.4036286624566574, 0, 0}, {
      0, 0.20690321990835675`, 0}, {0.07394692572756621, 0, 0}, {
      0.23769560606974563`, 0, 0}, {0.3984957149044324, 0, 0}, {1, 0, 0}, {
      0.4477278553413097, 0, 0}, {0, 0.4577731402787327, 0}, {
      0, 0.1665326751357068, 0}, {0, 0.1751938697503623, 0}, {
      0, 0.6161128850240369, 0}, {0, 0.9710531480937612, 0}, {
      0, 0.04842548595771226, 0}, {0.05301940840013727, 0, 0}, {
      0.07287326257191074, 0, 0}, {0.06530032010777898, 0, 0}, {
      0, 0.3301682878697501, 0}, {0, 0.5967764201401569, 0}, {
      0, 0.35676640828703976`, 0}, {0.043007115446757976`, 0, 0}, {
      0, 0.3582149486486829, 0}, {0, 0.3713000762730176, 0}, {1, 0, 0}, {
      0.859248566141308, 0, 0}, {1, 0, 0}, {0.26411626631919755`, 0, 0}, {
      0, 0.004333920813207187, 0}, {0, 0.6501290304558942, 0}, {
      0, 0.8069063823613382, 0}, {0, 0.9496896391336977, 0}, {
      0, 0.4416346254261605, 0}, {0, 0.46914829214583276`, 0}, {
      0.7433641230239784, 0, 0}, {1, 0, 0}, {0.9470200871037113, 0, 0}, {
      0.24486389807429532`, 0, 0}, {0, 0.17399505666914183`, 0}, {
      0, 0.17226766246932354`, 0}, {0, 0.20771251097688098`, 0}, {
      0.0758450865138218, 0, 0}, {0.7443958511444195, 0, 0}, {
      0, 0.2181655892743635, 0}, {0, 0.23746701998915795`, 0}, {
      0, 0.2595297478507773, 0}, {0.27764673016239866`, 0, 0}, {
      0.6702893207746387, 0, 0}, {0, 0.42433019611110556`, 0}, {
      0, 0.051300188234953706`, 0}, {0, 0.07352971074960937, 0}, {
      0.057142326366128246`, 0, 0}, {0.2840038066436818, 0, 0}, {
      0, 0.05457855223906693, 0}, {0.05512874595832405, 0, 0}, {
      0, 0.01626865784252106, 0}, {0, 0.06029738290785208, 0}, {
      0, 0.11935167998861154`, 0}, {0, 0.12588402336555626`, 0}}, {{
      0, 0.0461543144288595, 0}, {0, 0.08524187802953717, 0}, {
      0, 0.0353312268980507, 0}, {0, 0.12567895496406484`, 0}, {1, 0, 0}, {
      0, 0.1232141070983159, 0}, {0.14338503922555504`, 0, 0}, {
      0.11691443906427068`, 0, 0}, {0.1453685095421075, 0, 0}, {
      0, 0.6479405962810945, 0}, {0, 0.29318229365557874`, 0}, {
      0.3435616428458431, 0, 0}, {0.3442940747711204, 0, 0}, {
      0.061706890289373914`, 0, 0}, {0.12673776548060894`, 0, 0}, {
      0, 0.2083159439152752, 0}, {0, 0.21599859167431512`, 0}, {
      0.032537024169130915`, 0, 0}, {0, 1, 0}, {0.17644133741134488`, 0, 0}, {
      0.04317739949681182, 0, 0}, {0.2605562321846505, 0, 0}, {
      0.07211613055828722, 0, 0}, {0, 0.23980839454050357`, 0}, {
      0.08860200235648513, 0, 0}, {0.13974422570001765`, 0, 0}, {
      0.16129414209949816`, 0, 0}, {0, 0.8137574163855031, 0}, {
      0, 0.5420204219655396, 0}, {0.2416850401421579, 0, 0}, {
      0.05488037336958403, 0, 0}, {0, 0.23805912968222098`, 0}, {
      0, 0.2919173334108317, 0}, {0.46834911762881415`, 0, 0}, {
      0.1720670984627093, 0, 0}, {0.6269555249266199, 0, 0}, {
      0.05861457743340851, 0, 0}, {0.09278241782192939, 0, 0}, {
      0.053956605824185024`, 0, 0}, {0.05028684427174378, 0, 0}, {
      0, 0.03300723551513913, 0}, {0, 0.10463113047654406`, 0}, {
      0, 0.3046326351522106, 0}, {0, 0.22245299158309922`, 0}, {
      0, 0.38023558625416587`, 0}, {0.03328536839846733, 0, 0}, {
      0.20359340321718383`, 0, 0}, {0.22120913316687765`, 0, 0}, {
      0, 0.1023666466771251, 0}, {0, 0.025665686191705686`, 0}, {
      0.6920805169554594, 0, 0}, {1, 0, 0}, {1, 0, 0}, {0, 1, 0}, {
      0.3204482688805801, 0, 0}, {0.31822268951468236`, 0, 0}, {
      0, 0.8222215738877339, 0}, {0, 0.17380749996376024`, 0}, {
      0, 0.5292915929403215, 0}, {0, 0.08102820703043258, 0}, {
      0, 0.04154920199803845, 0}, {0, 0.03805635337437666, 0}, {0, 1, 0}, {
      0, 0.07037449931792703, 0}, {0.01452670187467614, 0, 0}, {
      0, 0.9041149577184193, 0}, {0.7728001158678266, 0, 0}, {
      0, 0.11273511409470666`, 0}, {0, 0.39422834821629166`, 0}, {
      0, 0.2906920672119456, 0}, {0, 0.4587464926731272, 0}, {
      0, 0.3590671650954158, 0}, {1, 0, 0}, {0.2051744483754639, 0, 0}, {
      0.17449202723706503`, 0, 0}}, {{0.06230498317721225, 0, 0}, {
      0.0530418870304531, 0, 0}, {0.05936673887702235, 0, 0}, {
      0, 0.2386844058281981, 0}, {0.08650201221206025, 0, 0}, {
      0, 0.2171222594437256, 0}, {0.09009451808385405, 0, 0}, {
      0, 0.12579377141223924`, 0}, {0, 0.15562325442275649`, 0}, {
      0, 0.08817483902739981, 0}, {0, 0.03870099387745697, 0}, {
      0, 0.0470231670107317, 0}, {0, 0.050601754600845955`, 0}, {
      0.0627133602163128, 0, 0}, {0.07239723495504599, 0, 0}, {
      0, 0.0392423728934813, 0}, {0, 0.046205441771213496`, 0}, {
      0.028029913115310192`, 0, 0}, {0, 1, 0}, {0.24254069368558176`, 0, 0}, {
      0.23302125586073155`, 0, 0}, {0.2848823821945373, 0, 0}, {
      0.214540048305404, 0, 0}, {0.1449892616821211, 0, 0}, {
      0.1994225684866746, 0, 0}, {0.1514249471372263, 0, 0}, {
      0.0469956428428011, 0, 0}, {0.6342419088370943, 0, 0}, {
      0.5708708674737002, 0, 0}, {0.03249874763722772, 0, 0}, {
      0, 0.11723312692850624`, 0}, {0, 0.0714857061312256, 0}, {
      0, 0.09594367500974488, 0}, {0, 0.005336540479383457, 0}, {
      0.09312608338722311, 0, 0}, {0.07747250077407172, 0, 0}, {
      0.017988956373455323`, 0, 0}, {0.009635842187461982, 0, 0}, {
      0.03788545361673723, 0, 0}, {0.02974092079983639, 0, 0}, {
      0, 0.11349857948618283`, 0}, {0, 0.009746401560462026, 0}, {
      0, 0.04734652450043238, 0}, {0, 0.052602803274087034`, 0}, {
      0, 0.04442204827554471, 0}, {0.09764876926437749, 0, 0}, {
      0.06419829921396543, 0, 0}, {0.03662994975354439, 0, 0}, {
      0, 0.11122910777913497`, 0}, {0, 0.1074077192714639, 0}, {
      0.28600608094532765`, 0, 0}, {0.2979016880778832, 0, 0}, {
      0.3274447376265344, 0, 0}, {0, 0.1303363552017385, 0}, {
      0, 0.17720518888822298`, 0}, {0, 0.17749534840117354`, 0}, {
      0, 0.2272630154819806, 0}, {0, 0.06581067464770786, 0}, {
      0, 0.12607248838354843`, 0}, {0, 0.021266496517397017`, 0}, {
      0, 0.020941225697063016`, 0}, {0, 0.01297035733904172, 0}, {
      0, 0.24541344376998772`, 0}, {0.03831241083770033, 0, 0}, {
      0, 0.27914533600086494`, 0}, {1, 0, 0}, {0, 1, 0}, {
      0, 0.2850643643282187, 0}, {0.7707598430571796, 0, 0}, {
      0, 0.11068906769275182`, 0}, {0, 0.14072431850277528`, 0}, {
      0, 0.11646244286966606`, 0}, {0.8418372238824314, 0, 0}, {
      0.025260936044396998`, 0, 0}, {0.0907405910694898, 0, 0}}, {{
      0.06960745101420218, 0, 0}, {0.06730250537918459, 0, 0}, {
      0.05309891817736902, 0, 0}, {0, 0.08870267798836345, 0}, {
      0, 0.2334549758036168, 0}, {0, 0.16784722440480793`, 0}, {
      0, 0.013712228779399968`, 0}, {0.28864805259585746`, 0, 0}, {
      0.2486422496333024, 0, 0}, {0, 0.12826626291709198`, 0}, {
      0, 0.10793684143569314`, 0}, {0.46819705924556754`, 0, 0}, {
      0.4727625217160578, 0, 0}, {0, 0.049924638955838735`, 0}, {
      0.0184880344948557, 0, 0}, {0, 0.24794641427359446`, 0}, {
      0, 0.24863588693042726`, 0}, {0, 0.05318141992416266, 0}, {
      0.32865895276540213`, 0, 0}, {0, 0.17554355713962466`, 0}, {
      0.0876920320086147, 0, 0}, {0, 0.1001179488834987, 0}, {
      0, 0.10710506739535497`, 0}, {0, 0.2604525393697138, 0}, {
      0, 0.11902539102138107`, 0}, {0, 0.03101843670250487, 0}, {
      0.09829272823377457, 0, 0}, {0, 1, 0}, {0, 1, 0}, {
      0.10243401348456346`, 0, 0}, {0, 0.00299486636136298, 0}, {
      0, 0.5257268725076407, 0}, {0, 0.5859431281948817, 0}, {
      0.11542438460673612`, 0, 0}, {0.16653862586717416`, 0, 0}, {
      0.2704088255470105, 0, 0}, {0.16173135229215443`, 0, 0}, {
      0.08018721181679525, 0, 0}, {0.16950641940515876`, 0, 0}, {
      0.16877116754104837`, 0, 0}, {0, 0.12441762176913923`, 0}, {
      0, 0.372908200908703, 0}, {0, 0.4063686541772159, 0}, {
      0, 0.11377869659513228`, 0}, {0, 0.07548141748330871, 0}, {
      0.08947620502782572, 0, 0}, {0.053795512935979374`, 0, 0}, {
      0.17287901495469551`, 0, 0}, {0.45196651478403027`, 0, 0}, {
      0.5337541041892341, 0, 0}, {0.5231006189864348, 0, 0}, {1, 0, 0}, {
      0.9843590043370729, 0, 0}, {1, 0, 0}, {0, 0.3092018235400165, 0}, {
      0, 0.3134443242249686, 0}, {0.5346790537764688, 0, 0}, {
      0, 0.1892820169224902, 0}, {0, 0.20537088221678643`, 0}, {
      0, 0.06566576751433793, 0}, {0.09711296131337363, 0, 0}, {
      0.11310037762905317`, 0, 0}, {1, 0, 0}, {0, 0.06484713613707455, 0}, {
      0, 0.03391960726859371, 0}, {0.8887398382822889, 0, 0}, {
      0, 0.7142405463186906, 0}, {0, 0.13728541958984555`, 0}, {
      0.10917583897702005`, 0, 0}, {0.3768517018185884, 0, 0}, {
      0.5953319807325813, 0, 0}, {0.5103438335912049, 0, 0}, {0, 1, 0}, {
      0.08404517583068788, 0, 0}, {0.08317015110193705, 0, 0}}, {{
      0, 0.027202864936029858`, 0}, {0, 0.0258022250387692, 0}, {
      0, 0.03514334266337338, 0}, {0.044349521332028685`, 0, 0}, {
      0.25919416134446305`, 0, 0}, {0, 0.11337293508231563`, 0}, {
      0.1081766874162651, 0, 0}, {0, 0.11299258394407968`, 0}, {
      0, 0.10428778765931285`, 0}, {0, 0.23335355549855039`, 0}, {
      0, 0.11683435453933912`, 0}, {0, 0.04570073754645666, 0}, {
      0, 0.06587407714246242, 0}, {0, 0.004646001605919138, 0}, {
      0.05788893372592127, 0, 0}, {0, 0.09396435347341421, 0}, {
      0, 0.07988118797370969, 0}, {0.022074730890669914`, 0, 0}, {1, 0, 0}, {
      0, 0.22905204906702653`, 0}, {0, 0.3459942227386034, 0}, {
      0, 0.49440420242657573`, 0}, {0, 0.6330366846624907, 0}, {
      0, 0.6695519531971119, 0}, {0, 0.6236896786063637, 0}, {
      0, 0.374333295684458, 0}, {0.1743164984576466, 0, 0}, {
      0, 0.20210009418696906`, 0}, {0, 0.1474841867080372, 0}, {
      0.15546335147542217`, 0, 0}, {0.3327162669860975, 0, 0}, {
      0, 0.16278639233338774`, 0}, {0, 0.20166521299468254`, 0}, {
      0.2677254761019403, 0, 0}, {0.02132302063417594, 0, 0}, {
      0.12641731676291387`, 0, 0}, {0, 0.02430458640682559, 0}, {
      0.0353888453656484, 0, 0}, {0, 0.03597278899995171, 0}, {
      0, 0.03159523247019666, 0}, {0, 0.20057467509946195`, 0}, {
      0, 0.2003182810354593, 0}, {0, 0.21877160592595923`, 0}, {
      0.03695760723878203, 0, 0}, {0, 0.05132932825563999, 0}, {
      0.05601574177886714, 0, 0}, {0.06402793504743522, 0, 0}, {
      0.14829271768111157`, 0, 0}, {0.20257293630078083`, 0, 0}, {
      0.18929803311778334`, 0, 0}, {0, 0.028503603567416776`, 0}, {
      0.33261532731160365`, 0, 0}, {0.1755138259903079, 0, 0}, {
      0, 0.47468708148069466`, 0}, {0.047910959277313314`, 0, 0}, {
      0.05123082457513972, 0, 0}, {0, 0.13360399409480483`, 0}, {
      0.034740408679266, 0, 0}, {0.04764369328699079, 0, 0}, {
      0, 0.03646352055840192, 0}, {0, 0.052400260808084034`, 0}, {
      0, 0.037984306636099835`, 0}, {0, 0.3831782850206758, 0}, {
      0.3284250831336783, 0, 0}, {0, 0.2525786436110363, 0}, {
      0.7391627883602342, 0, 0}, {0, 1, 0}, {0.09602784394204145, 0, 0}, {
      0.4767221832355607, 0, 0}, {0, 0.3177525968645235, 0}, {
      0, 0.49144161609461884`, 0}, {0, 0.4424077002671231, 0}, {1, 0, 0}, {
      0, 0.1688509082347038, 0}, {0, 0.1602606260429644, 0}}, {{
      0.061286962613401275`, 0, 0}, {0.05710910639151624, 0, 0}, {
      0.05483090133498561, 0, 0}, {0, 0.2368370076630354, 0}, {
      0, 0.6708355908559624, 0}, {0, 0.4124723725866378, 0}, {
      0, 0.05213471735945656, 0}, {0.017814891814531206`, 0, 0}, {
      0, 0.09384791805082442, 0}, {0.32163520688717, 0, 0}, {
      0.15147082709083315`, 0, 0}, {0.07442259170315185, 0, 0}, {
      0.07659898146557334, 0, 0}, {0.02953895018324139, 0, 0}, {
      0.049784610340294216`, 0, 0}, {0, 0.028757119941017206`, 0}, {
      0, 0.029574855672515013`, 0}, {0, 0.06211596191057184, 0}, {
      0, 0.9821889782342768, 0}, {0, 0.043063889394524685`, 0}, {
      0.06245553788128384, 0, 0}, {0.13555256663424428`, 0, 0}, {
      0.018424038822597008`, 0, 0}, {0.12766461017830813`, 0, 0}, {
      0.07957747606971238, 0, 0}, {0.03075033221219839, 0, 0}, {
      0.027533874203460873`, 0, 0}, {0, 0.8334489745520821, 0}, {
      0, 0.6039394871517056, 0}, {0, 0.050113761765429865`, 0}, {
      0, 0.0786919241060069, 0}, {0, 0.24263803907246972`, 0}, {
      0, 0.2431550310176242, 0}, {0, 0.2871610293025833, 0}, {
      0, 0.06908125984137058, 0}, {0, 0.06052792912505496, 0}, {
      0, 0.020541477172377337`, 0}, {0, 0.07451287290622485, 0}, {
      0, 0.006778584443911696, 0}, {0, 0.019432883168575277`, 0}, {
      0, 0.0437935277695453, 0}, {0, 0.16540492712366955`, 0}, {
      0, 0.18618484573380348`, 0}, {0.019538521694834332`, 0, 0}, {
      0.13950027174813337`, 0, 0}, {0.06679406834241736, 0, 0}, {
      0, 0.08377246204426256, 0}, {0, 0.07137908347836812, 0}, {
      0.581810569179227, 0, 0}, {0.5839595568339446, 0, 0}, {
      0.2768282794731986, 0, 0}, {0, 0.008881059583907489, 0}, {
      0, 0.3830694268293886, 0}, {1, 0, 0}, {0, 0.8542873774336779, 0}, {
      0, 0.850048812019149, 0}, {0.6436405927577968, 0, 0}, {
      0, 0.1402705891567144, 0}, {0, 0.11131671172043839`, 0}, {
      0.04653389177521731, 0, 0}, {0.14678753763305802`, 0, 0}, {
      0.1404789745635129, 0, 0}, {1, 0, 0}, {0.13937694564157146`, 0, 0}, {
      0, 0.0014698304364113438`, 0}, {0, 0.6816487661346399, 0}, {
      0.5587520786443352, 0, 0}, {0, 0.08393249352195997, 0}, {
      0.36168451320237777`, 0, 0}, {0, 0.6427802026652707, 0}, {
      0, 0.8582428377294194, 0}, {0, 0.7006047470426047, 0}, {1, 0, 0}, {
      0, 0.340987796147762, 0}, {0, 0.28699408587755443`, 0}}, {{
      0, 0.08324715855313258, 0}, {0, 0.08943138615657972, 0}, {
      0, 0.08870499721025431, 0}, {0.2144798787038681, 0, 0}, {
      0.316277310606109, 0, 0}, {0.27709935633434646`, 0, 0}, {
      0, 0.11863210449475066`, 0}, {0.3283327870462154, 0, 0}, {
      0.2845596122505275, 0, 0}, {0.4459203195845501, 0, 0}, {
      0.2702017292483716, 0, 0}, {0, 0.20590400000270556`, 0}, {
      0, 0.2038180201635062, 0}, {0.15586864866475522`, 0, 0}, {
      0.050302360959443154`, 0, 0}, {0.18110197936079375`, 0, 0}, {
      0.1775344110403053, 0, 0}, {0, 0.03597224892346748, 0}, {
      0, 0.48102314077031777`, 0}, {0, 0.05781397300899285, 0}, {
      0.014600529179849553`, 0, 0}, {0.33558370117264696`, 0, 0}, {
      0.3883310678232535, 0, 0}, {0.4901417587416873, 0, 0}, {
      0.27951567787463777`, 0, 0}, {0.07126511588785037, 0, 0}, {
      0, 0.22571926376823023`, 0}, {0, 1, 0}, {0, 1, 0}, {
      0, 0.05669059437229687, 0}, {0.2674090489662846, 0, 0}, {
      0.5695325129396107, 0, 0}, {0.6200425575182472, 0, 0}, {
      0, 0.03503326250465535, 0}, {0.17838192194552932`, 0, 0}, {
      0, 0.0559480478060036, 0}, {0, 0.0076969372921780604`, 0}, {
      0.08516963008464934, 0, 0}, {0, 0.016151948816880302`, 0}, {
      0, 0.014489838674160774`, 0}, {0.30310873389931986`, 0, 0}, {
      0.09980068838811675, 0, 0}, {0.5904536761982004, 0, 0}, {
      0.24848455813356563`, 0, 0}, {0.24471560429950526`, 0, 0}, {
      0.0032702863982857103`, 0, 0}, {0, 0.01676200807610414, 0}, {
      0, 0.06879812580526673, 0}, {0.2418988117296687, 0, 0}, {
      0.2550853242832885, 0, 0}, {0, 1, 0}, {0, 1, 0}, {0, 1, 0}, {0, 1, 0}, {
      1, 0, 0}, {1, 0, 0}, {0, 0.20274053508787745`, 0}, {
      0.1418479893122741, 0, 0}, {0.23361843309676764`, 0, 0}, {
      0.439475292703161, 0, 0}, {0.4847893871690585, 0, 0}, {
      0.47897608251401225`, 0, 0}, {0, 0.9373920397063606, 0}, {
      0.06727524320836381, 0, 0}, {0, 0.22020145928185736`, 0}, {
      0.5364635084579954, 0, 0}, {0, 0.29304820629562994`, 0}, {
      0, 0.05835205924170543, 0}, {0.048754701377917126`, 0, 0}, {
      0, 0.1623063836556042, 0}, {0, 0.1503797979395008, 0}, {
      0, 0.11036352794294468`, 0}, {0.7143965632794804, 0, 0}, {
      0, 0.11693277194974537`, 0}, {0, 0.1041529855110408, 0}}, {{
      0.02886379686904604, 0, 0}, {0.018611260474089314`, 0, 0}, {
      0.03134598828923778, 0, 0}, {0, 0.07450754151917752, 0}, {
      0, 0.09573321459829733, 0}, {0, 0.1869597133592899, 0}, {
      0.03516202318180209, 0, 0}, {0, 0.03798939826378713, 0}, {
      0.11307237447625718`, 0, 0}, {0.21156422701505756`, 0, 0}, {
      0.19743564187739615`, 0, 0}, {0, 0.10534298362526118`, 0}, {
      0, 0.09604472538955913, 0}, {0, 0.09605798220987893, 0}, {
      0, 0.09434664790289021, 0}, {0, 0.017626193881903618`, 0}, {
      0, 0.023086245288482243`, 0}, {0, 0.030539906001963504`, 0}, {
      0.13590205293468716`, 0, 0}, {0, 0.025569591366594226`, 0}, {
      0, 0.02057355095858443, 0}, {0, 0.01183302934420774, 0}, {
      0.009657842687198562, 0, 0}, {0.029595150916114088`, 0, 0}, {
      0.011181980932028213`, 0, 0}, {0, 0.0728650346493806, 0}, {
      0.01858101160924136, 0, 0}, {0.12992346276464417`, 0, 0}, {
      0.12764247513914279`, 0, 0}, {0, 0.009741223119258124, 0}, {
      0, 0.026230345837291447`, 0}, {0, 0.05160501186839264, 0}, {
      0, 0.027041836622957362`, 0}, {0, 0.05942731315837731, 0}, {
      0, 0.0374292787670381, 0}, {0.009664958338903868, 0, 0}, {
      0, 0.0398110936254294, 0}, {0, 0.054904787846788275`, 0}, {
      0, 0.03964418591531453, 0}, {0, 0.04792060354620736, 0}, {
      0.012571540885093074`, 0, 0}, {0.015410785561062795`, 0, 0}, {
      0.023726539846681133`, 0, 0}, {0, 0.01779729972748386, 0}, {
      0.031802545632449636`, 0, 0}, {0, 0.01088290435922458, 0}, {
      0, 0.023846752684614662`, 0}, {0.0103152382224149, 0, 0}, {
      0.05552573938728156, 0, 0}, {0.02826995819296721, 0, 0}, {
      0.18650358663468114`, 0, 0}, {0.002027283336886454, 0, 0}, {
      0.0705866449581146, 0, 0}, {0.0007435464343658223, 0, 0}, {
      0, 0.18086137029102986`, 0}, {0, 0.18049859774444618`, 0}, {
      0, 0.05557366338220842, 0}, {0, 0.0314588370251728, 0}, {
      0.04602385093523482, 0, 0}, {0, 0.02710879677756954, 0}, {
      0, 0.005392886186849053, 0}, {0, 0.017434378052356744`, 0}, {
      0.13812687019489234`, 0, 0}, {0.06954565449981617, 0, 0}, {
      0, 0.7480384002365427, 0}, {1, 0, 0}, {1, 0, 0}, {
      0, 0.9821071570620686, 0}, {0, 1, 0}, {0, 0.1829943080849058, 0}, {
      0, 0.12254770963695555`, 0}, {0, 0.15986208615315745`, 0}, {
      0.3894589171573157, 0, 0}, {0.04049525808579661, 0, 0}, {
      0.11940226250915692`, 0, 0}}, {{0, 0.01016631642784049, 0}, {
      0, 0.0011341173679127144`, 0}, {0, 0.015570586133384221`, 0}, {
      0.10683659169258343`, 0, 0}, {0, 0.2511055828207821, 0}, {
      0.04431029064219551, 0, 0}, {0, 0.032247288013475636`, 0}, {
      0.19589191171252107`, 0, 0}, {0.26016512372819633`, 0, 0}, {
      0.30294764896520854`, 0, 0}, {0.24986911173101065`, 0, 0}, {
      0, 0.14859242239458476`, 0}, {0, 0.13717611064260893`, 0}, {
      0.007411742221276954, 0, 0}, {0, 0.021833881014110795`, 0}, {
      0.03579172458645251, 0, 0}, {0.04155364975213065, 0, 0}, {
      0, 0.043951163876881354`, 0}, {0.22644578120751438`, 0, 0}, {
      0, 0.10708680825015887`, 0}, {0.07982208455079799, 0, 0}, {
      0, 0.059930583046051804`, 0}, {0, 0.07189252560989778, 0}, {
      0.02764975895148597, 0, 0}, {0, 0.0670202655582322, 0}, {
      0, 0.144137049963739, 0}, {0.03197797960442228, 0, 0}, {
      0, 0.10979174136842434`, 0}, {0, 0.19619624668811925`, 0}, {
      0, 0.004503139381971943, 0}, {0.04535619757286058, 0, 0}, {
      0, 0.003640760955678432, 0}, {0, 0.0008769148975759904, 0}, {
      0, 0.0394840715281882, 0}, {0.037903935469985044`, 0, 0}, {
      0, 0.04207467942970635, 0}, {0, 0.004605029744948366, 0}, {
      0.018235599634235548`, 0, 0}, {0, 0.0021915105129542657`, 0}, {
      0, 0.0058714358156282094`, 0}, {0.09538783490486256, 0, 0}, {
      0.0167473198689871, 0, 0}, {0.15654147178913724`, 0, 0}, {
      0.13458592668958894`, 0, 0}, {0.17578528199561966`, 0, 0}, {
      0.06130969997430951, 0, 0}, {0, 0.00013467907041734667`, 0}, {
      0, 0.0483611301030511, 0}, {0.05176085440582185, 0, 0}, {
      0.055252951570851375`, 0, 0}, {0, 0.16866888024940238`, 0}, {
      0, 0.12037623425541102`, 0}, {0, 0.2789481859654052, 0}, {
      0.029999211233274602`, 0, 0}, {0, 0.4817823373630064, 0}, {
      0, 0.48078015775599026`, 0}, {0, 0.1060654140736559, 0}, {
      0.08775875989151671, 0, 0}, {0.20134676353742983`, 0, 0}, {
      0.07515329092151823, 0, 0}, {0.08183747348395422, 0, 0}, {
      0.08755012191617609, 0, 0}, {0.04149050880604348, 0, 0}, {
      0.18455475649739883`, 0, 0}, {0.44696810042258844`, 0, 0}, {0, 1, 0}, {
      0, 1, 0}, {0, 0.7742043778760145, 0}, {0, 1, 0}, {
      0.014318730974568608`, 0, 0}, {0.05582564629218714, 0, 0}, {
      0.0650059214153641, 0, 0}, {0.32809769702395364`, 0, 0}, {1, 0, 0}, {1, 
      0, 0}}, {{0.5468501212443032, 0, 0}, {0.5383363439415587, 0, 0}, {
      0.518674560799761, 0, 0}, {0, 0.8136173397630049, 0}, {
      0, 0.7454175911542326, 0}, {0, 0.8743203328645566, 0}, {
      0, 0.08604342462129823, 0}, {0, 0.7070109436579872, 0}, {
      0, 0.6099311375614227, 0}, {0, 0.49566308207221554`, 0}, {
      0, 0.40834914070288264`, 0}, {0, 0.050611676465331934`, 0}, {
      0, 0.05435746300862368, 0}, {0.30913769897153176`, 0, 0}, {
      0.26058984557532694`, 0, 0}, {0.368446780429042, 0, 0}, {
      0.3701785472285213, 0, 0}, {0.22851639044500466`, 0, 0}, {
      0, 0.17724076537119646`, 0}, {0.18925577800423116`, 0, 0}, {
      0, 0.1551381634195438, 0}, {0, 0.1880315632070181, 0}, {
      0, 0.21565263660021733`, 0}, {0, 0.00325482205797728, 0}, {
      0, 0.2361650614640693, 0}, {0, 0.09841405479815311, 0}, {
      0, 0.05507409093178173, 0}, {0.5496185403452598, 0, 0}, {
      0.3123409200491422, 0, 0}, {0, 0.7480353498202151, 0}, {
      0.04257255601915557, 0, 0}, {0.2245164732780262, 0, 0}, {
      0.16137076165202494`, 0, 0}, {0.07604724634871826, 0, 0}, {
      0.04363281200861755, 0, 0}, {0.19471923974286637`, 0, 0}, {
      0, 0.36260899562500065`, 0}, {0, 0.2668747376717422, 0}, {
      0, 0.37167656118593007`, 0}, {0, 0.3659191341322342, 0}, {
      0.009738921962987057, 0, 0}, {0, 0.05572684818669168, 0}, {
      0, 0.11699355646804643`, 0}, {0, 0.413649572814349, 0}, {
      0, 0.47609257275782446`, 0}, {0, 0.7494947934409697, 0}, {
      0, 0.7191479127034544, 0}, {0, 0.7429381748267596, 0}, {1, 0, 0}, {1, 0,
       0}, {0, 0.01848905929865704, 0}, {0.211584896384977, 0, 0}, {
      0.1814958929805292, 0, 0}, {0, 0.016433816194268126`, 0}, {1, 0, 0}, {1,
       0, 0}, {0.4486367582579043, 0, 0}, {0, 0.3280855365374022, 0}, {
      0, 0.2562566063276518, 0}, {0, 0.3505830129150179, 0}, {
      0, 0.38268162162594055`, 0}, {0, 0.36695767714369865`, 0}, {
      0, 0.023144123494768687`, 0}, {0.04616092701195173, 0, 0}, {
      0.03215298813414367, 0, 0}, {0, 0.11897607236959303`, 0}, {
      0, 0.10386007644923409`, 0}, {0, 0.06266181024221384, 0}, {
      0, 0.20624228552449744`, 0}, {0.003951808378653519, 0, 0}, {
      0.006858985296655563, 0, 0}, {0, 0.03095959071807423, 0}, {
      0, 0.22660944235896785`, 0}, {0.26158418789514465`, 0, 0}, {
      0.26893821713573485`, 0, 0}}, {{0, 0.876626970536992, 0}, {
      0, 0.8625425276972959, 0}, {0, 0.8722203819902297, 0}, {1, 0, 0}, {1, 0,
       0}, {1, 0, 0}, {0, 0.08134184024722338, 0}, {
      0.6152311321381485, 0, 0}, {0.5924807819545175, 0, 0}, {
      0.3831295376818876, 0, 0}, {0.41543193339971074`, 0, 0}, {
      0, 0.04876162648959188, 0}, {0, 0.056459138699725686`, 0}, {
      0.013313908369441615`, 0, 0}, {0, 0.01115565840198604, 0}, {
      0.13101596648600777`, 0, 0}, {0.12925797819157286`, 0, 0}, {
      0, 0.017521212088982552`, 0}, {0, 0.3007914686575496, 0}, {
      0, 0.0436566054669113, 0}, {0, 0.14112485323435703`, 0}, {
      0, 0.19734780228471865`, 0}, {0, 0.27123190055473395`, 0}, {
      0, 0.0836902606881472, 0}, {0, 0.25331760176045826`, 0}, {
      0, 0.06216199345807755, 0}, {0, 0.17564971265626897`, 0}, {
      0.2504214245203548, 0, 0}, {0.1271697685033404, 0, 0}, {
      0.2124987594940421, 0, 0}, {0.15924048969321386`, 0, 0}, {
      0.01119587431660296, 0, 0}, {0.031683200536983314`, 0, 0}, {
      0.11569087374352655`, 0, 0}, {0.16382640126239026`, 0, 0}, {
      0.40908954118355667`, 0, 0}, {0, 0.8828636852466699, 0}, {
      0, 0.6851833243209436, 0}, {0, 0.8870088971460371, 0}, {
      0, 0.8921557047737922, 0}, {0.16768554727618484`, 0, 0}, {
      0.23879959186238353`, 0, 0}, {0.333985135314426, 0, 0}, {
      0.12008893664372891`, 0, 0}, {0.14786507452406972`, 0, 0}, {
      0, 0.021219188263184797`, 0}, {0, 0.02862648992436413, 0}, {
      0.20331377865772535`, 0, 0}, {1, 0, 0}, {1, 0, 0}, {
      0, 0.20902165901548053`, 0}, {0, 0.06108455251705734, 0}, {
      0, 0.10893675172441428`, 0}, {0, 0.2499535679760634, 0}, {0, 1, 0}, {0, 
      1, 0}, {0, 0.7284003153401817, 0}, {0.08688387357696441, 0, 0}, {
      0.09972527863210719, 0, 0}, {0.041474608579075534`, 0, 0}, {
      0, 0.028300421522972317`, 0}, {0, 0.03924404424501552, 0}, {
      0, 0.3331831416629968, 0}, {0, 0.01643665010960354, 0}, {
      0, 0.10197102463883881`, 0}, {0.14552890739524094`, 0, 0}, {
      0.015802704230697736`, 0, 0}, {0.0870270516859397, 0, 0}, {
      0.22647630024725582`, 0, 0}, {0, 0.03793463612173237, 0}, {
      0.021626623494051065`, 0, 0}, {0, 0.016944876098675028`, 0}, {
      0, 0.3828076716297427, 0}, {0, 0.2080342399008783, 0}, {
      0, 0.24644331166631717`, 0}}, {{1, 0, 0}, {1, 0, 0}, {1, 0, 0}, {0, 1, 
      0}, {0, 1, 0}, {0, 1, 0}, {0.0436662781735242, 0, 0}, {
      0.35213894801452195`, 0, 0}, {0.3501325885328398, 0, 0}, {
      0.19273680620851108`, 0, 0}, {0.2920704770383664, 0, 0}, {
      0.04159025044153511, 0, 0}, {0.015057759113395741`, 0, 0}, {
      0.07710593794173257, 0, 0}, {0.031776952727229635`, 0, 0}, {
      0.05870432133166063, 0, 0}, {0.07104418924959782, 0, 0}, {
      0, 0.047919913128063145`, 0}, {0, 0.005834725818279346, 0}, {
      0.10585994080331257`, 0, 0}, {0, 0.11442596817835912`, 0}, {
      0, 0.08611165367034865, 0}, {0, 0.09493337669867194, 0}, {
      0, 0.328692269279417, 0}, {0, 0.07407645728709458, 0}, {
      0.05114938072624782, 0, 0}, {0, 0.06855846771626736, 0}, {
      0, 0.2689371724109033, 0}, {0, 0.01275934731975994, 0}, {1, 0, 0}, {
      0.17403847573626463`, 0, 0}, {0.18225935669430535`, 0, 0}, {
      0.21827066064696213`, 0, 0}, {0.10653169881590915`, 0, 0}, {
      0.11498850072130434`, 0, 0}, {0.3714118622833369, 0, 0}, {0, 1, 0}, {0, 
      1, 0}, {0, 1, 0}, {0, 1, 0}, {0.22293145365236827`, 0, 0}, {
      0.28171324078869875`, 0, 0}, {0.7304102967198844, 0, 0}, {
      0.7047633181618671, 0, 0}, {0.6987881363747648, 0, 0}, {
      0.9113103334650905, 0, 0}, {0.8426136574576327, 0, 0}, {1, 0, 0}, {
      0, 0.1081771574602232, 0}, {0, 0.11446537213423305`, 0}, {
      0, 0.11940090053924261`, 0}, {0, 0.05196279984190027, 0}, {
      0.0557295232900325, 0, 0}, {0, 0.5918755094988253, 0}, {
      0, 0.6588019047495421, 0}, {0, 0.6564191748894563, 0}, {
      0, 0.6097853978906925, 0}, {0.18251257254995792`, 0, 0}, {
      0.1271572906174798, 0, 0}, {0.20293431567768894`, 0, 0}, {
      0.13331262393552745`, 0, 0}, {0.13357914013629155`, 0, 0}, {
      0, 0.4897909211853146, 0}, {0, 0.006107151352080757, 0}, {
      0, 0.03914893759857778, 0}, {0, 0.04323125850016607, 0}, {
      0.1834252805195225, 0, 0}, {0.0889225277879154, 0, 0}, {
      0.3180814337069158, 0, 0}, {0.03326045078422706, 0, 0}, {
      0.01917622073309743, 0, 0}, {0.012801773597324831`, 0, 0}, {
      0, 0.3174174734895397, 0}, {0, 0.07601134390498034, 0}, {
      0, 0.0806209007093024, 0}}, {{0, 0.4131250200353259, 0}, {
      0, 0.40678956784853443`, 0}, {0, 0.43295475655467924`, 0}, {
      0.5213315654649364, 0, 0}, {0.35846371408122546`, 0, 0}, {
      0.5120719790833174, 0, 0}, {0.37956229886284687`, 0, 0}, {
      0, 0.31483124104537785`, 0}, {0, 0.28289397496575236`, 0}, {
      0, 0.03350272533181481, 0}, {0, 0.2508260701703745, 0}, {
      0, 0.2496262930446158, 0}, {0, 0.2513419349797971, 0}, {0, 1, 0}, {
      0, 0.9395751202866545, 0}, {0, 1, 0}, {0, 1, 0}, {
      0, 0.8269399963277599, 0}, {0.507325341197423, 0, 0}, {
      0.6309104458837227, 0, 0}, {0.622745683683036, 0, 0}, {
      0.8255696115918512, 0, 0}, {0.8801065145071857, 0, 0}, {
      0.7494280936279385, 0, 0}, {0.8999981289793513, 0, 0}, {
      0.6026939522092047, 0, 0}, {0.3123681448200782, 0, 0}, {
      0.09977989309563758, 0, 0}, {0.2585085601062783, 0, 0}, {
      0.5423245564035586, 0, 0}, {0, 0.43753593551096814`, 0}, {
      0, 0.6816587740317742, 0}, {0, 0.6889887812269249, 0}, {
      0, 0.5413721614063203, 0}, {0, 0.578135844666742, 0}, {
      0.24013677672259592`, 0, 0}, {0, 1, 0}, {0, 0.7477521066964559, 0}, {0, 
      1, 0}, {0, 1, 0}, {0.2047540551003021, 0, 0}, {
      0.2722532460216915, 0, 0}, {0, 0.14695063163976324`, 0}, {
      0.3225609143199636, 0, 0}, {0.27957284860707193`, 0, 0}, {
      0.5527974100927125, 0, 0}, {0.4493448225739429, 0, 0}, {
      0.5982985616097701, 0, 0}, {0.010667823639604307`, 0, 0}, {
      0.0038986721441115753`, 0, 0}, {0.056379017494615394`, 0, 0}, {
      0.2321634167592532, 0, 0}, {0.10018965885357821`, 0, 0}, {
      0.46189479161882885`, 0, 0}, {1, 0, 0}, {1, 0, 0}, {
      0.8488793610110816, 0, 0}, {0, 0.024810640072411082`, 0}, {
      0, 0.3120005979780638, 0}, {0, 0.1805178339352226, 0}, {
      0, 0.17951537437803328`, 0}, {0, 0.16876453110275752`, 0}, {
      0.562637195208442, 0, 0}, {0.0457917576492009, 0, 0}, {
      0.04590503775028794, 0, 0}, {0, 0.17093261067801138`, 0}, {
      0, 0.2250736263690463, 0}, {0, 0.15023646564060422`, 0}, {
      0, 0.2190592116824501, 0}, {0.018231171604887773`, 0, 0}, {
      0, 0.08883671438937922, 0}, {0, 0.0015326299825485865`, 0}, {
      0.14009311904900668`, 0, 0}, {0.07980747519584228, 0, 0}, {
      0.10788302088058252`, 0, 0}}, {{0.4735814783285125, 0, 0}, {
      0.4609398868970965, 0, 0}, {0.4762212133032996, 0, 0}, {
      0, 0.7453237731795087, 0}, {0, 0.47754923341887345`, 0}, {
      0, 0.6815110238390026, 0}, {0.27933605391137395`, 0, 0}, {1, 0, 0}, {
      0.9674654871312676, 0, 0}, {0.7053340525447016, 0, 0}, {
      0.7537161960785177, 0, 0}, {0, 0.2672597380633632, 0}, {
      0, 0.2825144880635561, 0}, {0, 1, 0}, {0, 0.8831727104431802, 0}, {0, 1,
       0}, {0, 1, 0}, {0, 0.966503700427181, 0}, {0.618204717900128, 0, 0}, {
      0.35700133833989484`, 0, 0}, {0.57203633318805, 0, 0}, {
      0.7400551636533638, 0, 0}, {0.7409842658175572, 0, 0}, {1, 0, 0}, {
      0.7946410333532495, 0, 0}, {0.6499204761933299, 0, 0}, {
      0.2300945290808909, 0, 0}, {0.19781456474921577`, 0, 0}, {
      0.09512665216666473, 0, 0}, {0, 0.6022788612557018, 0}, {
      0.317888934563878, 0, 0}, {0.3164041196610543, 0, 0}, {
      0.35523805843290523`, 0, 0}, {0.3369129012368746, 0, 0}, {
      0.31868914680942, 0, 0}, {0, 0.08370667513930209, 0}, {
      0.7281357817012155, 0, 0}, {0.48201673907506415`, 0, 0}, {
      0.7367236023797332, 0, 0}, {0.7323668826980891, 0, 0}, {
      0, 0.15950983074065314`, 0}, {0, 0.049973722063576455`, 0}, {
      0, 0.7704312269213673, 0}, {0, 0.4022327817865571, 0}, {
      0, 0.38892867902314604`, 0}, {0, 0.6710564222115183, 0}, {
      0, 0.5446671849960802, 0}, {0, 0.5832448596442265, 0}, {
      0.6826766158136309, 0, 0}, {0.6812917117797279, 0, 0}, {
      0, 0.13757724969888482`, 0}, {0, 0.22965468599656103`, 0}, {
      0.0008883967390106104, 0, 0}, {0, 0.5936748643904567, 0}, {
      0, 0.8168576141819917, 0}, {0, 0.8159730567896722, 0}, {
      0, 0.8112463042835658, 0}, {0.0022571998106405973`, 0, 0}, {
      0, 0.03964977534094986, 0}, {0.03432755701214045, 0, 0}, {
      0, 0.014321000891464613`, 0}, {0, 0.04531728208720125, 0}, {
      0, 0.4708709899764727, 0}, {0, 0.12233470376682506`, 0}, {
      0, 0.13316903921557624`, 0}, {0, 0.03632852575491807, 0}, {
      0.14333643415118194`, 0, 0}, {0.1070337743882801, 0, 0}, {
      0.396721229167443, 0, 0}, {0, 0.11828353516483536`, 0}, {
      0, 0.15018962606879094`, 0}, {0, 0.10865632181437954`, 0}, {
      0, 0.25895375502273815`, 0}, {0, 0.04434006827976951, 0}, {
      0, 0.028241096146313045`, 0}}, {{0, 0.12600984818203026`, 0}, {
      0, 0.1320161445490767, 0}, {0, 0.13886855929799946`, 0}, {
      0, 0.13730562636444016`, 0}, {0, 0.14297003453559404`, 0}, {
      0, 0.11201256038273648`, 0}, {0, 0.31943587956032427`, 0}, {1, 0, 0}, {
      1, 0, 0}, {1, 0, 0}, {1, 0, 0}, {0, 0.20246887793904073`, 0}, {
      0, 0.21752028058217146`, 0}, {0.03335175963799161, 0, 0}, {
      0.03044030247387683, 0, 0}, {0.031149912997047932`, 0, 0}, {
      0.03632975621020926, 0, 0}, {0, 0.005546564547007082, 0}, {
      0, 0.3976827933631702, 0}, {0, 0.27007833029115136`, 0}, {
      0, 0.43338776446923355`, 0}, {0, 0.6694275174998138, 0}, {
      0, 0.7687372844299298, 0}, {0, 0.8928888920485435, 0}, {
      0, 0.7789170833188452, 0}, {0, 0.5108001361065927, 0}, {
      0, 0.2231736827262208, 0}, {0.434467197807446, 0, 0}, {
      0.2500442430815692, 0, 0}, {0, 0.037354123109531935`, 0}, {
      0, 0.4436752235220476, 0}, {0, 0.554288894229713, 0}, {
      0, 0.5146008469376608, 0}, {0, 0.40846919655310904`, 0}, {
      0, 0.4595547951778689, 0}, {0.15148592314127468`, 0, 0}, {
      0, 0.045171735286766025`, 0}, {0.028742543902404095`, 0, 0}, {
      0, 0.05476768055267881, 0}, {0, 0.057886102532094516`, 0}, {
      0, 0.18812833700389914`, 0}, {0, 0.0925565167638028, 0}, {
      0, 0.09716437553724179, 0}, {0, 0.16393670793344273`, 0}, {
      0, 0.10963414293261335`, 0}, {0, 0.00971739508502496, 0}, {
      0.03194748425532584, 0, 0}, {0, 0.029566811586479037`, 0}, {
      0, 0.179736944728486, 0}, {0, 0.21271794757525056`, 0}, {
      0.22184486520206562`, 0, 0}, {0.2262821912555395, 0, 0}, {
      0.34922961624986437`, 0, 0}, {0.10972428386194505`, 0, 0}, {1, 0, 0}, {
      1, 0, 0}, {0.48273386404402646`, 0, 0}, {0, 0.3569345685604192, 0}, {
      0, 0.35082632320169305`, 0}, {0, 0.44043288312728107`, 0}, {
      0, 0.4339054512501261, 0}, {0, 0.42615118780023564`, 0}, {
      0.22700529003105935`, 0, 0}, {0, 0.029053842506341826`, 0}, {
      0, 0.07659514971669104, 0}, {0.012354613607235934`, 0, 0}, {
      0, 0.09587424255498908, 0}, {0.048310075398806926`, 0, 0}, {
      0.23420066931341343`, 0, 0}, {0, 0.31539463178919525`, 0}, {
      0, 0.29771401711153556`, 0}, {0, 0.29611742529353374`, 0}, {
      0, 0.021137727518145723`, 0}, {0, 0.0029257627324210667`, 0}, {
      0.030345425940624365`, 0, 0}}, {{0, 0.22079042364966772`, 0}, {
      0, 0.21313355000551032`, 0}, {0, 0.21466044524777936`, 0}, {
      0.06261367020358802, 0, 0}, {0.03622814510719094, 0, 0}, {
      0.16297446848479322`, 0, 0}, {0.06959245167048975, 0, 0}, {
      0.014574322759561276`, 0, 0}, {0.018282392888935017`, 0, 0}, {
      0.06223385993633257, 0, 0}, {0.07677700456651504, 0, 0}, {
      0.09889900841836885, 0, 0}, {0.09845654663737824, 0, 0}, {
      0.0054067113364453245`, 0, 0}, {0.03592593981040268, 0, 0}, {
      0.02540457585741989, 0, 0}, {0.029046821034290023`, 0, 0}, {
      0.0369936431651174, 0, 0}, {0.08240156084455753, 0, 0}, {
      0, 0.060643370708471964`, 0}, {0.07828431359442434, 0, 0}, {
      0.1724581579811335, 0, 0}, {0.1743987782676493, 0, 0}, {
      0.14945867434016247`, 0, 0}, {0.1804833840526236, 0, 0}, {
      0.03300619490927412, 0, 0}, {0.0966528314685814, 0, 0}, {
      0, 0.2709662632493055, 0}, {0, 0.20014883168848033`, 0}, {
      0.2608847889855888, 0, 0}, {1, 0, 0}, {1, 0, 0}, {1, 0, 0}, {
      0.9564027063129138, 0, 0}, {1, 0, 0}, {0, 0.051997826978209, 0}, {
      0, 0.054051162231712205`, 0}, {0.027381855568526865`, 0, 0}, {
      0, 0.05454624467279384, 0}, {0, 0.05723332131484775, 0}, {
      0.1617392428373166, 0, 0}, {0.05563271510798779, 0, 0}, {
      0.24868734448082488`, 0, 0}, {0.2622081566357519, 0, 0}, {
      0.25400203124095433`, 0, 0}, {0.3384840663915601, 0, 0}, {
      0.26732909252651754`, 0, 0}, {0.27778384756504565`, 0, 0}, {
      0, 0.31362794028938407`, 0}, {0, 0.3017998717911747, 0}, {
      0.10987996359159981`, 0, 0}, {0, 0.2189754884884396, 0}, {
      0, 0.15468192344562734`, 0}, {0.3210986219054891, 0, 0}, {
      0, 0.05973885850038982, 0}, {0, 0.05880640183166023, 0}, {
      0.15851035351883622`, 0, 0}, {0, 1, 0}, {0, 1, 0}, {0, 1, 0}, {0, 1, 
      0}, {0, 1, 0}, {0.2520807703589401, 0, 0}, {
      0.24852051257264404`, 0, 0}, {0.2606246820565421, 0, 0}, {
      0.03817086443299072, 0, 0}, {0, 0.08027475015969372, 0}, {
      0, 0.05791816348343173, 0}, {0, 0.11183031498819077`, 0}, {
      0.08429499007532341, 0, 0}, {0.1064726728006208, 0, 0}, {
      0.1280023749537942, 0, 0}, {0.18528935317960082`, 0, 0}, {
      0, 0.004708983701789659, 0}, {0, 0.005031314665597214, 0}}, {{
      0.4860711272663442, 0, 0}, {0.48963143727410835`, 0, 0}, {
      0.48306752547113424`, 0, 0}, {0.09153161633211684, 0, 0}, {
      0.025642929747317633`, 0, 0}, {0.08314366668656203, 0, 0}, {
      0.1889207129001158, 0, 0}, {0, 0.1265056597118422, 0}, {
      0, 0.12389904861030393`, 0}, {0, 0.09584907033740153, 0}, {
      0, 0.12765273036808744`, 0}, {0.2837213695541724, 0, 0}, {
      0.2671382697715699, 0, 0}, {0.3047988086259234, 0, 0}, {
      0.2496448971936644, 0, 0}, {0.38291011660689794`, 0, 0}, {
      0.38601365236605206`, 0, 0}, {0.2437589076793968, 0, 0}, {
      0.2764135112482747, 0, 0}, {0.12842273284355343`, 0, 0}, {
      0.1925972165035727, 0, 0}, {0.22555022156402932`, 0, 0}, {
      0.21550276811367605`, 0, 0}, {0.5666318608467606, 0, 0}, {
      0.22325200726717256`, 0, 0}, {0.23184234500388456`, 0, 0}, {
      0.1676123173567162, 0, 0}, {0, 0.03718967678189708, 0}, {
      0, 0.1902442029247478, 0}, {0.32439205720176334`, 0, 0}, {0, 1, 0}, {0, 
      1, 0}, {0, 1, 0}, {0, 1, 0}, {0, 1, 0}, {0.07773795670607228, 0, 0}, {
      0.8294416625666484, 0, 0}, {0.715054593157912, 0, 0}, {
      0.8310947291968411, 0, 0}, {0.8318043691904969, 0, 0}, {
      0.6324203793678308, 0, 0}, {0.6932471072772562, 0, 0}, {
      0.8969759442292766, 0, 0}, {0.8017079519290504, 0, 0}, {
      0.7868788290587603, 0, 0}, {0.36114235811207285`, 0, 0}, {
      0.3636032983482709, 0, 0}, {0.32722387066281233`, 0, 0}, {
      0.5549643235084106, 0, 0}, {0.5567994060067712, 0, 0}, {
      0, 0.44691398331662424`, 0}, {0, 0.419014059313331, 0}, {
      0, 0.43354948380536995`, 0}, {0, 0.5238258832783229, 0}, {
      0, 0.4315604997969153, 0}, {0, 0.4332528892617358, 0}, {
      0, 0.31981148410890314`, 0}, {0, 0.8896397014380928, 0}, {
      0, 0.7324380002647791, 0}, {0, 0.9555283336149868, 0}, {
      0, 0.9940930707965239, 0}, {0, 1, 0}, {0, 0.6470603150098242, 0}, {
      0, 0.30675591023006754`, 0}, {0, 0.3419624044263093, 0}, {
      0.022988689379076725`, 0, 0}, {0.13064219660853088`, 0, 0}, {
      0.12540132041323848`, 0, 0}, {0.15277149804651488`, 0, 0}, {
      0, 0.0025341224415666315`, 0}, {0.03337019744285872, 0, 0}, {
      0.02032318433147358, 0, 0}, {0, 0.017681379680373133`, 0}, {
      0.07109165134824841, 0, 0}, {0.07366682654854818, 0, 0}}, {{
      0, 0.250633095587632, 0}, {0, 0.24934360240914494`, 0}, {
      0, 0.2433023878300128, 0}, {0, 0.022786762446063077`, 0}, {
      0, 0.11006796743319183`, 0}, {0, 0.025893288616287424`, 0}, {
      0, 0.029609300634540203`, 0}, {0, 0.07598702048311146, 0}, {
      0, 0.11926589501193963`, 0}, {0, 0.07153339727211494, 0}, {
      0, 0.07921583995014303, 0}, {0, 0.038756150175376924`, 0}, {
      0, 0.03542888543039663, 0}, {0.007461157485413872, 0, 0}, {
      0, 0.019116125616431764`, 0}, {0, 0.0018202185606788941`, 0}, {
      0.003474365147080509, 0, 0}, {0, 0.01933334495581859, 0}, {
      0.03365938488721637, 0, 0}, {0, 0.038432317350096085`, 0}, {
      0, 0.01789261802057381, 0}, {0, 0.029374953188833226`, 0}, {
      0, 0.019730595464513518`, 0}, {0, 0.023392213573724775`, 0}, {
      0, 0.02594413293204472, 0}, {0, 0.03622402813848791, 0}, {
      0, 0.02846935488486559, 0}, {0.035133908769342415`, 0, 0}, {
      0, 0.022882659092199623`, 0}, {0, 0.01724551700472194, 0}, {
      0.1935071854418721, 0, 0}, {0.21558723268231966`, 0, 0}, {
      0.2083868911263746, 0, 0}, {0.14413191563075425`, 0, 0}, {
      0.18413172294151464`, 0, 0}, {0, 0.05304207749827827, 0}, {
      0, 0.1276370801367022, 0}, {0, 0.08695993403717789, 0}, {
      0, 0.12886637614849855`, 0}, {0, 0.1291069043427167, 0}, {
      0, 0.01068035851082866, 0}, {0, 0.028675333504530276`, 0}, {
      0.004117683321308465, 0, 0}, {0, 0.02291356815506665, 0}, {
      0, 0.0388385541076504, 0}, {0.012598858600068702`, 0, 0}, {
      0.0010495829937039209`, 0, 0}, {0, 0.015528935445568215`, 0}, {
      0, 0.10861034649263689`, 0}, {0, 0.11009774234600445`, 0}, {
      0.054544431400414435`, 0, 0}, {0.06656007833872635, 0, 0}, {
      0.0235833018415966, 0, 0}, {0.12166221339258528`, 0, 0}, {
      0.05760309529631417, 0, 0}, {0.05799759788234013, 0, 0}, {
      0.15702505035526534`, 0, 0}, {0, 0.011396995262682248`, 0}, {
      0, 0.002148432987385791, 0}, {0, 0.05743151885125737, 0}, {
      0, 0.032908157548476785`, 0}, {0, 0.03238757633740525, 0}, {
      0.1799969467364598, 0, 0}, {0, 1, 0}, {0, 1, 0}, {
      0.2576103262675593, 0, 0}, {0.6236371137973652, 0, 0}, {1, 0, 0}, {1, 0,
       0}, {0.13224955589971157`, 0, 0}, {0.16758069508081302`, 0, 0}, {
      0.19338071693048053`, 0, 0}, {0.2690088981960989, 0, 0}, {1, 0, 0}, {1, 
      0, 0}}, {{0, 1, 0}, {0, 1, 0}, {0, 1, 0}, {0, 0.9094223167240901, 0}, {
      0, 0.7723495467861302, 0}, {0, 0.9080761657679954, 0}, {
      0, 0.08155749911401763, 0}, {0.16112460755071834`, 0, 0}, {
      0.16088853270305686`, 0, 0}, {0.0794386855092298, 0, 0}, {
      0.11163943974150778`, 0, 0}, {0, 0.11449830328208536`, 0}, {
      0, 0.1161026715962667, 0}, {0, 0.117298178639483, 0}, {
      0, 0.11924817782911705`, 0}, {0, 0.12651639477597704`, 0}, {
      0, 0.12702668929041783`, 0}, {0, 0.1105074099369535, 0}, {
      0.019365873874477135`, 0, 0}, {0, 0.0120353237533985, 0}, {
      0, 0.1015402759831769, 0}, {0, 0.07936531591582587, 0}, {
      0, 0.14208903658685998`, 0}, {0, 0.08101693142388566, 0}, {
      0, 0.1287590127013433, 0}, {0, 0.07769388527787506, 0}, {
      0, 0.1167406115674276, 0}, {0.11765526043240145`, 0, 0}, {
      0.03845918284836685, 0, 0}, {0.09529230559451438, 0, 0}, {
      0, 0.10064116589413916`, 0}, {0, 0.10362077777016766`, 0}, {
      0, 0.13153844480493188`, 0}, {0, 0.06487667109767922, 0}, {
      0, 0.08998672217677187, 0}, {0.12875925267137905`, 0, 0}, {
      0.16923883468681727`, 0, 0}, {0.17499511237766638`, 0, 0}, {
      0.17320001246663122`, 0, 0}, {0.1696198217373352, 0, 0}, {
      0.16834282783474278`, 0, 0}, {0.20292850753586752`, 0, 0}, {
      0.20048333537936894`, 0, 0}, {0.20493717348924895`, 0, 0}, {
      0.1202217284792597, 0, 0}, {0.06794617921624665, 0, 0}, {
      0.10683981338361034`, 0, 0}, {0.11665659211297176`, 0, 0}, {
      0.2512706713514786, 0, 0}, {0.2526942712769532, 0, 0}, {
      0.011363917158964001`, 0, 0}, {0, 0.006356225416614479, 0}, {
      0.13485835297785118`, 0, 0}, {0, 0.22154326997985158`, 0}, {
      0.022183623533233, 0, 0}, {0.022639600289798417`, 0, 0}, {
      0, 0.17808358708556382`, 0}, {0.04394038491674767, 0, 0}, {
      0.09654400706962336, 0, 0}, {0.06516981790458543, 0, 0}, {
      0.062398600629985354`, 0, 0}, {0.054715734834648214`, 0, 0}, {
      0, 0.2517328723572779, 0}, {0, 0.12894397976899957`, 0}, {
      0, 0.19691038037275038`, 0}, {0, 0.45680947702682323`, 0}, {
      0, 0.2760914395585978, 0}, {0, 0.5325872404595857, 0}, {
      0, 0.458886912593554, 0}, {1, 0, 0}, {1, 0, 0}, {1, 0, 0}, {1, 0, 0}, {
      0, 0.6784688940008877, 0}, {0, 0.693242044618913, 0}}, {{
      0, 0.07085286819276156, 0}, {0, 0.0737093440369342, 0}, {
      0, 0.0754552626962576, 0}, {0, 0.06948253532329662, 0}, {
      0, 0.05814636103351651, 0}, {0, 0.03936771149860978, 0}, {
      0.7223400525594317, 0, 0}, {0.4656841184812517, 0, 0}, {
      0.47311829730739385`, 0, 0}, {0.473147532062185, 0, 0}, {
      0.46242467942323445`, 0, 0}, {0.8618538172917046, 0, 0}, {
      0.8689602393178824, 0, 0}, {1, 0, 0}, {0.9727949413664473, 0, 0}, {1, 0,
       0}, {1, 0, 0}, {0.9795178739535525, 0, 0}, {
      0.7552494036221756, 0, 0}, {0.6457372355619133, 0, 0}, {
      0.815732664785185, 0, 0}, {0.8642799861744889, 0, 0}, {
      0.9366929331333786, 0, 0}, {0.7292082778983333, 0, 0}, {
      0.8931980310627091, 0, 0}, {0.7778387042967634, 0, 0}, {
      0.7749636048784432, 0, 0}, {0, 0.2347800530485879, 0}, {
      0, 0.04652006355567864, 0}, {0, 0.6672946436646999, 0}, {
      0, 0.38036298250049805`, 0}, {0, 0.3360659932565706, 0}, {
      0, 0.35498236627771707`, 0}, {0, 0.26292759331970955`, 0}, {
      0, 0.36183845673791526`, 0}, {0, 0.5029332360768282, 0}, {
      0, 0.8989390379857397, 0}, {0, 0.8192114557920681, 0}, {
      0, 0.8964280990448199, 0}, {0, 0.8955838249938252, 0}, {
      0, 0.7862585615252026, 0}, {0, 0.779848308587119, 0}, {
      0, 0.8236436415580151, 0}, {0, 0.9394097858167777, 0}, {
      0, 0.8697207836909043, 0}, {0, 0.6874575565837102, 0}, {
      0, 0.7021726078050722, 0}, {0, 0.6977343361158082, 0}, {
      0, 0.5765580181616816, 0}, {0, 0.5665782030838632, 0}, {
      0, 0.1759391643978753, 0}, {0, 0.08121075226038756, 0}, {
      0, 0.15769808333291027`, 0}, {0, 0.13080724899594195`, 0}, {
      0, 0.26108669719022287`, 0}, {0, 0.2622343497569056, 0}, {
      0, 0.2042353556146954, 0}, {0, 0.17568054928204582`, 0}, {
      0, 0.22607391725260967`, 0}, {0, 0.19684096923357192`, 0}, {
      0, 0.20985052509151164`, 0}, {0, 0.21707066038150005`, 0}, {
      0, 0.16299166638446091`, 0}, {0, 0.11399158823261465`, 0}, {
      0, 0.10820368668367661`, 0}, {0, 0.1157308264983286, 0}, {
      0, 0.13448217104107305`, 0}, {0, 0.15920540987105633`, 0}, {
      0, 0.12794525494543446`, 0}, {0.2679358321314717, 0, 0}, {
      0.3108747498731092, 0, 0}, {0.3076779875923237, 0, 0}, {
      0.1951159319382798, 0, 0}, {0, 0.13465600470982403`, 0}, {
      0, 0.1360506711811016, 0}}, {{0, 1, 0}, {0, 1, 0}, {0, 1, 0}, {0, 1, 
      0}, {0, 1, 0}, {0, 1, 0}, {0.2641214182059195, 0, 0}, {
      0, 0.049289081432369986`, 0}, {0, 0.047685402214305714`, 0}, {
      0, 0.05040281323918607, 0}, {0, 0.033941273260307867`, 0}, {
      0.2365064936252023, 0, 0}, {0.23176272818424784`, 0, 0}, {
      0.2508806023828206, 0, 0}, {0.22880474661852443`, 0, 0}, {
      0.308630263763453, 0, 0}, {0.3078422203244078, 0, 0}, {
      0.2687337906371589, 0, 0}, {0.2060995679174095, 0, 0}, {
      0.160728273348565, 0, 0}, {0.2485024454316033, 0, 0}, {
      0.23553469097122698`, 0, 0}, {0.28205470262253596`, 0, 0}, {
      0.3311078944535386, 0, 0}, {0.280944840943877, 0, 0}, {
      0.22996515571030388`, 0, 0}, {0.24290785367943143`, 0, 0}, {
      0.04208616196020498, 0, 0}, {0.06422247921121188, 0, 0}, {
      0.22229693663117694`, 0, 0}, {0, 0.02001411503413592, 0}, {
      0, 0.002864825117287689, 0}, {0, 0.042310681467307994`, 0}, {
      0, 0.04300067000016647, 0}, {0, 0.055792329578796054`, 0}, {
      0.17750113850048288`, 0, 0}, {0.1905842878132198, 0, 0}, {
      0.17199783985062, 0, 0}, {0.18930017825083936`, 0, 0}, {
      0.1883658547018188, 0, 0}, {0.2374685066736083, 0, 0}, {
      0.2707097122505497, 0, 0}, {0.301971908469495, 0, 0}, {
      0.26449405199544995`, 0, 0}, {0.25773406598878773`, 0, 0}, {
      0.21501700543908608`, 0, 0}, {0.2071849936084265, 0, 0}, {
      0.22234613264966352`, 0, 0}, {0.14287929025583043`, 0, 0}, {
      0.1456846206493937, 0, 0}, {0.06063218651272886, 0, 0}, {
      0.08576116244198939, 0, 0}, {0.040937423779611445`, 0, 0}, {
      0, 0.10896487521962941`, 0}, {0.004231069300695412, 0, 0}, {
      0.00449321911750155, 0, 0}, {0, 0.11048514798110114`, 0}, {
      0.11963491697912615`, 0, 0}, {0.1418291596814104, 0, 0}, {
      0.1230228264313525, 0, 0}, {0.10863138202107674`, 0, 0}, {
      0.1029654174066574, 0, 0}, {0, 0.24754518770644776`, 0}, {
      0.6530013124254369, 0, 0}, {0.777022549133823, 0, 0}, {
      0.6429533832277574, 0, 0}, {0.5794230506813048, 0, 0}, {
      0.719792321701118, 0, 0}, {0.6892160739915676, 0, 0}, {
      0, 0.9094062257970654, 0}, {0, 0.9683592989270013, 0}, {
      0, 0.9556832323841968, 0}, {0, 0.7390974842644914, 0}, {
      0.7232358929105254, 0, 0}, {0.6994402779345786, 0, 0}}, {{
      0.32509184489924325`, 0, 0}, {0.3224818697956988, 0, 0}, {
      0.3215968557788118, 0, 0}, {0.2372067020659438, 0, 0}, {
      0.3023595150351806, 0, 0}, {0.24433198278438562`, 0, 0}, {
      0, 0.23464767950283189`, 0}, {0, 0.10687425434799627`, 0}, {
      0, 0.12218858167262761`, 0}, {0, 0.14957608672866604`, 0}, {
      0, 0.15915481186403546`, 0}, {0, 0.24181697802292126`, 0}, {
      0, 0.24214694560458072`, 0}, {0, 0.26932537989842087`, 0}, {
      0, 0.233090080640322, 0}, {0, 0.2931114307622865, 0}, {
      0, 0.29327186766243346`, 0}, {0, 0.2522033696919513, 0}, {
      0, 0.3048649621594037, 0}, {0, 0.17207831637575294`, 0}, {
      0, 0.23281780429137963`, 0}, {0, 0.20761669423668416`, 0}, {
      0, 0.23049203758887649`, 0}, {0, 0.27831053639450504`, 0}, {
      0, 0.23297530723199433`, 0}, {0, 0.21809311865079262`, 0}, {
      0, 0.25599478827086597`, 0}, {0, 0.1931751096691178, 0}, {
      0, 0.178803715606987, 0}, {0, 0.2790294603381984, 0}, {
      0, 0.2832818484825445, 0}, {0, 0.29413360606237665`, 0}, {
      0, 0.29931942703751996`, 0}, {0, 0.24869061899655653`, 0}, {
      0, 0.2530920732682841, 0}, {0, 0.22570755877297688`, 0}, {
      0, 0.31415884243051834`, 0}, {0, 0.2956126069613863, 0}, {
      0, 0.31575788590171505`, 0}, {0, 0.31719003696637393`, 0}, {
      0, 0.3158864716571016, 0}, {0, 0.2989720255407766, 0}, {
      0, 0.36642089320046023`, 0}, {0, 0.3443369235704913, 0}, {
      0, 0.3479617030544307, 0}, {0, 0.302774610857469, 0}, {
      0, 0.2662898767610302, 0}, {0, 0.27539537028168964`, 0}, {
      0, 0.21801938847505473`, 0}, {0, 0.22083645153320347`, 0}, {
      0, 0.2142685989151151, 0}, {0, 0.1997842591697389, 0}, {
      0, 0.1988752224822632, 0}, {0, 0.20015318933289183`, 0}, {
      0, 0.15184771813751757`, 0}, {0, 0.15211961189219197`, 0}, {
      0, 0.171640048565968, 0}, {0, 0.1868298441251455, 0}, {
      0, 0.23575987429513154`, 0}, {0, 0.18532795177493858`, 0}, {
      0, 0.19281351551331055`, 0}, {0, 0.19459188536662816`, 0}, {
      0, 0.12413243995613266`, 0}, {1, 0, 0}, {1, 0, 0}, {1, 0, 0}, {1, 0, 
      0}, {1, 0, 0}, {1, 0, 0}, {0.9149555679435093, 0, 0}, {
      0.896276149716172, 0, 0}, {0.9107497707958189, 0, 0}, {
      0.8410766486325677, 0, 0}, {1, 0, 0}, {1, 0, 0}}, {{
      0, 0.5514931956544589, 0}, {0, 0.5522995144222247, 0}, {
      0, 0.5520416438312811, 0}, {0, 0.5590302044228295, 0}, {
      0, 0.5508409785858626, 0}, {0, 0.5560171388980407, 0}, {
      0, 0.6110167570685967, 0}, {0, 0.5959201379542949, 0}, {
      0, 0.6003537879812314, 0}, {0, 0.5934001908359225, 0}, {
      0, 0.5959521087389279, 0}, {0, 0.6119026268459351, 0}, {
      0, 0.6115412839441574, 0}, {0, 0.5937173858674215, 0}, {
      0, 0.6064550798728087, 0}, {0, 0.5970565365337189, 0}, {
      0, 0.5970557455721472, 0}, {0, 0.6112091328112699, 0}, {
      0, 0.5625906788539801, 0}, {0, 0.6042257894961879, 0}, {
      0, 0.6116662592495216, 0}, {0, 0.6025678034163374, 0}, {
      0, 0.6126972456002907, 0}, {0, 0.6069233275513444, 0}, {
      0, 0.6122018626267488, 0}, {0, 0.609513349091157, 0}, {
      0, 0.613150421078834, 0}, {0, 0.590167627576573, 0}, {
      0, 0.6010640847226786, 0}, {0, 0.610910045539461, 0}, {
      0, 0.586178995149124, 0}, {0, 0.5852938299428446, 0}, {
      0, 0.5835361902042383, 0}, {0, 0.5858009963767548, 0}, {
      0, 0.5880903598867373, 0}, {0, 0.6063519910436801, 0}, {
      0, 0.6025739562917188, 0}, {0, 0.601256809349776, 0}, {
      0, 0.6023882269019389, 0}, {0, 0.6021380644682517, 0}, {
      0, 0.6019585832042685, 0}, {0, 0.6022433590055927, 0}, {
      0, 0.5902312979834297, 0}, {0, 0.6030148606658813, 0}, {
      0, 0.6050250898757831, 0}, {0, 0.6125229157431035, 0}, {
      0, 0.6115733593686589, 0}, {0, 0.6121346317259148, 0}, {
      0, 0.5891730586602489, 0}, {0, 0.5880675751362572, 0}, {
      0, 0.5965260925945333, 0}, {0, 0.5958015971347695, 0}, {
      0, 0.5958489581881192, 0}, {0, 0.5916566466417054, 0}, {
      0, 0.5966674171935835, 0}, {0, 0.5967100111059473, 0}, {
      0, 0.5977437896936243, 0}, {0, 0.5995788008036795, 0}, {
      0, 0.591536061189393, 0}, {0, 0.5991003451587158, 0}, {
      0, 0.6000519830006783, 0}, {0, 0.6000368299657163, 0}, {
      0, 0.5872972748820346, 0}, {0, 0.41941648388976893`, 0}, {
      0, 0.3751514749515449, 0}, {0, 0.4558854027082804, 0}, {
      0, 0.46943943619050577`, 0}, {0, 0.4674101607237744, 0}, {
      0, 0.44575206603314593`, 0}, {0, 0.5179091399303475, 0}, {
      0, 0.5186461277729802, 0}, {0, 0.5174889209882093, 0}, {
      0, 0.5141281043007174, 0}, {0, 0.4688059774669636, 0}, {
      0, 0.46775627400440223`, 0}}}, {{1, -1}, {76, -0.02}}], 
   InsetBox["\<\"(b) Eigenpositions\"\>", {-1.5, -0.49}, {0, -1}, Automatic, {
    0, 1}], InsetBox["1", {0.6, -0.04352}, {1, 0}], 
   LineBox[{{1, -0.039599999999999996`}, {1.5, -0.039599999999999996`}}], 
   InsetBox["2", {0.6, -0.08272}, {1, 0}], 
   LineBox[{{1, -0.0788}, {1.5, -0.0788}}], 
   InsetBox["3", {0.6, -0.12192}, {1, 0}], 
   LineBox[{{1, -0.11800000000000001`}, {1.5, -0.11800000000000001`}}], 
   InsetBox["4", {0.6, -0.16111999999999999`}, {1, 0}], 
   LineBox[{{1, -0.15719999999999998`}, {1.5, -0.15719999999999998`}}], 
   InsetBox["5", {0.6, -0.20031999999999997`}, {1, 0}], 
   LineBox[{{1, -0.1964}, {1.5, -0.1964}}], 
   InsetBox["6", {0.6, -0.23951999999999996`}, {1, 0}], 
   LineBox[{{1, -0.23559999999999998`}, {1.5, -0.23559999999999998`}}], 
   InsetBox["7", {0.6, -0.27871999999999997`}, {1, 0}], 
   LineBox[{{1, -0.2748}, {1.5, -0.2748}}], 
   InsetBox["8", {0.6, -0.31792}, {1, 0}], 
   LineBox[{{1, -0.314}, {1.5, -0.314}}], 
   InsetBox["9", {0.6, -0.35712}, {1, 0}], 
   LineBox[{{1, -0.3532}, {1.5, -0.3532}}], 
   InsetBox["10", {0.6, -0.39632}, {1, 0}], 
   LineBox[{{1, -0.3924}, {1.5, -0.3924}}], 
   InsetBox["11", {0.6, -0.43551999999999996`}, {1, 0}], 
   LineBox[{{1, -0.4316}, {1.5, -0.4316}}], 
   InsetBox["12", {0.6, -0.47472}, {1, 0}], 
   LineBox[{{1, -0.4708}, {1.5, -0.4708}}], 
   InsetBox["13", {0.6, -0.5139199999999999}, {1, 0}], 
   LineBox[{{1, -0.51}, {1.5, -0.51}}], 
   InsetBox["14", {0.6, -0.55312}, {1, 0}], 
   LineBox[{{1, -0.5492}, {1.5, -0.5492}}], 
   InsetBox["15", {0.6, -0.59232}, {1, 0}], 
   LineBox[{{1, -0.5884}, {1.5, -0.5884}}], 
   InsetBox["16", {0.6, -0.63152}, {1, 0}], 
   LineBox[{{1, -0.6276}, {1.5, -0.6276}}], 
   InsetBox["17", {0.6, -0.6707200000000001}, {1, 0}], 
   LineBox[{{1, -0.6668}, {1.5, -0.6668}}], 
   InsetBox["18", {0.6, -0.7099200000000001}, {1, 0}], 
   LineBox[{{1, -0.706}, {1.5, -0.706}}], 
   InsetBox["19", {0.6, -0.74912}, {1, 0}], 
   LineBox[{{1, -0.7452}, {1.5, -0.7452}}], 
   InsetBox["20", {0.6, -0.78832}, {1, 0}], 
   LineBox[{{1, -0.7844}, {1.5, -0.7844}}], 
   InsetBox["21", {0.6, -0.82752}, {1, 0}], 
   LineBox[{{1, -0.8236}, {1.5, -0.8236}}], 
   InsetBox["22", {0.6, -0.86672}, {1, 0}], 
   LineBox[{{1, -0.8628}, {1.5, -0.8628}}], 
   InsetBox["23", {0.6, -0.9059200000000001}, {1, 0}], 
   LineBox[{{1, -0.902}, {1.5, -0.902}}], 
   InsetBox["24", {0.6, -0.9451200000000001}, {1, 0}], 
   LineBox[{{1, -0.9412}, {1.5, -0.9412}}], 
   InsetBox["25", {0.6, -0.9843200000000001}, {1, 0}], 
   LineBox[{{1, -0.9803999999999999}, {1.5, -0.9803999999999999}}], 
   {RGBColor[0.6, 0, 0], EdgeForm[Thickness[0.0003]], 
    RectangleBox[{1, 0.13999999999999999`}, {7, 0.26}]}, 
   LineBox[{{4, 0.3}, {4, 1.23}}], 
   StyleBox[
    InsetBox["\<\" Euryarchaeota\"\>", {4, 0.3}, {1, 0}, Automatic, {0, -1}],
    StripOnInput->False,
    Background->RGBColor[1, 1, 1]], 
   {RGBColor[0.2, 0.15, 0.25], EdgeForm[Thickness[0.0003]], 
    RectangleBox[{7, 0.13999999999999999`}, {30, 0.26}]}, 
   LineBox[NCache[{{Rational[37, 2], 0.3}, {Rational[37, 2], 0.88}}, {{18.5, 
     0.3}, {18.5, 0.88}}]], 
   StyleBox[
    InsetBox["\<\" Proteobacteria\"\>", 
     NCache[{Rational[37, 2], 0.3}, {18.5, 0.3}], {1, 0}, Automatic, {0, -1}],
    
    StripOnInput->False,
    Background->RGBColor[1, 1, 1]], 
   {RGBColor[0.1, 0.2, 0.3], EdgeForm[Thickness[0.0003]], 
    RectangleBox[{30, 0.13999999999999999`}, {36, 0.26}]}, 
   LineBox[{{33, 0.3}, {33, 0.88}}], 
   StyleBox[
    InsetBox["\<\" Actinobacteria\"\>", {33, 0.3}, {1, 0}, Automatic, {0, -1}],
    StripOnInput->False,
    Background->RGBColor[1, 1, 1]], 
   {RGBColor[0.1, 0.4, 0.5], EdgeForm[Thickness[0.0003]], 
    RectangleBox[{36, 0.13999999999999999`}, {49, 0.26}]}, 
   LineBox[NCache[{{Rational[85, 2], 0.3}, {Rational[85, 2], 0.88}}, {{42.5, 
     0.3}, {42.5, 0.88}}]], 
   StyleBox[
    InsetBox["\<\" Firmicutes\"\>", 
     NCache[{Rational[85, 2], 0.3}, {42.5, 0.3}], {1, 0}, Automatic, {0, -1}],
    
    StripOnInput->False,
    Background->RGBColor[1, 1, 1]], 
   {RGBColor[0.3, 0.9, 1], EdgeForm[Thickness[0.0003]], 
    RectangleBox[{49, 0.13999999999999999`}, {51, 0.26}]}, 
   LineBox[{{50, 0.3}, {50, 0.88}}], 
   StyleBox[
    InsetBox["\<\" Tenericutes\"\>", {50, 0.3}, {1, 0}, Automatic, {0, -1}],
    StripOnInput->False,
    Background->RGBColor[1, 1, 1]], 
   {RGBColor[0, 0.2, 0.6], EdgeForm[Thickness[0.0003]], 
    RectangleBox[{51, 0.13999999999999999`}, {55, 0.26}]}, 
   LineBox[{{53, 0.3}, {53, 0.88}}], 
   StyleBox[
    InsetBox["\<\" Spirochaetes+\"\>", {53, 0.3}, {1, 0}, Automatic, {0, -1}],
    
    StripOnInput->False,
    Background->RGBColor[1, 1, 1]], 
   {RGBColor[0.2, 0, 0.8], EdgeForm[Thickness[0.0003]], 
    RectangleBox[{55, 0.13999999999999999`}, {58, 0.26}]}, 
   LineBox[NCache[{{Rational[113, 2], 0.3}, {Rational[113, 2], 0.88}}, {{56.5,
      0.3}, {56.5, 0.88}}]], 
   StyleBox[
    InsetBox["\<\" Deinococci\"\>", 
     NCache[{Rational[113, 2], 0.3}, {56.5, 0.3}], {1, 0}, Automatic, {0, -1}],
    StripOnInput->False,
    Background->RGBColor[1, 1, 1]], 
   {RGBColor[0, 0.7, 1], EdgeForm[Thickness[0.0003]], 
    RectangleBox[{58, 0.13999999999999999`}, {64, 0.26}]}, 
   LineBox[{{61, 0.3}, {61, 0.88}}], 
   StyleBox[
    InsetBox["\<\" Chlamydiae+\"\>", {61, 0.3}, {1, 0}, Automatic, {0, -1}],
    StripOnInput->False,
    Background->RGBColor[1, 1, 1]], 
   {RGBColor[0.4, 0.6, 0], EdgeForm[Thickness[0.0003]], 
    RectangleBox[{64, 0.13999999999999999`}, {70, 0.26}]}, 
   LineBox[{{67, 0.3}, {67, 0.88}}], 
   StyleBox[
    InsetBox["\<\" Apicomplexa+\"\>", {67, 0.3}, {1, 0}, Automatic, {0, -1}],
    StripOnInput->False,
    Background->RGBColor[1, 1, 1]], 
   {RGBColor[0, 0.3, 0.1], EdgeForm[Thickness[0.0003]], 
    RectangleBox[{70, 0.13999999999999999`}, {74, 0.26}]}, 
   LineBox[{{72, 0.3}, {72, 0.88}}], 
   StyleBox[
    InsetBox["\<\" Microsporidia\"\>", {72, 0.3}, {1, 0}, Automatic, {0, -1}],
    
    StripOnInput->False,
    Background->RGBColor[1, 1, 1]], 
   {RGBColor[0.1, 0.6, 0.5], EdgeForm[Thickness[0.0003]], 
    RectangleBox[{74, 0.13999999999999999`}, {76, 0.26}]}, 
   LineBox[{{75, 0.3}, {75, 0.88}}], 
   StyleBox[
    InsetBox["\<\" Viridiplantae\"\>", {75, 0.3}, {1, 0}, Automatic, {0, -1}],
    
    StripOnInput->False,
    Background->RGBColor[1, 1, 1]], 
   LineBox[NCache[{{Rational[37, 2], 0.88}, {61, 0.88}}, {{18.5, 0.88}, {
      61, 0.88}}]], LineBox[{{67, 0.88}, {75, 0.88}}], 
   LineBox[NCache[{{Rational[71, 2], 0.88}, {Rational[71, 2], 1.23}}, {{35.5, 
     0.88}, {35.5, 1.23}}]], LineBox[{{70, 0.88}, {70, 1.23}}], 
   LineBox[{{4, 1.23}, {70, 1.23}}], 
   {RGBColor[0.6, 0, 0], EdgeForm[Thickness[0.0003]], 
    RectangleBox[{1, 0.01999999999999999}, {7, 0.13999999999999999`}]}, 
   {RGBColor[0, 0, 0.6], EdgeForm[Thickness[0.0003]], 
    RectangleBox[{7, 0.01999999999999999}, {64, 0.13999999999999999`}]}, 
   {RGBColor[0, 0.6, 0], EdgeForm[Thickness[0.0003]], 
    RectangleBox[{64, 0.01999999999999999}, {76, 0.13999999999999999`}]}, 
   StyleBox[
    InsetBox["\<\"Bacteria\"\>", 
     NCache[{Rational[73, 2], 0.9}, {36.5, 0.9}], {1, 0}, Automatic, {0, -1}],
    
    StripOnInput->False,
    Background->RGBColor[1, 1, 1]], 
   StyleBox[InsetBox["\<\"Archaea\"\>", {5, 0.9}, {1, 0}, Automatic, {0, -1}],
    
    StripOnInput->False,
    Background->RGBColor[1, 1, 1]], 
   StyleBox[InsetBox["\<\"Eukarya\"\>", {71, 0.9}, {1, 0}, Automatic, {0, -1}],
    StripOnInput->False,
    Background->RGBColor[1, 1, 1]], 
   {Opacity[0], RectangleBox[{0, 0}, {108, -1}]}, 
   InsetBox["\<\"(c) Fraction of\\nNucleotide Frequency\"\>", {87.5, 0.2}, \
{0, 0}], InsetBox["\<\"(a) Organisms\"\>", {32.608695652173914`, 1.28}, \
{-1, 0}]},
  AspectRatio->0.4,
  BaseStyle->{FontSize -> 11, FontFamily -> "Courier"},
  Epilog->InsetBox[
    GraphicsBox[{{
       Opacity[0], 
       PointBox[{{0.5, 0.4545454545454546}, {25.8, 0.4545454545454546}}]}, {
       Directive[
        EdgeForm[
         Opacity[0.7]], 
        RGBColor[
        0.798413061722744, 0.824719615472648, 0.968322270542458]], {{}, {
         Directive[
          EdgeForm[
           Opacity[0.7]], 
          RGBColor[
          0.798413061722744, 0.824719615472648, 0.968322270542458]], {{
           Directive[
            EdgeForm[
             Opacity[0.7]], 
            RGBColor[1, 0, 0]], 
           TagBox[
            TooltipBox[
             TagBox[
              DynamicBox[{
                FEPrivate`If[
                 CurrentValue["MouseOver"], 
                 EdgeForm[{
                   GrayLevel[0.5], 
                   AbsoluteThickness[1.5], 
                   Opacity[0.66]}], {}, {}], 
                
                RectangleBox[{0., 0.5454545454545454}, {
                 0.0022100016675192136`, 1.4545454545454546`}, 
                 "RoundingRadius" -> 0]}], 
              StatusArea[#, 0.0022100016675192136`]& , TagBoxNote -> 
              "0.0022100016675192136"], 
             StyleBox["0.0022100016675192136`", {
               GrayLevel[0]}, StripOnInput -> False]], Annotation[#, 
             Style[0.0022100016675192136`, {
               GrayLevel[0]}], "Tooltip"]& ]}, {
           Directive[
            EdgeForm[
             Opacity[0.7]], 
            RGBColor[1, 0, 0]], 
           TagBox[
            TooltipBox[
             TagBox[
              DynamicBox[{
                FEPrivate`If[
                 CurrentValue["MouseOver"], 
                 EdgeForm[{
                   GrayLevel[0.5], 
                   AbsoluteThickness[1.5], 
                   Opacity[0.66]}], {}, {}], 
                
                RectangleBox[{0., 1.5454545454545454`}, {0.002310158650611974,
                  2.4545454545454546`}, "RoundingRadius" -> 0]}], 
              StatusArea[#, 0.002310158650611974]& , TagBoxNote -> 
              "0.002310158650611974"], 
             StyleBox["0.002310158650611974`", {
               GrayLevel[0]}, StripOnInput -> False]], Annotation[#, 
             Style[0.002310158650611974, {
               GrayLevel[0]}], "Tooltip"]& ]}, {
           Directive[
            EdgeForm[
             Opacity[0.7]], 
            RGBColor[1, 0, 0]], 
           TagBox[
            TooltipBox[
             TagBox[
              DynamicBox[{
                FEPrivate`If[
                 CurrentValue["MouseOver"], 
                 EdgeForm[{
                   GrayLevel[0.5], 
                   AbsoluteThickness[1.5], 
                   Opacity[0.66]}], {}, {}], 
                RectangleBox[{0., 2.5454545454545454`}, {
                 0.0024354112762947568`, 3.4545454545454546`}, 
                 "RoundingRadius" -> 0]}], 
              StatusArea[#, 0.0024354112762947568`]& , TagBoxNote -> 
              "0.0024354112762947568"], 
             StyleBox["0.0024354112762947568`", {
               GrayLevel[0]}, StripOnInput -> False]], Annotation[#, 
             Style[0.0024354112762947568`, {
               GrayLevel[0]}], "Tooltip"]& ]}, {
           Directive[
            EdgeForm[
             Opacity[0.7]], 
            RGBColor[1, 0, 0]], 
           TagBox[
            TooltipBox[
             TagBox[
              DynamicBox[{
                FEPrivate`If[
                 CurrentValue["MouseOver"], 
                 EdgeForm[{
                   GrayLevel[0.5], 
                   AbsoluteThickness[1.5], 
                   Opacity[0.66]}], {}, {}], 
                
                RectangleBox[{0., 3.5454545454545454`}, {
                 0.0027041068811314898`, 4.454545454545454}, "RoundingRadius" -> 
                 0]}], StatusArea[#, 0.0027041068811314898`]& , TagBoxNote -> 
              "0.0027041068811314898"], 
             StyleBox["0.0027041068811314898`", {
               GrayLevel[0]}, StripOnInput -> False]], Annotation[#, 
             Style[0.0027041068811314898`, {
               GrayLevel[0]}], "Tooltip"]& ]}, {
           Directive[
            EdgeForm[
             Opacity[0.7]], 
            RGBColor[1, 0, 0]], 
           TagBox[
            TooltipBox[
             TagBox[
              DynamicBox[{
                FEPrivate`If[
                 CurrentValue["MouseOver"], 
                 EdgeForm[{
                   GrayLevel[0.5], 
                   AbsoluteThickness[1.5], 
                   Opacity[0.66]}], {}, {}], 
                
                RectangleBox[{0., 4.545454545454545}, {0.002843950676516891, 
                 5.454545454545454}, "RoundingRadius" -> 0]}], 
              StatusArea[#, 0.002843950676516891]& , TagBoxNote -> 
              "0.002843950676516891"], 
             StyleBox["0.002843950676516891`", {
               GrayLevel[0]}, StripOnInput -> False]], Annotation[#, 
             Style[0.002843950676516891, {
               GrayLevel[0]}], "Tooltip"]& ]}, {
           Directive[
            EdgeForm[
             Opacity[0.7]], 
            RGBColor[1, 0, 0]], 
           TagBox[
            TooltipBox[
             TagBox[
              DynamicBox[{
                FEPrivate`If[
                 CurrentValue["MouseOver"], 
                 EdgeForm[{
                   GrayLevel[0.5], 
                   AbsoluteThickness[1.5], 
                   Opacity[0.66]}], {}, {}], 
                
                RectangleBox[{0., 5.545454545454545}, {0.002916731050063249, 
                 6.454545454545454}, "RoundingRadius" -> 0]}], 
              StatusArea[#, 0.002916731050063249]& , TagBoxNote -> 
              "0.002916731050063249"], 
             StyleBox["0.002916731050063249`", {
               GrayLevel[0]}, StripOnInput -> False]], Annotation[#, 
             Style[0.002916731050063249, {
               GrayLevel[0]}], "Tooltip"]& ]}, {
           Directive[
            EdgeForm[
             Opacity[0.7]], 
            RGBColor[1, 0, 0]], 
           TagBox[
            TooltipBox[
             TagBox[
              DynamicBox[{
                FEPrivate`If[
                 CurrentValue["MouseOver"], 
                 EdgeForm[{
                   GrayLevel[0.5], 
                   AbsoluteThickness[1.5], 
                   Opacity[0.66]}], {}, {}], 
                
                RectangleBox[{0., 6.545454545454545}, {0.002985556190911066, 
                 7.454545454545454}, "RoundingRadius" -> 0]}], 
              StatusArea[#, 0.002985556190911066]& , TagBoxNote -> 
              "0.002985556190911066"], 
             StyleBox["0.002985556190911066`", {
               GrayLevel[0]}, StripOnInput -> False]], Annotation[#, 
             Style[0.002985556190911066, {
               GrayLevel[0]}], "Tooltip"]& ]}, {
           Directive[
            EdgeForm[
             Opacity[0.7]], 
            RGBColor[1, 0, 0]], 
           TagBox[
            TooltipBox[
             TagBox[
              DynamicBox[{
                FEPrivate`If[
                 CurrentValue["MouseOver"], 
                 EdgeForm[{
                   GrayLevel[0.5], 
                   AbsoluteThickness[1.5], 
                   Opacity[0.66]}], {}, {}], 
                
                RectangleBox[{0., 7.545454545454545}, {0.00309508745117568, 
                 8.454545454545453}, "RoundingRadius" -> 0]}], 
              StatusArea[#, 0.00309508745117568]& , TagBoxNote -> 
              "0.00309508745117568"], 
             StyleBox["0.00309508745117568`", {
               GrayLevel[0]}, StripOnInput -> False]], Annotation[#, 
             Style[0.00309508745117568, {
               GrayLevel[0]}], "Tooltip"]& ]}, {
           Directive[
            EdgeForm[
             Opacity[0.7]], 
            RGBColor[1, 0, 0]], 
           TagBox[
            TooltipBox[
             TagBox[
              DynamicBox[{
                FEPrivate`If[
                 CurrentValue["MouseOver"], 
                 EdgeForm[{
                   GrayLevel[0.5], 
                   AbsoluteThickness[1.5], 
                   Opacity[0.66]}], {}, {}], 
                
                RectangleBox[{0., 8.545454545454545}, {0.0033567447872383553`,
                  9.454545454545453}, "RoundingRadius" -> 0]}], 
              StatusArea[#, 0.0033567447872383553`]& , TagBoxNote -> 
              "0.0033567447872383553"], 
             StyleBox["0.0033567447872383553`", {
               GrayLevel[0]}, StripOnInput -> False]], Annotation[#, 
             Style[0.0033567447872383553`, {
               GrayLevel[0]}], "Tooltip"]& ]}, {
           Directive[
            EdgeForm[
             Opacity[0.7]], 
            RGBColor[1, 0, 0]], 
           TagBox[
            TooltipBox[
             TagBox[
              DynamicBox[{
                FEPrivate`If[
                 CurrentValue["MouseOver"], 
                 EdgeForm[{
                   GrayLevel[0.5], 
                   AbsoluteThickness[1.5], 
                   Opacity[0.66]}], {}, {}], 
                
                RectangleBox[{0., 9.545454545454545}, {0.003537965023385354, 
                 10.454545454545453`}, "RoundingRadius" -> 0]}], 
              StatusArea[#, 0.003537965023385354]& , TagBoxNote -> 
              "0.003537965023385354"], 
             StyleBox["0.003537965023385354`", {
               GrayLevel[0]}, StripOnInput -> False]], Annotation[#, 
             Style[0.003537965023385354, {
               GrayLevel[0]}], "Tooltip"]& ]}, {
           Directive[
            EdgeForm[
             Opacity[0.7]], 
            RGBColor[1, 0, 0]], 
           TagBox[
            TooltipBox[
             TagBox[
              DynamicBox[{
                FEPrivate`If[
                 CurrentValue["MouseOver"], 
                 EdgeForm[{
                   GrayLevel[0.5], 
                   AbsoluteThickness[1.5], 
                   Opacity[0.66]}], {}, {}], 
                
                RectangleBox[{0., 10.545454545454545`}, {0.003891859527375379,
                  11.454545454545453`}, "RoundingRadius" -> 0]}], 
              StatusArea[#, 0.003891859527375379]& , TagBoxNote -> 
              "0.003891859527375379"], 
             StyleBox["0.003891859527375379`", {
               GrayLevel[0]}, StripOnInput -> False]], Annotation[#, 
             Style[0.003891859527375379, {
               GrayLevel[0]}], "Tooltip"]& ]}, {
           Directive[
            EdgeForm[
             Opacity[0.7]], 
            RGBColor[1, 0, 0]], 
           TagBox[
            TooltipBox[
             TagBox[
              DynamicBox[{
                FEPrivate`If[
                 CurrentValue["MouseOver"], 
                 EdgeForm[{
                   GrayLevel[0.5], 
                   AbsoluteThickness[1.5], 
                   Opacity[0.66]}], {}, {}], 
                
                RectangleBox[{0., 11.545454545454545`}, {0.004378671773841161,
                  12.454545454545453`}, "RoundingRadius" -> 0]}], 
              StatusArea[#, 0.004378671773841161]& , TagBoxNote -> 
              "0.004378671773841161"], 
             StyleBox["0.004378671773841161`", {
               GrayLevel[0]}, StripOnInput -> False]], Annotation[#, 
             Style[0.004378671773841161, {
               GrayLevel[0]}], "Tooltip"]& ]}, {
           Directive[
            EdgeForm[
             Opacity[0.7]], 
            RGBColor[1, 0, 0]], 
           TagBox[
            TooltipBox[
             TagBox[
              DynamicBox[{
                FEPrivate`If[
                 CurrentValue["MouseOver"], 
                 EdgeForm[{
                   GrayLevel[0.5], 
                   AbsoluteThickness[1.5], 
                   Opacity[0.66]}], {}, {}], 
                
                RectangleBox[{0., 12.545454545454545`}, {0.004570023050679657,
                  13.454545454545453`}, "RoundingRadius" -> 0]}], 
              StatusArea[#, 0.004570023050679657]& , TagBoxNote -> 
              "0.004570023050679657"], 
             StyleBox["0.004570023050679657`", {
               GrayLevel[0]}, StripOnInput -> False]], Annotation[#, 
             Style[0.004570023050679657, {
               GrayLevel[0]}], "Tooltip"]& ]}, {
           Directive[
            EdgeForm[
             Opacity[0.7]], 
            RGBColor[1, 0, 0]], 
           TagBox[
            TooltipBox[
             TagBox[
              DynamicBox[{
                FEPrivate`If[
                 CurrentValue["MouseOver"], 
                 EdgeForm[{
                   GrayLevel[0.5], 
                   AbsoluteThickness[1.5], 
                   Opacity[0.66]}], {}, {}], 
                
                RectangleBox[{0., 13.545454545454545`}, {0.005066872248029264,
                  14.454545454545453`}, "RoundingRadius" -> 0]}], 
              StatusArea[#, 0.005066872248029264]& , TagBoxNote -> 
              "0.005066872248029264"], 
             StyleBox["0.005066872248029264`", {
               GrayLevel[0]}, StripOnInput -> False]], Annotation[#, 
             Style[0.005066872248029264, {
               GrayLevel[0]}], "Tooltip"]& ]}, {
           Directive[
            EdgeForm[
             Opacity[0.7]], 
            RGBColor[1, 0, 0]], 
           TagBox[
            TooltipBox[
             TagBox[
              DynamicBox[{
                FEPrivate`If[
                 CurrentValue["MouseOver"], 
                 EdgeForm[{
                   GrayLevel[0.5], 
                   AbsoluteThickness[1.5], 
                   Opacity[0.66]}], {}, {}], 
                
                RectangleBox[{0., 14.545454545454545`}, {0.005170895457664479,
                  15.454545454545453`}, "RoundingRadius" -> 0]}], 
              StatusArea[#, 0.005170895457664479]& , TagBoxNote -> 
              "0.005170895457664479"], 
             StyleBox["0.005170895457664479`", {
               GrayLevel[0]}, StripOnInput -> False]], Annotation[#, 
             Style[0.005170895457664479, {
               GrayLevel[0]}], "Tooltip"]& ]}, {
           Directive[
            EdgeForm[
             Opacity[0.7]], 
            RGBColor[1, 0, 0]], 
           TagBox[
            TooltipBox[
             TagBox[
              DynamicBox[{
                FEPrivate`If[
                 CurrentValue["MouseOver"], 
                 EdgeForm[{
                   GrayLevel[0.5], 
                   AbsoluteThickness[1.5], 
                   Opacity[0.66]}], {}, {}], 
                
                RectangleBox[{0., 15.545454545454545`}, {0.005729608959067601,
                  16.454545454545453`}, "RoundingRadius" -> 0]}], 
              StatusArea[#, 0.005729608959067601]& , TagBoxNote -> 
              "0.005729608959067601"], 
             StyleBox["0.005729608959067601`", {
               GrayLevel[0]}, StripOnInput -> False]], Annotation[#, 
             Style[0.005729608959067601, {
               GrayLevel[0]}], "Tooltip"]& ]}, {
           Directive[
            EdgeForm[
             Opacity[0.7]], 
            RGBColor[1, 0, 0]], 
           TagBox[
            TooltipBox[
             TagBox[
              DynamicBox[{
                FEPrivate`If[
                 CurrentValue["MouseOver"], 
                 EdgeForm[{
                   GrayLevel[0.5], 
                   AbsoluteThickness[1.5], 
                   Opacity[0.66]}], {}, {}], 
                
                RectangleBox[{0., 16.545454545454543`}, {0.005798367092613623,
                  17.454545454545453`}, "RoundingRadius" -> 0]}], 
              StatusArea[#, 0.005798367092613623]& , TagBoxNote -> 
              "0.005798367092613623"], 
             StyleBox["0.005798367092613623`", {
               GrayLevel[0]}, StripOnInput -> False]], Annotation[#, 
             Style[0.005798367092613623, {
               GrayLevel[0]}], "Tooltip"]& ]}, {
           Directive[
            EdgeForm[
             Opacity[0.7]], 
            RGBColor[1, 0, 0]], 
           TagBox[
            TooltipBox[
             TagBox[
              DynamicBox[{
                FEPrivate`If[
                 CurrentValue["MouseOver"], 
                 EdgeForm[{
                   GrayLevel[0.5], 
                   AbsoluteThickness[1.5], 
                   Opacity[0.66]}], {}, {}], 
                
                RectangleBox[{0., 17.545454545454543`}, {
                 0.0077352231317643115`, 18.454545454545453`}, 
                 "RoundingRadius" -> 0]}], 
              StatusArea[#, 0.0077352231317643115`]& , TagBoxNote -> 
              "0.0077352231317643115"], 
             StyleBox["0.0077352231317643115`", {
               GrayLevel[0]}, StripOnInput -> False]], Annotation[#, 
             Style[0.0077352231317643115`, {
               GrayLevel[0]}], "Tooltip"]& ]}, {
           Directive[
            EdgeForm[
             Opacity[0.7]], 
            RGBColor[1, 0, 0]], 
           TagBox[
            TooltipBox[
             TagBox[
              DynamicBox[{
                FEPrivate`If[
                 CurrentValue["MouseOver"], 
                 EdgeForm[{
                   GrayLevel[0.5], 
                   AbsoluteThickness[1.5], 
                   Opacity[0.66]}], {}, {}], 
                
                RectangleBox[{0., 18.545454545454543`}, {0.008856045304232923,
                  19.454545454545453`}, "RoundingRadius" -> 0]}], 
              StatusArea[#, 0.008856045304232923]& , TagBoxNote -> 
              "0.008856045304232923"], 
             StyleBox["0.008856045304232923`", {
               GrayLevel[0]}, StripOnInput -> False]], Annotation[#, 
             Style[0.008856045304232923, {
               GrayLevel[0]}], "Tooltip"]& ]}, {
           Directive[
            EdgeForm[
             Opacity[0.7]], 
            RGBColor[1, 0, 0]], 
           TagBox[
            TooltipBox[
             TagBox[
              DynamicBox[{
                FEPrivate`If[
                 CurrentValue["MouseOver"], 
                 EdgeForm[{
                   GrayLevel[0.5], 
                   AbsoluteThickness[1.5], 
                   Opacity[0.66]}], {}, {}], 
                
                RectangleBox[{0., 19.545454545454543`}, {0.009514599450508742,
                  20.454545454545453`}, "RoundingRadius" -> 0]}], 
              StatusArea[#, 0.009514599450508742]& , TagBoxNote -> 
              "0.009514599450508742"], 
             StyleBox["0.009514599450508742`", {
               GrayLevel[0]}, StripOnInput -> False]], Annotation[#, 
             Style[0.009514599450508742, {
               GrayLevel[0]}], "Tooltip"]& ]}, {
           Directive[
            EdgeForm[
             Opacity[0.7]], 
            RGBColor[1, 0, 0]], 
           TagBox[
            TooltipBox[
             TagBox[
              DynamicBox[{
                FEPrivate`If[
                 CurrentValue["MouseOver"], 
                 EdgeForm[{
                   GrayLevel[0.5], 
                   AbsoluteThickness[1.5], 
                   Opacity[0.66]}], {}, {}], 
                
                RectangleBox[{0., 20.545454545454543`}, {
                 0.012533072226203913`, 21.454545454545453`}, 
                 "RoundingRadius" -> 0]}], 
              StatusArea[#, 0.012533072226203913`]& , TagBoxNote -> 
              "0.012533072226203913"], 
             StyleBox["0.012533072226203913`", {
               GrayLevel[0]}, StripOnInput -> False]], Annotation[#, 
             Style[0.012533072226203913`, {
               GrayLevel[0]}], "Tooltip"]& ]}, {
           Directive[
            EdgeForm[
             Opacity[0.7]], 
            RGBColor[1, 0, 0]], 
           TagBox[
            TooltipBox[
             TagBox[
              DynamicBox[{
                FEPrivate`If[
                 CurrentValue["MouseOver"], 
                 EdgeForm[{
                   GrayLevel[0.5], 
                   AbsoluteThickness[1.5], 
                   Opacity[0.66]}], {}, {}], 
                
                RectangleBox[{0., 21.545454545454543`}, {
                 0.015521838098568493`, 22.454545454545453`}, 
                 "RoundingRadius" -> 0]}], 
              StatusArea[#, 0.015521838098568493`]& , TagBoxNote -> 
              "0.015521838098568493"], 
             StyleBox["0.015521838098568493`", {
               GrayLevel[0]}, StripOnInput -> False]], Annotation[#, 
             Style[0.015521838098568493`, {
               GrayLevel[0]}], "Tooltip"]& ]}, {
           Directive[
            EdgeForm[
             Opacity[0.7]], 
            RGBColor[1, 0, 0]], 
           TagBox[
            TooltipBox[
             TagBox[
              DynamicBox[{
                FEPrivate`If[
                 CurrentValue["MouseOver"], 
                 EdgeForm[{
                   GrayLevel[0.5], 
                   AbsoluteThickness[1.5], 
                   Opacity[0.66]}], {}, {}], 
                
                RectangleBox[{0., 22.545454545454543`}, {
                 0.016143441718899577`, 23.454545454545453`}, 
                 "RoundingRadius" -> 0]}], 
              StatusArea[#, 0.016143441718899577`]& , TagBoxNote -> 
              "0.016143441718899577"], 
             StyleBox["0.016143441718899577`", {
               GrayLevel[0]}, StripOnInput -> False]], Annotation[#, 
             Style[0.016143441718899577`, {
               GrayLevel[0]}], "Tooltip"]& ]}, {
           Directive[
            EdgeForm[
             Opacity[0.7]], 
            RGBColor[1, 0, 0]], 
           TagBox[
            TooltipBox[
             TagBox[
              DynamicBox[{
                FEPrivate`If[
                 CurrentValue["MouseOver"], 
                 EdgeForm[{
                   GrayLevel[0.5], 
                   AbsoluteThickness[1.5], 
                   Opacity[0.66]}], {}, {}], 
                
                RectangleBox[{0., 23.545454545454543`}, {
                 0.039613091829018475`, 24.454545454545453`}, 
                 "RoundingRadius" -> 0]}], 
              StatusArea[#, 0.039613091829018475`]& , TagBoxNote -> 
              "0.039613091829018475"], 
             StyleBox["0.039613091829018475`", {
               GrayLevel[0]}, StripOnInput -> False]], Annotation[#, 
             Style[0.039613091829018475`, {
               GrayLevel[0]}], "Tooltip"]& ]}, {
           Directive[
            EdgeForm[
             Opacity[0.7]], 
            RGBColor[1, 0, 0]], 
           TagBox[
            TooltipBox[
             TagBox[
              DynamicBox[{
                FEPrivate`If[
                 CurrentValue["MouseOver"], 
                 EdgeForm[{
                   GrayLevel[0.5], 
                   AbsoluteThickness[1.5], 
                   Opacity[0.66]}], {}, {}], 
                
                RectangleBox[{0., 24.545454545454543`}, {0.7820718120996402, 
                 25.454545454545453`}, "RoundingRadius" -> 0]}], 
              StatusArea[#, 0.7820718120996402]& , TagBoxNote -> 
              "0.7820718120996402"], 
             StyleBox["0.7820718120996402`", {
               GrayLevel[0]}, StripOnInput -> False]], Annotation[#, 
             Style[0.7820718120996402, {
               GrayLevel[0]}], 
             "Tooltip"]& ]}}}, {}, {}}}, {}, {{{{{{{}, {}}, {}}, {{{}, {}}, \
{}}, {{{}, {}}, {}}, {{{}, {}}, {}}, {{{}, {}}, {}}, {{{}, {}}, {}}, {{{}, \
{}}, {}}, {{{}, {}}, {}}, {{{}, {}}, {}}, {{{}, {}}, {}}, {{{}, {}}, {}}, \
{{{}, {}}, {}}, {{{}, {}}, {}}, {{{}, {}}, {}}, {{{}, {}}, {}}, {{{}, {}}, \
{}}, {{{}, {}}, {}}, {{{}, {}}, {}}, {{{}, {}}, {}}, {{{}, {}}, {}}, {{{}, \
{}}, {}}, {{{}, {}}, {}}, {{{}, {}}, {}}, {{{}, {}}, {}}, {{{}, {}}, {}}}, \
{}}, {}}, {}}, {}}, {
     AspectRatio -> 1, Axes -> {False, False}, 
      AxesOrigin -> {0.5, 0.4545454545454546}, 
      BaseStyle -> {FontSize -> 11, FontFamily -> "Courier"}, Epilog -> 
      InsetBox[
        GraphicsBox[{{
           Opacity[0], 
           PointBox[{{0.5, 0.4545454545454546}, {9.5, 0.4545454545454546}}]}, {
           Directive[
            EdgeForm[
             Opacity[0.7]], 
            RGBColor[
            0.798413061722744, 0.824719615472648, 0.968322270542458]], {{}, {
             Directive[
              EdgeForm[
               Opacity[0.7]], 
              RGBColor[
              0.798413061722744, 0.824719615472648, 0.968322270542458]], {{
               Directive[
                EdgeForm[
                 Opacity[0.7]], 
                RGBColor[1, 0, 0]], 
               TagBox[
                TooltipBox[
                 TagBox[
                  DynamicBox[{
                    FEPrivate`If[
                    CurrentValue["MouseOver"], 
                    EdgeForm[{
                    GrayLevel[0.5], 
                    AbsoluteThickness[1.5], 
                    Opacity[0.66]}], {}, {}], 
                    
                    RectangleBox[{0., 0.5454545454545454}, {
                    0.005729608959067601, 1.4545454545454546`}, 
                    "RoundingRadius" -> 0]}], 
                  StatusArea[#, 0.005729608959067601]& , TagBoxNote -> 
                  "0.005729608959067601"], 
                 StyleBox["0.005729608959067601`", {
                   GrayLevel[0]}, StripOnInput -> False]], Annotation[#, 
                 Style[0.005729608959067601, {
                   GrayLevel[0]}], "Tooltip"]& ]}, {
               Directive[
                EdgeForm[
                 Opacity[0.7]], 
                RGBColor[1, 0, 0]], 
               TagBox[
                TooltipBox[
                 TagBox[
                  DynamicBox[{
                    FEPrivate`If[
                    CurrentValue["MouseOver"], 
                    EdgeForm[{
                    GrayLevel[0.5], 
                    AbsoluteThickness[1.5], 
                    Opacity[0.66]}], {}, {}], 
                    
                    RectangleBox[{0., 1.5454545454545454`}, {
                    0.005798367092613623, 2.4545454545454546`}, 
                    "RoundingRadius" -> 0]}], 
                  StatusArea[#, 0.005798367092613623]& , TagBoxNote -> 
                  "0.005798367092613623"], 
                 StyleBox["0.005798367092613623`", {
                   GrayLevel[0]}, StripOnInput -> False]], Annotation[#, 
                 Style[0.005798367092613623, {
                   GrayLevel[0]}], "Tooltip"]& ]}, {
               Directive[
                EdgeForm[
                 Opacity[0.7]], 
                RGBColor[1, 0, 0]], 
               TagBox[
                TooltipBox[
                 TagBox[
                  DynamicBox[{
                    FEPrivate`If[
                    CurrentValue["MouseOver"], 
                    EdgeForm[{
                    GrayLevel[0.5], 
                    AbsoluteThickness[1.5], 
                    Opacity[0.66]}], {}, {}], 
                    
                    RectangleBox[{0., 2.5454545454545454`}, {
                    0.0077352231317643115`, 3.4545454545454546`}, 
                    "RoundingRadius" -> 0]}], 
                  StatusArea[#, 0.0077352231317643115`]& , TagBoxNote -> 
                  "0.0077352231317643115"], 
                 StyleBox["0.0077352231317643115`", {
                   GrayLevel[0]}, StripOnInput -> False]], Annotation[#, 
                 Style[0.0077352231317643115`, {
                   GrayLevel[0]}], "Tooltip"]& ]}, {
               Directive[
                EdgeForm[
                 Opacity[0.7]], 
                RGBColor[1, 0, 0]], 
               TagBox[
                TooltipBox[
                 TagBox[
                  DynamicBox[{
                    FEPrivate`If[
                    CurrentValue["MouseOver"], 
                    EdgeForm[{
                    GrayLevel[0.5], 
                    AbsoluteThickness[1.5], 
                    Opacity[0.66]}], {}, {}], 
                    
                    RectangleBox[{0., 3.5454545454545454`}, {
                    0.008856045304232923, 4.454545454545454}, 
                    "RoundingRadius" -> 0]}], 
                  StatusArea[#, 0.008856045304232923]& , TagBoxNote -> 
                  "0.008856045304232923"], 
                 StyleBox["0.008856045304232923`", {
                   GrayLevel[0]}, StripOnInput -> False]], Annotation[#, 
                 Style[0.008856045304232923, {
                   GrayLevel[0]}], "Tooltip"]& ]}, {
               Directive[
                EdgeForm[
                 Opacity[0.7]], 
                RGBColor[1, 0, 0]], 
               TagBox[
                TooltipBox[
                 TagBox[
                  DynamicBox[{
                    FEPrivate`If[
                    CurrentValue["MouseOver"], 
                    EdgeForm[{
                    GrayLevel[0.5], 
                    AbsoluteThickness[1.5], 
                    Opacity[0.66]}], {}, {}], 
                    
                    RectangleBox[{0., 4.545454545454545}, {
                    0.009514599450508742, 5.454545454545454}, 
                    "RoundingRadius" -> 0]}], 
                  StatusArea[#, 0.009514599450508742]& , TagBoxNote -> 
                  "0.009514599450508742"], 
                 StyleBox["0.009514599450508742`", {
                   GrayLevel[0]}, StripOnInput -> False]], Annotation[#, 
                 Style[0.009514599450508742, {
                   GrayLevel[0]}], "Tooltip"]& ]}, {
               Directive[
                EdgeForm[
                 Opacity[0.7]], 
                RGBColor[1, 0, 0]], 
               TagBox[
                TooltipBox[
                 TagBox[
                  DynamicBox[{
                    FEPrivate`If[
                    CurrentValue["MouseOver"], 
                    EdgeForm[{
                    GrayLevel[0.5], 
                    AbsoluteThickness[1.5], 
                    Opacity[0.66]}], {}, {}], 
                    
                    RectangleBox[{0., 5.545454545454545}, {
                    0.012533072226203913`, 6.454545454545454}, 
                    "RoundingRadius" -> 0]}], 
                  StatusArea[#, 0.012533072226203913`]& , TagBoxNote -> 
                  "0.012533072226203913"], 
                 StyleBox["0.012533072226203913`", {
                   GrayLevel[0]}, StripOnInput -> False]], Annotation[#, 
                 Style[0.012533072226203913`, {
                   GrayLevel[0]}], "Tooltip"]& ]}, {
               Directive[
                EdgeForm[
                 Opacity[0.7]], 
                RGBColor[1, 0, 0]], 
               TagBox[
                TooltipBox[
                 TagBox[
                  DynamicBox[{
                    FEPrivate`If[
                    CurrentValue["MouseOver"], 
                    EdgeForm[{
                    GrayLevel[0.5], 
                    AbsoluteThickness[1.5], 
                    Opacity[0.66]}], {}, {}], 
                    
                    RectangleBox[{0., 6.545454545454545}, {
                    0.015521838098568493`, 7.454545454545454}, 
                    "RoundingRadius" -> 0]}], 
                  StatusArea[#, 0.015521838098568493`]& , TagBoxNote -> 
                  "0.015521838098568493"], 
                 StyleBox["0.015521838098568493`", {
                   GrayLevel[0]}, StripOnInput -> False]], Annotation[#, 
                 Style[0.015521838098568493`, {
                   GrayLevel[0]}], "Tooltip"]& ]}, {
               Directive[
                EdgeForm[
                 Opacity[0.7]], 
                RGBColor[1, 0, 0]], 
               TagBox[
                TooltipBox[
                 TagBox[
                  DynamicBox[{
                    FEPrivate`If[
                    CurrentValue["MouseOver"], 
                    EdgeForm[{
                    GrayLevel[0.5], 
                    AbsoluteThickness[1.5], 
                    Opacity[0.66]}], {}, {}], 
                    
                    RectangleBox[{0., 7.545454545454545}, {
                    0.016143441718899577`, 8.454545454545453}, 
                    "RoundingRadius" -> 0]}], 
                  StatusArea[#, 0.016143441718899577`]& , TagBoxNote -> 
                  "0.016143441718899577"], 
                 StyleBox["0.016143441718899577`", {
                   GrayLevel[0]}, StripOnInput -> False]], Annotation[#, 
                 Style[0.016143441718899577`, {
                   GrayLevel[0]}], "Tooltip"]& ]}, {
               Directive[
                EdgeForm[
                 Opacity[0.7]], 
                RGBColor[1, 0, 0]], 
               TagBox[
                TooltipBox[
                 TagBox[
                  DynamicBox[{
                    FEPrivate`If[
                    CurrentValue["MouseOver"], 
                    EdgeForm[{
                    GrayLevel[0.5], 
                    AbsoluteThickness[1.5], 
                    Opacity[0.66]}], {}, {}], 
                    
                    RectangleBox[{0., 8.545454545454545}, {
                    0.039613091829018475`, 9.454545454545453}, 
                    "RoundingRadius" -> 0]}], 
                  StatusArea[#, 0.039613091829018475`]& , TagBoxNote -> 
                  "0.039613091829018475"], 
                 StyleBox["0.039613091829018475`", {
                   GrayLevel[0]}, StripOnInput -> False]], Annotation[#, 
                 Style[0.039613091829018475`, {
                   GrayLevel[0]}], 
                 "Tooltip"]& ]}}}, {}, {}}}, {}, {{{{{{{}, {}}, {}}, {{{}, \
{}}, {}}, {{{}, {}}, {}}, {{{}, {}}, {}}, {{{}, {}}, {}}, {{{}, {}}, {}}, \
{{{}, {}}, {}}, {{{}, {}}, {}}, {{{}, {}}, {}}}, {}}, {}}, {}}, {}}, {
         AspectRatio -> 1.1, Axes -> {False, False}, 
          AxesOrigin -> {0.5, 0.4545454545454546}, 
          BaseStyle -> {FontSize -> 11, FontFamily -> "Courier"}, Frame -> 
          True, FrameTicks -> {{{{1, 
               FormBox["10", TraditionalForm]}, {2, 
               FormBox["9", TraditionalForm]}, {3, 
               FormBox["8", TraditionalForm]}, {4, 
               FormBox["7", TraditionalForm]}, {5, 
               FormBox["6", TraditionalForm]}, {6, 
               FormBox["5", TraditionalForm]}, {7, 
               FormBox["4", TraditionalForm]}, {8, 
               FormBox["3", TraditionalForm]}, {9, 
               FormBox["2", TraditionalForm]}, {10, 
               FormBox["1", TraditionalForm]}}, None}, {None, {{0., 
               FormBox[
                RotationBox[
                "\"0  \[ThinSpace]\"", BoxRotation -> 1.5707963267948966`], 
                TraditionalForm]}, {0.01, 
               FormBox[
                RotationBox["0.01`", BoxRotation -> 1.5707963267948966`], 
                TraditionalForm]}, {0.02, 
               FormBox[
                RotationBox["0.02`", BoxRotation -> 1.5707963267948966`], 
                TraditionalForm]}, {0.03, 
               FormBox[
                RotationBox["0.03`", BoxRotation -> 1.5707963267948966`], 
                TraditionalForm]}, {0.04, 
               FormBox[
                RotationBox["0.04`", BoxRotation -> 1.5707963267948966`], 
                TraditionalForm]}}}}, 
          GridLines -> {{0., 0.01, 0.02, 0.03, 0.04}, None}, 
          PlotRange -> {{0, 0.040004}, {0.5, 9.5}}, PlotRangePadding -> 
          Scaled[0.02], Ticks -> {Automatic, None}}], {0.16, 0.25}, {0, 0}, {
        0.65, 22}, {1, 0}, Background -> RGBColor[1, 1, 0.85]], Frame -> True,
       FrameTicks -> {{{{1, 
           FormBox["25", TraditionalForm]}, {2, 
           FormBox["24", TraditionalForm]}, {3, 
           FormBox["23", TraditionalForm]}, {4, 
           FormBox["22", TraditionalForm]}, {5, 
           FormBox["21", TraditionalForm]}, {6, 
           FormBox["20", TraditionalForm]}, {7, 
           FormBox["19", TraditionalForm]}, {8, 
           FormBox["18", TraditionalForm]}, {9, 
           FormBox["17", TraditionalForm]}, {10, 
           FormBox["16", TraditionalForm]}, {11, 
           FormBox["15", TraditionalForm]}, {12, 
           FormBox["14", TraditionalForm]}, {13, 
           FormBox["13", TraditionalForm]}, {14, 
           FormBox["12", TraditionalForm]}, {15, 
           FormBox["11", TraditionalForm]}, {16, 
           FormBox["10", TraditionalForm]}, {17, 
           FormBox["9", TraditionalForm]}, {18, 
           FormBox["8", TraditionalForm]}, {19, 
           FormBox["7", TraditionalForm]}, {20, 
           FormBox["6", TraditionalForm]}, {21, 
           FormBox["5", TraditionalForm]}, {22, 
           FormBox["4", TraditionalForm]}, {23, 
           FormBox["3", TraditionalForm]}, {24, 
           FormBox["2", TraditionalForm]}, {25, 
           FormBox["1", TraditionalForm]}}, None}, {None, {{0., 
           FormBox[
            RotationBox[
            "\"0   \[ThinSpace]\"", BoxRotation -> 1.5707963267948966`], 
            TraditionalForm]}, {0.2, 
           FormBox[
            RotationBox["0.2`", BoxRotation -> 1.5707963267948966`], 
            TraditionalForm]}, {0.4, 
           FormBox[
            RotationBox["0.4`", BoxRotation -> 1.5707963267948966`], 
            TraditionalForm]}, {0.6000000000000001, 
           FormBox[
            RotationBox[
            "0.6000000000000001`", BoxRotation -> 1.5707963267948966`], 
            TraditionalForm]}, {0.8, 
           FormBox[
            RotationBox["0.8`", BoxRotation -> 1.5707963267948966`], 
            TraditionalForm]}}}}, 
      GridLines -> {{0., 0.2, 0.4, 0.6000000000000001, 0.8}, None}, 
      PlotRange -> {{0, 0.80008}, {0.5, 25.8}}, PlotRangePadding -> 
      Scaled[0.02], Ticks -> {Automatic, None}}], {79, -1.025}, {0, 0}, {20, 
    10}],
  ImageSize->1150]], "Output",
 CellMargins->{{17.600000000000005`, 10.}, {7., 7.}},
 CellChangeTimes->{
  3.492534231978948*^9, {3.492534276532249*^9, 3.492534300983667*^9}, {
   3.492534379445919*^9, 3.4925344035772552`*^9}, 3.492534520049438*^9, {
   3.4925478704283533`*^9, 3.4925479075868587`*^9}, 3.4925483361556873`*^9, 
   3.503157787909032*^9, 3.5031584475660477`*^9, 3.503158864923181*^9, 
   3.503159914902651*^9, 3.5112311544854307`*^9},
 ImageCache->GraphicsData["CompressedBitmap", "\<\
eJzsvXu4I9V1J1r06XNOd9MNNI+G5tE0r25eFmDAbQM2CPCD8JDf2IkcxvFE
ODMJVhyTRGGcaysPouSSTHGTUDAkZU+iTAbF2AqZKV8zMrGIgyZMEadmeipk
Krl1k8i+U38o89Xk++reW993191r7UeVzpFKOi8dHajzfaqzq2rXa+/fXnu9
9lr3f/Jzn/7hH/vk537kU588+t7PfrL66R/51E8cfc9nPssOLZyiaYu/rWm7
7jiq7WZl0LShzbi/38FNfj4//8Y7fxA330P4PzehkrYAqTGi7RLHvvCFL6hj
N23yMfmM9HN/P3/N2bzmMp3aDRBHEAR96PcDiGJYosPLsJJe3nfffXDs2DH8
r908uze/fvRbrvjriRtA5EJFUHu6HbuyUG1BJOr1rfqCOlkEsxfI27Pt4qhv
Zu92nzbLDz62sU+h7jvAPkbbD2wGpBLbXM12b8DdqzVWWtC080G7kJWO4bHL
8Jh2E9a7BTfnsN1lunYfntjDSu/A3Y9QvX+GJw6w0tvx2Ll07Cgr7acrDrLd
fVR6hzxxmHZBO4yfdxhLB+ByvOwgntiFpbOwdAbVuxcvq2Ppn2LpVCwtsc29
WO8HscpxLN2IpVtwA7j7c1i6gt7lNrziVln6CN30Uty9R37qlXjsUo1/7358
0AH4MJ44QMeOymbiD98rv+gcje+yT9jFjmFrn8E2EbSrBepJrdaEXq8LbaMC
WtGAUHSV3zGhYVrgMuwOAhdMql+E7gDmD3kb/qQcgbNB4AHqLqSMPugljZq/
7UV7JP0Iu9SDDXswmb6dinsXst/rv4KVENyvX7g29Byf/nVyhMwGIafJLoEA
zDJNJdByw2XZJYG1HoSwurzW6/Rj8DhKhyVS6LB2ZE3HdqePrReBV07/uYt4
bC/uLuYw3GoYnp7qF04ZymCHwHuS9U7kMEanAI1mB+xeG6oFrFIBJxKMGaFy
p4DwqvV/bA7KGYLyDEkVqEM0KOq26FY2O0U2lDjrzX+lGnT9aHFdNPK+++5A
uelsLOyfD4xevfZvX8qxOWvO7lQInA70fCnwxdBEelIyFROOfVVkbJbDau9Z
AzgX0uDUzsaz7BgCVYJt33wA9fg6GgJfPWcuZwXSJeg1kFCUoNVzwe02WT9o
UDKcND3BQ1XdhKZpgmkYrKq/Flo6DFc6ewZ+9K55B+56G2c5h/BMIRwHNtTL
BTXnFasmMGqjeLbYg3qpAIWC/LFOrFuMDo3XHB46dOiNhOMNtFAu7M9SITlK
b7yQ1huL3l6E0NYTJo/Nnb1wCj04ofksgbkweBn6/VdYL79OvbwjET5e3T59
s6UhTtDQFnBzGdu9BLtoGV/tbOqsM3BzpurKBVa6FU/cjJs9CoPaeVjlMCtx
BNyFu7tZaQEBu0hYuIRj9QCOKjE89mLpQizdTZedy3avxVKBrvgBjrwDcAh3
L6Yqy7J0lHY/hvVKWKpg6SxWOhVPXIJXEEJv0yT86E0voDu/TY40eiF6v90a
H5YH4HxNDlrqI+00/lzRYCAGIzvxNG8DtvuDbPdejT9cfBs/8Qk5Nq/SBOKR
8c3UVy+InoN4AF6vydqiAE3bzyTfw4DfKwHvfFH2PTurcWFIexh8AUH82eaD
4hxDUflxCARkd+/sAbKhVs7Hx7aMjzEGAo75ZXCbVXaId2ihIClaBezB2sbF
aQwZr4DrWtBrPUxXmN0XwPVexomBkBd5T9DxevtFGHjPEstbNq3FnTokxpg6
pmnYfChsy1AYYwlZkD1mlumQ0e6A1WoQ8arUGtDrxyNV0KcKfEUuTgh3gR3h
Hh5bBse4C7TCY4wmcow5+gm2/0Xc37mTwBjTyjTtt0qrncN+ZrDPtLwskf4X
db26jVyuSyo0O4bpdDNyDHCm6AS77+uEoNeJVzgJVpU9r/KUmgR8CyeHh8CL
X6dhsKCG1LyDP9OkM7YVV2nMc9zPDPejjDuSQfXbODvXoR9it3EBbqOIx3u/
RlrpovGCOha5jxOz0At3MOUfZSvKasoc9tvN8C9nmUuUHgNgAA3GnJZ1nfVd
aVOGASf8nRp7WvlJJi5y4HmtB6WUvGNHwfENtmxao58PiBkPiLFmGKWzYD35
vW8/JQS1Ek7uY8cCV+wfWjEWYiL1fCxIQcA1mSCgPcrQIDRDjeOgFR/f2YLA
BMNWukW/+21jqEXzMbCNWlKu4P7hIQX3Ilz5Y4k/eei2kY1NlJfaQfiZr/t0
9XRWLq4OWoTYfxZKxQegWjlO0nFPDYoliPt8mJWNJni9x6lcbb+0Y1VBafPB
P13Zuj86XevmOqFtHBgr3N0f/RJ861svrXJ3d1tVKJTqYNkeBP3E3Z3N7WtR
lTKYRy+DZT4K5RKOjQfBjeRksAie9ShI01Kp/iwyUNoOHxgbbl0xNk7HlziQ
9ONeiUwGY9bzN2AJ7fnafrZLFtZrlGX3RkLNjaz0b7D0b+myt7PNw3QCrcxn
Yuk2PFHRJKY+S/UexSpXY+laLP0Wlv5v+SB6IbqWW4o/jBtDDpVTk0HzkCas
wv9Nk6W76IpTcPN7WO81LP1PLP04ln6abb6p3iXE0rvoi67FszezzVl47Jt0
lxOatDLfyTbvxRMtOvGjeOIApxkH4DQ88T4xrvbj7gFOFbTTsd4RLB3VplhW
UEAv6t60TuPSXAyxA1F0EmAnm4unWOUgWyeH7qyhO0bLv6QOx+CQbUYDK5iS
cO8wj8kxivoxTZBDdNYQHaORl1iMHCkzoSqxl/gojFwDkaDy0KGzGCoPESpZ
ed5QOUaDnvXVabNRjs+Z4XOU5lx2E4R96HWaUCYPkGz/xx1NREfpvLMaIcfq
NnKq2UrZRdGVg06NqI5aVPZGw+w0GupRjZGzANsD2wlrA5ZpbQASmXqrC75v
Q73Iqhd0GGyI6tLZg/jRCGN2QkBZk5rsuYDxhhonR/R2ITpzlQB2SwRdo6pO
IwlqOYPpLC1nCtzF0avQ778MQfAaWRR2KsDX11bLObZnjO3xyyqGw/E4Znm3
OknSjbwwA9z3DYF7kfsKyh4vPQrOIEMDPMcgnzaG0ZhGW8xRvi0ony70T9Bt
CJBWwOr1oNM2oMBtvNPxJRztSONOQsRErMD7skDJg4wlHe8kMveA33D7SUvg
qdg153DMy/6hjruYlS7H0kW44cvLmngCF6k9iMc+hhsaOdwidzNWOaHGEBrK
3qJJoN6psKy9UyO7nliQRr4T2nfwxC+z0js1iSSOuO9jpZ/CYzQcv4QnTsfS
uWrE8rV3e/CK87F0P5Zw/Gmf1ISl8ias8nZNVUHLZ1vji/L281H8QSx9gG7l
qOH4OJbOxtI+1UJk/0O4L9C132Olb9NluKSQltPRO7ORfYCPTlBvQJ8Ao5T6
UlyyzQp1WLXpcCeGiQg/R6ANYksoEJ4f7/Ixx7AeY+0Y1TB7c+huB3THmDxk
D7mtGnB3C5vLRVNa65bAbT8GpcJxKFUeJOFLK34RPZnIjyNx3Z5j7I6xhIxq
mT05drcDu2NsIaqHmpy61Dt9zhGusIFwNmIZBj3uNlGuPw5m4wHBPPMFNws7
kOiOMZaMapYhZ+scvTNF7yhLyaLqupixgdh1NejDlGzxQYIQ96Gmi0tPCB/q
k9CqcAocCgq8wyA9yqAypq2GlovlkN4GPnjfxHBL8cABq+PKDuchEQpriCBx
UMANwIEmzs21L6tVM7R8oLhzyffxjTdiLgZuI/wn2h5Cm8vvVTNle9AabLae
Fv5SAeLTypjjYHYtcDo8tkS1/dLOlRQ31HY56rcV9RMNEgOw9Eqini5UwHIn
GG9Wa/xehVYt0XFX9CayODsZ8OtrNrkWJsf6TLE+3pizOGSXQD61TNYKXsNw
whWYmETizxboi9mdopij741lyZm+xXbnYN8+sE9nk8A6vuuC0zOFRrcLLtsP
ojemm/Ra7DUZbbPK1YTwwlC3n6OOjHTnahztbHMce+sQ79/DaE6kGIP7EawH
RGxDXNe1rED9LizdilXIhPc2LF2BJYo2eAx3CZP/GktPampAHJHI4SvBTuEo
FvZDWlpFUQ73auppF2E9ZU3l9kN8l/OwHlk6aXUYgx47cQHb3IO79+GJD9GJ
S/CL3oJnKWTjGXjsKB6jcI+0ou1d8pHae9XYxwGhvY/tppB9OX+hA+DinZc0
+fYwyhixJClULMJwOOGUqu4dhtkxxphR378nx+XscDnBBCNj/Ooy8ckEV35E
4QV4Vq6Rmm87SvrzctjNEHaZK0lGwG5d5HCegJi5iGT4g0m8WuWQn6Nx69A4
ft3IZkGRzp6LL7ZrjkA5fqlIjsh5YBezF0QsyJ4CV4RwmxahUr4fiBjYmWv1
5w610ywWGdU2+QQ/cwBPUKkj5kJoVktQrpSoq7MwPMqlHgMYvgiNkvQzx99d
TLB4baxWdk7hvK6WyhG9DYgeozPnFGc3eKzrap/6Pjr1y38WZoN5pTcQhd/V
HoCO9ypEgxfBQJGlMMGcPLeIXkNLNf4szME8QzCPtyXsHdaMI91xWxQWhHdj
CSw/mjLYYuIp8doqT4mw+whQDKF4J0F7vEVhunZbtQQqB/lWg3xaPXkfani+
0oQg9MEoqTWZa3GLSEh423kZwuAFzpukPYIS/+O5Q/c59G83xFHIZIMABmGI
IQIObE470lR4mEdO45HdDmHf3YolTKhEXX4Pnrhd41gg4AizVk2TUNtNq4pu
x10EHaUaokVGFNmNAsfRZbS0iK8RwkBvh9XyqvPpVlT5F7H0G6xExrurcfNu
PEHGtrPximuoMhr5aE2U9mksIdQoPtwhNZDJZvUTWPol3PyCJgEbq5JWwmvf
L6to1+PuTRL75+Exil/HjW0ULQ+tdX9Hlf89bjCq3gW4+0+wioGluhgUh3lC
JRilZZe5HSKvCeim1R3wroppX4O2H6/J+Qdx/KJMtKmiApqeo0Apqfz8U/Qz
6d9e1hgBdJp1vlyA/QrFosp/UarqTNIcCIKyrubNwb/l4J+QJiN0dOowW5Iq
EfleJRAf46HvNdHP7QQ0ey9C4D8HNfT6KpN38w5iXLiKky/N7jXF6pF6Exx/
gCReSplxNACnY/KxXWqAGwJvjfW1a476LUf9hPzkkWsO0SQIe8SU6va0ERDl
OJARoWVkdNc4QaliBjtwHCAD70HTtKAfyezDC+D3LKlQHAL9Gps1WQRwMEf+
FiJ/fBL0ZeGQXgJbCmQrif3UsE/I/0tE/snplycI2EGwH580PbutcizPknE/
ffK6C79F3Wv1BdkRwQet/to4eO7N3K7flejNSw9Dr+/sHL15Mvx9sNq2+Hhx
bOBAu+vR3v5NaNqcj5nRCJgcOyv+W/iFq1mVWz4P3/FtqBUSo192oP9DK4yf
6YjOO8f4eYb4RrkWpVzXwdANMAyDXabrOnuMbhjQQD1NQcd22T9lyyKng61Z
ZGz/ipbN8T8j/C/AP3zrZyRNFpoV9EqvgS+AEDmGzPCsXf7DmJaTLlx/Kvd5
8pI6Q3xL7FtQKZWhXGa/oibTFZfYrtKoF03UtmsS3ZOWssQRfPe/Ps8jn9JS
liq23XIO7NkAG6MeBuR5/ie/xyMemF0HXK9PMWgT9UME4eCv4fcevZ3q6L1g
SlPTvCP7LPq3B/qUda4ixy3DZZ/ryCtkPJJ2uTAJKj2OCiTJWG4Hs9eXrZzD
eRb6FsyPaEipScRVWgCrhvRnLYtpR8H2CHnx70578SPKjm4XaBfA1tl31XtD
1f12RQUt3b9iiPdEeJrxQ9yHVq2ohriALU8fhLlykpVQZGak/uCGxPMVnsn+
eCrv2gNosZTx4ciAebZGqXhkT5OFkfL7/CyW/jWWWlgycfOQJmPz3YgnrmCl
47j7Ebr2KnmC8grRTY/SCXxdbuPcy1/8MA/ap71dk2ZLHD2nKYMoLQ4jQ+z1
mhwzH1HI1moaLdISaKdkRXuUwZYCCHIrKz3th9juh+nEHazUERAV5tefod0P
4BWfx9KPq4a4BnevUijmdIaUtwKxS0ye6kCtXIRCsQyVIrdy9AYbWEo1j4Au
Squlqt5rFBWgT5tykC/lwJ0D4EqHIiYUcf6uWINmU5cTpK7mWtHZU6xhobMX
4KMZ4lMrWyV2tW0DLxpcTDpdqOrQtW1oiRXaZdNZz7jOMTw/GF5WkVSkYSHo
1Pk0ObXiWuo3ovA1mb58vH5jziB+toCqZ+kp1ykMtdBB7niDg5+qCmV2DveZ
wz0mm9louPeEFjYF/7UmaIueJ6tFpf3S+ARtcwb3cyQs4wgGgwGEUYzhFNZF
HNKWmhzcMwP3AQFS1FiV2MRarRSIY+ylui3uW3yC1i3wvC5Utck661Egx7on
waLoepSJeaeQ9avWSQFy1mS74AxRHyyzAeVSgdRVbirzkGfJEODsd+8XyEdo
YiQlDaMS3KeAQS4XklMJ7ccAVw10sxIGzBmkpaaaG9SLYHRc5FBkPIMocMGo
lMF0QorAsBESkY+C7RkFo7Swi0NaWDQj94yKJg0y1aatcDIud4Yi7FkjAt1r
q4KZ2SkjgjMu+yEOHNAJ4gWomxY4ng8BY26Cvg92p8VEUJ4fGUdMDCBHx/QU
538hipPrDLdnVJyepeWlP+4bp0G97UAYh9ATKVubXjSZ3Rk1KmRCgl7jOBPv
HifXK/JTSZZSzNlYkNYenAbaRgMqpRIU2a/EftW6Dh3Hx+Yab+2Zns4s5uNg
xuNglAVIzuMS+z3lZ2RPn3A8C/ux/6Tikcb6aM3ZKODrQDdGMJIgZYcFRG9T
+PsR2au7FXY/iKVjWPksLC0LCBxGvBzArEFsE0vw0yq8SzV+AxGcjwySfIHb
Saz3DJZw2R0bFYf5gjTtHtw9yO+3XyxXOwtLlBuJ0hNRtEBKwnQdKxHuL8PN
QQIShRE8k5V+HY/9Bm7eQyd2SXQCvcFf4bHXWel3aRdNkzSSaYhfoW5K6KQS
t7g+z0q/RrvnsN0ylX4XT/w3LL2g8Pwg7t6TqY6MxBKWerMHgzCALi73YhO7
8jdMdOmj0Jss0nekLhJwMahRIN5mpwBZyq9rHfE5eLcFvJLQdirpsBAamrAn
e5OMgnGS3MABs6RBsf44tFtPQqv9JF8OxNUxY93B5xTOax3wOZy3lRZD0CGf
TdQR9Ac+tBsYCWTKrNDjqfMyuM2HabYuFPivWGS/yhPZUSd2AKaz6EA6+UwO
6K0H9HjVbxEcyQiKRVSGE64P0DvFkp9FgLNGeTq9TA7arQPtNEYdGHQJrGW9
A8GgDxb1E+cNNw288+M5NdmEM3oc5zzDzNCapUH1OzrGmBdTYBGMrj+VzYaV
dxJKj29w4OZonRFaR+k896zQeeJfBC2MOHDHs/AP0ri2QbJ66NBZbMqXle+Q
qNMu3j60rnXgJkGkcpRuKUqzPdpljNFBrwFDHgubMfPPFUTXPloHADIv7TmI
EQxhRrHI3p90LC4bIS38+3CXkte/m2CJ6zWOK+V9AUuUH4Ur7x/Da0/TRF4R
MgF8Ckufx9J7ccOzp7xDrkWhynfjMR3P/jadRUsJv+lpEqXn0AmCKi6TuR93
D2OVp7B0O5belQBqNwf8fp6IhXHsb+VLRDhK0ZRxOda7FXerWPoXWOLGhX9g
u7RGh6wdDSrdK9+FWyyuwmccwxKC+9/TI2lJzPkj7Q9q4XPM49JV2v7mYZEq
X0QiVJLmZ1ttCmsfmDkatxiNaVlWesF06wXlxbIiCXKW90M0eIXCUodxhj/Q
nOBxlGlg1GDM8bcN+EtF6Vmf4j8JlnESesaDKS3iA9DxxwfLmBNwSl9iXBvd
bDu0p+L7s2OtDg+RIZc7TRrDMvFfDuIZghgjatYFFdkAiFFNw5O01i2LIpNS
JKPShEB2c4ZkHvaiDF3PY3uMAWC3dz2PsQFopqJwF1lgThOEofTzOaK3CNGj
9IW43CGSukL257fKFM5hKn/4LITbOg9JFwqwec0HYGKM6XlDeErSombA6iUD
xJIPbVh/Mp5U5PDeSnhPYyGQtKr5+78DzzxjwlP1B2ClaXK07vXQaN1r4oYg
wqlrDyG0CXW9BiYmfhSCDDeEuUL6PhE4tI5RWiAedKFUaEA/jiGKIuh36zJ8
kaTna6UkMiN3jv0twT6jQK/+0gqd0NKQTijy2nDvsYvRD1Ouxjx07Q+iIVOR
qzWbH/gQQD70JFi14/z5hQehXuWR7CpNa6Vr8DyivoChB0LoNutENZo8VB1E
NCJSQbumJDCtFrRabWiSJSM1JeTo3yr0T3Zqhdgj4b9Qa0E/HEBHLxHr2Qmm
iNSYJYvyBAPHoaE/ylDxEBjtF9C3cmfIohL/JnvlAIxKBSqVMlTqFm8yUqIM
4X+UbSTxVWuzSaMAhbdcA1dddRVc/c47oFCskqtEjv8tZuxH+cJK3rUtQmjK
HILr9n6X6QYi93G60LBfI+K/I4BOXhFsSqrVGHEIeKWgy6aqGlTLKivG+DUg
w7Mp/oUOZZSRs2mt5aqHL3K8k3GPTH88rQuZ4M7DEtrc9iocX4j13oa7b6XO
PV87Jurt1qT5Dq2Dl9JZWluyiCWEJiWCIXPgLrrfmfKRl+AJshhyo92SJmyR
vHS6fDjdgGeKP02V9jP0LuC1Swrge8StxBvQZWTvpIdfR/WSEUeDtyBHHIX1
OlVTD1dmyMs0Bf+X1IAh8yeN1gKWLsbSlXJo78MqR7TssB0iJoshwk1EYr+1
3jVPiebRUYxOvdUEv/8yBOEO0Tzug7jfhUa9DnUaBJwsxEEPGjV2jB3XW3ay
EGpjk+pSPgLmYQTgr1qv8vAtRdJbTLNS5KwU3nvmw+pWIvvdvMu0WStEsmbF
HLTbCNol1TUYRblerUCt0UJ1xLrU7HKlHoqmEa53ijNW6s0JbGU8PPbCMnWd
qo668lLNIov6KJ36NFNfDu+ZwXu1egy3PiVjK9S7IsnJG8wbRMVzbDApUHeG
8SuUKYMp8Ttq4ko73Ocg3joQZ6nTZfjCoMvlqULVBMfvQz+gzFWb5ms/Jx53
PLDMqTDwemBZHdKOu0aRAkT7fR98H399cNo1qSHPgPfYKS5tHsqRvfXIHu/j
y2PT/9c/fgY+dFXi58uQvy4b0YUCiRLZhw6dBaeeeupR8ntegGPHjhHAEfDL
uD13uxC+W+SjYHywE4JnltLGThELTJOmhkmTGwWRyfmMrQfy5Mj0fauu8lNo
d8Czf/Jd0d2jwbxmMn11ikxLcErWextAHA/64Hk+hKiiiEPWPiEuXgzJhtkY
TsGyrvktZ6FnBO3J2ie/Y0LDtMDtBzAIXDCrPJLVVMFK18ReH1/BXmO1Q7MH
+XniFLfUN1Kx/qeY0L71DHxweELLoTwzaXBU4HoIu3y+nSaU9HgdHZuNw1ch
6L/MKNSr40PtzhmEY78NlWorlTJo7VPZt78r8U2mxV2ybwlxF1AH36GJlUhk
4nsrnr0Td+/H0u10gsxql7HNKZqE8V7VhbQG6x104gKNVl5JUJ4pAc1XWV3O
djn2LsQqb8XSKfzhh3lbEWT5aNon0bVb4ZF2z1Mj8Uos0bIvMkuentTDdDAU
U4uvNLsGT1DCl/fyFzqMNtED/HUpVQvF6DoLS2dr/NgB/Lb9OBgOoKFVGkb/
VAJ6QQ0aivT1IY1jfpTiTmE5sDaG5YMgtXWvQrNyPIUB5EAfASd8XdWYZ3yn
Q0gz1oO0dbzhNjaf5SDfPpAr7zaKLVuARrMDdq8NVUpHX0kCvmSbVBJ3wVeh
rT8Kzc7z0B+8Cn3nKR4pv/wkOo7MO8LPFsPbadeVno7HD/VVDtBJ012O5u1G
8xKZvUqq/3DpQQ26frQuW4uEYd96iF14F+v3+afUXFe9DwY9LueVG21wXBuM
Kk+E1fJJhISu0YBOPx5mUsbPfjm0ZwvtkaoosugWwZH4XC+e+YKFBxiF3zl4
plxapWbiowF90suVTPROCtHtDRckjMLzNBNd2gSTg3yLQT55WcOScl+o6iY0
TRNMw4BWz9/Q+kqvxeh48WFod5+HbovnB9VqX17hyT1nwHcQ+NVO6ltDSqAs
gd/ARrL644E/dk4cWruTY342mM/yNEa/szo7XijIH+vmOveNmJh5eZSZZtiZ
OwFAuf4kLuEZ6zcyZ0OAJyAqQLPnQ8wkUMmjm04fvA7ncwwnlENg0twpzDg5
5GcC+VEKsIW0AkyTOVulK3NKl7sxf27HOEGR/Jn4Od6fe66wzt6ZfE2HF2YW
qi1lq9wrGmQdc6dcV5/jfha4nyZ4zCIuSQSv14QCkjfbzyT1U/E4NpH6E9Aw
nwDTfBwM4wmwg5M7g9SLHNCVFvSDPgrefdr6PtunAcDzlG1gGs3l2NnKsaM8
lV1KvFAgGBQKkt5TsvqNYb/feRSKhRMqwjSi23Re2xnYX4I4CsnAHwY+0Q3P
DxCzw25X65tGBex/BV+QlmL9PAHiO9iL38TS/4ElXMCm/RFunsVdysPyaSxR
FD40X5bwBndiH/8g3uAWustb2DGeLeU4Vr4eSycUBm/DzWHcRWPk/4o3KNGJ
lyS23oG7V2GJIgeSqfIGAnEZ692NpYew9AlNWkzJrknpZX4ESzV+P7b7dSx9
U1kz0YRLtl1aYMd2xQlaiKd9CI8VsfRxLH1SPoMMvPQalNyFDxlck6mdgbs3
sbucQjegyIa3aCIRzt3ZenbXLHNOtd0Bq9Ugkl+pNaA3XZKLebfiKydvxqrw
YKdpU1cDPLEge7+k0uucHXMobzeUeaIVVCjoNnaqS5KVHa9vQcPOwPUy+G2e
LqhucOHTaJlcqVLrrHu2y7G8fVhWoW+pX+vQDxHTfLrcNCDPiRvhmfQPRccQ
jKIGRcNV4xaXM4RdpMGNiYsYsqawHMuzxXJayyWxDKwHGwUMOq6zFihtFMtj
/btZkQ7h3jJu9yHCD2wvsFEp3sAJKeaqPkyVFbu65JEzly+MmdDSGvIc2FsM
7MmrcxDKMXzv20+JSbREfZidYCBzAcMwsb5pBLE+dTsxHfH4W5U2rfQUmIR+
u5K5JCdrYssBPXNAj4pgNZx3NXTb2Aopof4g/MzX6ez6zD5jWeobRrDU+2eP
cMlShyKpoRrNA58CCxYNe83TnFBu56CeCagne326rSoUSnWwbA+CfuL1uW6j
zryDmjsQLkFgt6CC2ueyCYOYAbpUgd4Asma3RTHUI7eZntlySM+Wox7n3rmh
zMrzDttpssMg1zUIvgvPfe5qwEiAdk5vt1V1sSToBfaLI7JYW8H61qgnEXFO
glVN+whlJ5udE/hKrXMU+NAfxEPVUXvsC7vh+MU4k3ixAiZDoqul7dDHLvM4
xo/hS+znyex/C7uM4uj9EJb+maaAriL5abtYT18igMQ29+MxNBuSTZBbAt+N
JcpTdAduKNHRtax0B97gKF5L+COr3y4FqYsE5A/Ap+lBf4vXfhVLf4elv2eb
q/EERfL7CJZoSSKlMuIL2hB6NykTtnYzHiPr5QVYul2Z/r6hCWMhxQ2k8cZh
S4vXPsJHBcFbZEoiI+UhNS61vZrIy8TrfRKvuBlLt49Eu5TvoqTrGIfYS0zl
06T7YJPr4GXGrGDIpwfB7o83Cs4VsPdQzBFcq267Dti2DbbjQBfVcBTcdeqQ
ZlnsWI7rbcU1hH3odZp8sUwt29tvyvzhr0GrijHqNZrgC2LQFKpPYhaGnULS
yfFVkGq1QLK4OkT9JLYth/fM4J0W1mVXDDo12FD+8DSs0XihaQ+D1fkyNPUH
Cd5V/csK1okX91yBeQ84RomNxxo4ASqYY6LLqP4oFI3sbCKruLwczlsO56kS
M0c2Uex6qwu+b/M0NzzW7sacmILuo8SjeAg89zEKTRll+GrPCdDPFKekiVGr
21oSQyeGkCdQGKmxzuLwhhbm5JjfcsyPd6xEwhNB16imdLZlaDmDdRlgksjD
r4FZYsyJ/gJEHqaOosQ6OwPuewna7QqG8qtD1/MZb81D6rhWTbLomZAfxfzl
kJ8l5CcH6HDM8m7FhZL2S9G1dapbWA/30Yh5Apq4DI3nkhofxnVOMC8Z84HT
pOUFQ4z5hHBqo7jBnJOZEcQnqwcCDCImHNOsXg86bYPJT6XMJFKZOJdal54u
Vp4Vv7gTyDo34vCMT4MggID9BoMQ+pTjl9vcp8mZk8Ud5rCfmTyaVg3IjKS2
WaGerzYdQZXWCW2ILMoSoJUf3wnQltQ7sNtgOYNUdW7giUSGs363Db1+xFdJ
ro8hlAvNcoRvg0JxAVxB5MuGvcnZ2ecMyhQTgkFSNwxWXdd19qGGYYCh6+xX
Jw1gQbcFlNfN6FG7En6PYc8KQ9734+bj+AE3YOn7sETLwCh0H62hojVetBzr
TOpFgvgpbPcC2iVrI1lIz8PSh7F0JtscIKTQSjGyVOIKNYLatXiigKUTmrwL
wfkhkZlJLD97Hx77Bpb+CEt/iJv/jruuxm+1ny/54smWjuAummJPoxNPIX5/
H088qwkrJ42lGxHxtMpM+zzWO4UjWQzLgoLuB9RI261aQ/sA1jsLS2dnZiF2
m5w41zv9aVK5z7EXn1y77jXVel4olctKGY/TUqXMNdwl3eYQ3RijtpTjdDY4
5TrZNlnLa9DfUHT4qXysD+J2F0J6G5HsW1x06wUCjHEfdMbXlmgxQQxGgVHb
Rk9a2ifxXntztG4FWkflr40HDlgdlcVNrBAtbK4v3ttG0N2924XWhXTYHMXm
Ori4nElhaILp1EpQs3xtVNycUYwU8bSklDuSY3aTMDt9emtGMsyUJK01IIA3
LnaJrxXaAlm9Wy9kKpRHcVCJt3+O2c3GbLZYPABLryRicYExa+4EO8lafflv
HCGL7dsuzCb5jQoVHTp2D5oNvlSw0vLWwkklto8cspsL2cm+j7gIriyEYkSW
4YQrELAuYwdqyl6TkdwxFtPinENaevJ7lp4S1zCUqoXkd72cVi6ebQGqp0jm
ytg9n513eqaQPbpUP1ivP5KKtGQ+lFJ8ahRZ0h6Mj7Q0J+jmodx3Q/CXr8I3
vvEN6L7610mUmfXzYjm6t0ScS0vRUiyBWCxWdsL16XcTjzqHHEXLjSfB8V8B
33lKWDSeyHQUnRMkJxFnBtCqFVPz2qiIM+ti2ZZzVG8FqkcJ2zJooS6jjWer
fmUkGKdxnFzkBpARy3quAJuEkmm0ehCEA/C6Jn065pjbDGaNprUDuJJpPy63
YqVH2OYX8KV/APvk57D0Seqd9+PmfVgPY95pd2j7udsAN6kh4rX/oQxa/5lt
vojXfhmvNbH0n7H0f2LpJSx9FzfP4C6tyDqMJVrJ9Mv0tCre73ksfQ1Lv4yl
X2ebdxL86BkvyafdhMfeTZddwUofxNJ7cfMEnvgJLD2NJZ55SZMgvlU99yeV
ie51qkLJj0pYosxGb8HSNWzzL7Eej/uHu9o7cHMMd9+uyah7h+QzKGcSxca7
YPTarLFwXl+iZ2SeXwYTPcy4l9AKN+c5QXba+9Mscqub9P4MLES7nkrrtTGm
TfpP5OjewehWfnCMBSH/STHvtrzXxvvBzSHYMehMrdNXYOcs8nDAmUk83J4c
0DMFdFpwV/0BrggAtE5AS6+ggf8CYzIfETrYl3YGloUaDsdhhZLXySt6GI16
ohvzMD1ILCWLOaa3GtOTTSiLRKea1RKUK9wVIQvjmT77MnIdEu06+dY8N/fE
WvLckYw1U6pBs92CRoX7XlTb/tQzXY7sbUD2+MAUu5ng1ITap76POvKX/yzM
AjUBkbxspP4udHC1yYPQtl8Et/sE9XLJfGHeAS0T1fV7ZiqpS4EJk45KVJcD
ee6APEqi3zss0QMuCW0NeYhZfpQZwHE1qiG0oFE+rhjqQuWL4EXjvZPnBNVX
iVOTeLOcV54laKcR1HkaNq3ShCD0wShNtww2Ae7ZAlgxk4ii6CRIuXCe0SpX
dUPkg1krQ6lUBcsLwWvXoVgqQaVhIRc9eaXIaOYsB/lsBcJRYbsjr0nTaleE
m4g9Hput7cdTAnvuHY32CAd6htcSd8Do9lqcpyimgstMz4I1/izMobt9yjll
pnV0eYz/ieDGKov5oiKiI4GKHsdvUzLgWQRWBO9e2i7AsWPH1LEjY4/tpmOb
op4QgcsLGtQxAK4nPhmP4nLSQnpd3vr5LLFqqYZv+ig2c4367pvYCT+DpedZ
iWBAPRthPTKy/TH1090czhK6f6ugG7HNb6sB8CR2eYdaA3dfxc3v4S5Fvnsr
ls6j5z7DNh/A3ffj7vdj6aMaP3YAlz3tRzPfAXgMT/wHLL1IJ67Eh5O18dtY
qmDpU7hp4e6vYOk32Bs8T5Uvw2O3cICR/Y+V/gJL38HSn6sTuGCJB65DgyRf
h/XTuHsxli7F0l5WulyAcz/8MN2ezIuUMolMjndqwmKoLWfil4vqCemFsEed
pdvZMRizSe/PE+nddFSitaPaGYg84EWgAOL9lmKCprd4jGeklnJkzgcyuTtX
iXfyKMq63ciUEzt5C2tVsP0ef8GuD14L3RsIUaMsE9MwPjkQtwGII/0M/RZ1
itUXFFLMeVZ/I9wpiVhfwFbftdnEEgWdCNpVngenYlpglhNvnbJhq8uG1SXT
czbpqCk5QGcB0KnCZEEAv3Yta8RbHoNv2y9DDWMSlkxi2LJi2y8g/zlboErF
ahzL9W0B9Dod6Nr+SMXqNOxKDsrtAmVWPOs//4UblH5UO+02+Ld/k51FJKGa
BwUYVewHLQmBI8JrUo1dswKt1JuulVvJgTlrYJItlTgojLXxP+FvT0oIVTAa
0nSzdtpzt10VWv7aE9DrNaFtPCjD7Ix1hNwq+K2VR8kZyRki77DoJNZLhLii
bk/JJHKjEqsbvwQ66QhPQNtzlmYFL+XhHUUQraiO025JRMybKiRTmhN5rTvE
ieRwnCEczxWE0G3rUCoUoFSp8HByPLZzVli9BJlqaRm8gpIE1W65r5HhKPGO
3So8YlD2gu4M45Fkk7TSZxIT8tZVTEiugpz5hLwMgx5f1VSum2CKVasinCEn
HivU5Sr+F4MeJ4oPsHlvvIV9s0HIZZFTYeD1wLI64DPK6BpFct3z+z74Pv76
4LQT3fg5YsyNYT6kS/VRbJ5LtPNFt1yODUUp6j/ALa+sdCMeO8E74zDmkN8v
8tTTopAfxirvxtIjWGph6U+whGG1tFdwU8ddNHR8Bq+9g67FntN+HE88gaWf
wxIZjx5lm2Oa7DSesZ4ytVyPx87FEi2guYq/6QGMGyYW37Ae3o/2FlZ6G9u8
He9CYbVo4c6FykLzGFX+Aaz8cSyRoegzWPoxjfLR7BdRu85iJb6k5Ty22Y8n
yOKjvR+r3Iele3FDMcI0/rq83feAWuVcaoqJLIZWRRnapqN5yv0uekHM48+P
d7/bGtTthl6Dk6yGE4JnlhalCJSK/3muuEua38gRtqUIQwCJbJG1jurGTk0h
TJsOYpzhW4bA+TL0fEeA5iQ0kc7xjEDazIQLCbl40AfP8yFEvUwcMmE3DNnh
kDGFfQyHxWmclK/GsBWLOQC3BoCy3X0yLxTA7LrgdLioV237axE0lgR1uQta
PSvxyTTG+2RuNuTOE6e4opknxOYjLJtPoK+UDpU5xLYIYqmFvvT7lN7F2TRb
j7x6vcZyGnFx8DzUU/6SxerjjKOaHTcnERf7bahUafGF0ERP5Bpy0M0EdJEH
jVIqzINWgrYXTqRro0CnfB2jKXwdt0yZEvpg2z4pTpRqaAL3kM+eW4qyZZ4f
SCtDxxtANPDAwM4oTMm6jYLaTBwNGJKdBk2USLbOFyNmDCeQiwBbLgKEqwZx
2K1zzVM8nzg6KN7JZzipVKqUORkNCZVqlV1WZdsFqOst8EQs5kSRMZIVyDE2
IzrVdvoQBg6fGYsjlWXj0ZTEvBXIOboCZGkX6OmOrbrl+sG4j8BYrdagWuZg
rNZqUMNfVXD9ZeLHFBZHcwg5FrcUi4g2T66AU55Ephet6Ol10bt5Raiadl2U
Tw2admX1QQ9JvT4ks2axFZKnezv2P/bmGQp3lDr7IJaob8gR/XQsnYU9TOkM
TlGVl7C0jCXaPYc6F/MhnI2VKXDRMTxBcYL2JNaFd0vk36nJ7BD/KEwbh3lU
IhoIVCJ80ludhlVux9JdWCri5qO4ezeW3ktX0MqC+9nmQtpFX3pKJP5BujO+
2pWadju3jdyBVW7X+GvIYXc2f+R+Dn/6IloTdRQ319FdTlEk0aOIq0Vo9jwI
/B7UiopCbGTKnXcIcu+S4SC1fQoRzo+dLY5N4kpyGG4ODF2zJDlx+iOTkHAg
Xz8Mf2VjMFnmLsZFZRwAZNx4fsjOVExFDo/NplI+USmK3VhurZ9KvbAOUCSW
IR9qhSK0vGjq2ZxeUmq7cjRsBA1cfGrXk8wkGBWj14+m0aSmo4KsGwjXr0Ll
6rlzSL2Zd/j6OlyNuMim0fWpP/jrzPhGmzrcp3Xfktxq1hSWzwObAQQe6Mmq
Kte3icElNhsLk1ynJBay5qscCxvDgrJyiujk3cF4//dNB8LG3JdGTltS05Lj
YWN4QBasisuz2n4q+9rY3r8AuLMIOqP7ThOa5hfBMB8HQ/8iNNtN8AKHbALz
VOfAuhE7leuTUsXL6bblqWgeOTrXh05po+yxmUMrmglvuFZqxfHBiMXgObl4
h36FwnFsNLUYUW9ilgqqfOgNdMm+DUB/LS5Yq3gM4dX8L7B7P489S9rhc3F3
SSH5egLEUdxcjIA4TxOqc4poTqB7QEDoME8b+y7cvAePEVxuwBLpoilCuo4l
2r0Vd6+m22NCVe16VvqQwiVFa/8veNbCO1Ppy3isjaU+lmws/UfclHH3Exq/
wWH4VbrpZ/Gm/1yT6vlfRNRi0BPtA7j5Ozz2Ipb+EUv/H5bIJ7uJuw9g6UFN
pHm9RGB/PxynO2OJ1O4yCexhjCYvxwNfX8Nn73WNh8Mg/Q9O8tifhUfA7lOK
FrGAjXV89Bq41qN0Y9N1Dr2BLjl1HeNhlH+YFLHS3FQO+U2FfOKLE6UCZvCQ
MJUpfAzHox+Zntd4yPLG88oXB8AS0Zlf0w7Neb2NwDjtdKY0BSkmMIfxpsI4
WQ0QgVnSoFg3ofWl34JnzN+Cn7hDzZfj1LFqXfwoLRxnbvaBY9xFF9aMJ6Hn
vAh9zLvlvwh29ynh53gCusHJc3dw9fUgXmU98hzo9XpgO+QAd764Is1bppdG
58jfTAK+DG7zpwBDgigBXjsI13//lzLd3BD2u5GK701wzsli13yY+FyVtL34
EFjua1Tj3Dmvtx4QT5vwKCHvCYeYo3rrUB3a3MmxbrlkvyRdZWmyB0CCam7y
5+kwgv5LTNZ6ETz/JQgGjjbrc6etG5nZmY0mMHFCiZdjc3OxKXMJS/u710Qf
tskOoQk216PknTYfULLSIeGI2q0WtNotbgtMWSlybGw+Hypcc7Qq4oH+eo0i
iJyOs4FHVgYdZRhs1mgiu/aaq+Gqq66Gd95RgGKlmXYQybGxmdhAkSIGq8bD
tWEyxHqVm10qTTcVRDaBwZ3A+Z5o8AoMxNKWIxs4th7+aA3JbNIL4ntGKu8j
Okv6UT4ZbYn+hjt6FaChN6BaqYLRdpAVyNLfJAgrAlfjRd4ToqseACd6/aLN
OLx+bjw7s8w0HKK0Zt+BrUsBsN+FG/J4Ju9rih4tvKUPiJAWmCxUOxv7Dd28
yUhEja2JZpfBMvby3f08DhC7Kd1P4mpZ1VuUlxEmT+BdbsYSxdO4jm56AOsR
2g+p0iW42SVvdUpyK3zuAu3StQtYoggc+EWU5ZTMXmTTuhiBSfamKzV1Pyqd
hu+M0cELZAvCqCZkiDKVo/klaqTcIAYdnZBOZbJvDDvkapKpURbajymi0PKc
izbj8HpQlpXu5VyBriweL0fXVqEL54hIzZH1Vhf8fp9JPWO96EYDDQbPQ710
AkrVxxnTpQjUhg6vB2jX0b+JTGGOp83Hk4yIFYffA+vXfixhRgqZ0WG4YuzQ
KvMGMS8b8dGKAh/6g3ioOsQD8AOiMIImZfOIaX1TDpZNBEuy2nMATYpzl1IC
3v95+PN/AFUjkwptLmr2kGcf+sLYrgO2bYPtONA1yxLFkuMewwPmeNlSvOwh
vLRZmzc7NhvcA+g7bRQOyKkyzhb2ZdJTdlJkXrqPezVthMg4ulq9q8kQuiJW
T4rIDLNwNHHmk8+m4kOawPqklkvnAlgjGG6Dne/qJ2kZEalCDZwATSox6atD
BsRCcYiWjWEApT9qDtPNhymXbcoYtVBLFpyPBeWtMKfeeDNy4EtrWvmyu0QR
j8AOI87mSZEmDr8L1q+uYkFzrn/rpEivxQhvsQbtrg3dFo8xptU6WVLkWLjf
AnPqbDcj/7wkM5PQABfr0PV8CBhh7gcDdvuaUgEnC5RHMNL3/Sz8OedEcg3K
FmKfCwMJ9SvXW6hk2AD231iOepJZHjAep7iSWU6tO1AJSbOZfILyMaHN/7+w
G7+tSmezKZY8/ynFIIXy0C7CzRHcHJXY4EkJKQbzYX7ZAYxpIktH+TDYj9ce
gCNYmVz9+VIEuuJ8DkxWOgNLGG+EDAjXiGUM5/PSjXjsJo3f5QDCUSwOuAjP
3oGlXfQuGCPlUirhCgtud8AMi5RXkZ5LCy5oXQWhmI9kGhpvxdLnsPQe3PwS
7j6qwrJ8BY+1lTLZwVVKRZOWLGYpkycwI3PiRTcDpzulJ4ojGAQBBOw3GITQ
p0iafGmX9GZPix85TNcP0yWwiaYWoWE2wTRNMIwm2EE8USs9Sh90a4q2vVG8
6JLVbhgLnbO/EoVp6SJH4UZQ2O80oFgoMnmmQD8KCOiMDZuJuuzFESikTngn
7BQPuIkpwaXmYAzTn2hBj+TAWxvwpBFFLT6TbGW2Uz2Sv7HA25A6PDu39rA6
fBUHnANh3UDg9H03RIO+yLZbYaJmZsBe4th24W20BcmyKThtwMNtusTV0qKT
5i9J051PPmvs+rRjY6uKThHcWUKm+i7wtU4T1dtjocB13AsQhTI3QpIPAVUb
Qf8VUmkM8S+tx6HVe1ml6vCsx9gLPYRuR6l6J8H3XsL8gaqebz0KVeM52uNL
7dmZ8EVoNR6CUuUx8OPX16PiXkvyakmkxrCUSzlINwhSUsmyycHqdKCp87DJ
Vb2jQJoot8dCUrLosfc4q/EopeiQEILoeYJAN0yg1reInYZK0xLQ3c2YlIfF
BHQX9MLXh6sex0MpVPJjneB1jS+hxLdwwG49kprH6DYbMcBMSGAtgTmGy8yB
uRHWPcAV/WzS9HAfA40WjKw0C5OppoSo13yA1XgE3OBVXAcQvIIL8oJXIfCe
ZRTxBGJmSJlWwoUjXxYoXWSdzXXD5drDEmJC+XYqQRC9lgqN5wRhfhnMxuPQ
j3mwSxwJqEAznNeIQXidUcDAeVaYXu6Clv0KhO7jVHbCV8Ayn8JrN+CGPH3G
67Qv8gjONZdDNwJmmuYQSLoDETFgusqdsS4wD6mZedRndkIqZu/CVHBUQ2Xr
YsjEeuXWi8LSgTmKOLEsNprAVcQp8J+qbl1uvsjB23+KqlvBMJh1+9WhAdCp
n+DAKT8GPfclUuXZzYdIhdfqPKFo+Ub8UEdlx+bak1UcNzXXYWELIdPIQewg
CjW9j5W+jv36UwgMSnP4k9h9Hpb+BjfUm/+PMiT8v7j5Fh5rYuk7WPprLP0D
ligP4d/j5hXc/VNCzG34NEr29xxuPom7H8XS92PpLiyVcfMF3P0ulv4CR00f
S/8Rj1FobQdL/wNLf4Obr+LuC1j6Qyz9b1jSOXrlcLpSIfVO9aCbcHMt7r5D
QfhmLGHUb+0qOfa0C1TpUnUrHJ5342eV8LMewM0NNNIvFUIvoxD9NjFozZYK
xpIZE2Q6eo3rMUgd3H8ZuYE+8rB9xuEG3lOSXq/UIteNL0JNxEIv1p+lhNhx
/1mCYKq6rZ8gNNb0x6BS0FKofQGatROCwziZzAYOT3wzZqytxzKe9nfNkBUW
cxDPDMRRCFb9vRwMRSMTxFxfuDoWAnWXXIsk2d+eYn8ZUKKXGcI4WLXCA2B2
BI1VEKNsnucKSg3RS2BWeXVMDeU4TyHpldN43ZJXS1YEoXgSIkrww38xY0GC
3qOcZfGfk8R+oz7aGaJDjtktx6wytpjVIfWddu590B2MNbak1dzjYcsANAi4
b8Q75bH4NSLFg/CkCuYOsQMhXy7HQHZyPVG6rxefMYblT7SQB3M0bSGa0oFh
cC4qN1rg+AH4TptLKDwk8sx02BIWY5jnHBazgYX0eXTQs75gTAzlP5aru35E
99+0gWMZ0LlBIm8ER5oLBFsOGSmKYeZ5k/zs9EnWr3lAzVvFa9MS7YT9ywEz
O+YblVWVhJFpeWFqnf88YERRFiYmBH/9LeHXZuaUZTZAkWbVge+AZda5tN/J
jL04D6iRrMwqRr1YA3vATVj3cdfVuzA+srYfG2MP270Nv56Skd2BLXILlkpY
omah8A434e5VWLpdk1e8D0sfxtJ7cUO5zijuwz4snYGltxNmVEozQihHDwL2
LViPYktci01Ppdvw2LuxdL+mpUMyU+CIm8VNhTvwFbg5HXfPUc9lvX0Y/X8P
cIXwEVX5YqWiPZ/O3s52/w2W/hRP/C6Wfh03X8fdr1EV0jxHWPpH3HTY7v+O
J15IYtMiNamjEkXvrU8PNUOEJEJ1JvO9mCNlM5EiBejQMUjybNseuF3u5Vwy
nSzQjBJ1rpsdXmT1NFeeg2NLwAGhC41yQRHtQsXAIIfTKgURIAIw99139ewQ
ciP9W8WE5yDZVJAkuRZcuYJOk2sjhPI+1VGjScn+EaTkytkBRbG0I5jvRMly
dw6ZTYUMn+qlZV6rNaHX60Ibo4AVMwNuKI5lD3beru3FjhSZV/DjOWy2ajra
TWkLdTJuFqHtRVl51OYGJjeKU2mOPBd6NhUeSWq1AH18OAV3w6yMWnMDDyke
j2HDc6RsKlKkDgWRwglJGewQVujZ5gkXYzjwHBebigulNokcYmWLuj1ZbTIP
MJFi9yQenD5GhCD9oOqZ+7H0Lmrn27QDYgE6hVI9ppFG8jBo78TS3XjsVty9
F3fvwM0DeOxaLN2qSQ0nld7LS6TwZLtFLN2AJfQv5Gffh7t0KxQB+KJ+uuk7
cJfSmt2rShQT9f24ex+WPoGlj2Hp47i5H3fvxtJ7sEQ6VkqE9jbcxbRrXAN7
I749fdY1uLlOffR1eOIG/uX3AimgA2ySPpb+O27coUXzyxA4Hej5MklqDM2S
8hWdbB6cH9RMZMMXc9BsFmiWRPLCErR6bjLBG5l6tm0WjvkUtIrr3pOjYvNQ
EQc21FPTe7FqYkLWLAXbXxIqFtOooD/Wq2LOylB1rGKSl/Pe3KzeXBBMPJ+F
VSQbHko/NdhGD/Z1dqvUQqzgaNPRHPO+3YxJH6IAXNcV/vUamF0HXK9Pi0Un
TvonYbWFTVLeteoRUixq3sub1csyJkXkGjAUBWWLe/V6ga4sljJnwzaxgzmJ
LiKNTKXY3tzuHMvsLeU9uYU9OZOhOpZly/t2x/ftZAaOGLFjoD2BH/Nr+IFU
+lUsPYslAzdP4+5TfPewOPEUHvtXuEtV6Ni/xGPP8N2h0r9ChV5y2dPqit/U
rgDtN3jpANaTlz3NGEFeegqf8Qy/wWGsdwwfuV+cMLTz1fsdE3f+TdylZDT/
BEu0sPOncfNTuPtZrPfzuPtzuCtOqAyHFBx61h2VzY3J9bpv+k46JDok9i0o
FctQpSCbJehN6KwNiSLDPNRy3hfDfYEuKZbZgHKpQPYeVzGaS6P6Ao4dO/Y2
kUebFZVHzU1THrsBtzLe8JoM28NEOO9HceLoiHYbRcM2opNblyPCcH8RNyLD
V+WdlnfaG6vT0sdu2uRjU3RamuvJKeP89hfnFkczQHm/zX+/jWKW8n6b336D
EX8HcfM9rP3c+Er09zvze55HlELoReA7XWiaBhgYh083oNnughdEiWg6J3W+
Mv5zqE8o90lvRe6TwnDuk65MFK9d+wa6JAOIZ9ApFMhE/opCHez+gPQKHPiY
JiME1+Ihg003uvYNdEmLt8xtoqGwjeTmj3BzMR1OpZVvCCMUHXNFqoVQdMr8
1kt/pyBlT/Of9j7aLggcPY0/aoCnaWPTvjj7NP20X6ftMEE8Qtt9KrpwzWhB
z/Ggj3lQfA/sblsokYvQDeK37ODqM2pL3qldk/R9qVj0VbBcnhXzLXNeb8sb
6qga8BEEfR88zwPP9yEYREJ0md2557f6Y2n7tTfGU8riztEggIHIiHDTBo5t
OdJ+gLaYxb0p7kQpG27cjMMze/nQ1hW30PKiGzfj8MxeHgY21EtFKFVNDFd/
42Yc3vKXfyON2TfSUz4i7kwzWMuEVq+vDD2epTM+ukoZWZQPYehBq1GFUkUH
PwZ+eIlSVDuMOTANJo3oOpNIWmD7Ay6s7GEX9aDVbEK76xIrjj4vJlZrdiCI
4Q9m9ZV9i9sMMUv2gvgir10Tdyft0HXyi9jMZrfqaoSL09JcHPSSrGByxi+t
kk0WRXS3dOyLgia99NMpd5/b6ib4cKqjeXTnjiad1zCUN9Yt12ryO7UCncNI
zZYQrkrQsgNKxYplJwzAMtvQjyUbtA9iv033KVSb0BP3NHs+xHG0WjrBIIxM
Oqmy6jXKz0KZ1rCKbMe436GQoKY7A7Y9aZ9IxAz2hKiEMYM5DoqNLnBZooht
lHxHBJ26SKlc1qHn+sQx202Me1KEVge/q0DNKpuKgqwXKdIf9NtVGfVP/AVQ
1TBgdpg8gkedbNgi7ZySaORFIei4b8+gqT4ivkFKCXU26JPAs7wv475F366a
ibfs6kiyJRCfpF2z4ltrnYBOyCzUVcNiPKYLbYq4qUHTjVRz9ho8Zn3XdcES
5zEBpe2zbhCOAlZ/6wUW2TSovmzWRECtQhnMjieqyDYgX135+jwfVqR+GOg5
oExtbDBSGP5US/LYgJjZJEFDDF2jIulK1UwCnMtL4qAHVRntl2HRaLdwP4mJ
3lOXbDkp0mm7m3LTiSS4GNu6IB4YYwOIqlLjiCyuj/JFGKc0YDGltguV72Qo
ko2GUgO202fn/Cnz+ZQXaLsIfseAKps0640G1Nl/o+Nrl4gR1++a/Fy9AY1G
nVFJChD8ndS7Ab+p3JCe7d+tuHVJzL3pWyPzUWPnykU+oHHCXHHrjM++8dgd
+GPPZNujVOQnzr/xfvxp99BWHKt8AX/al2jLj93/XcCfdoi2orVufBp/bHDi
VjxI+0/40y6jraj3AjUfeyHc8mOVp+nHnltRLa3dfz7+tOtoK97l6S/gjz0X
t8M9cqckFKOIRxiy4yAaVhAZdmwwGAAjP9oBOrabCErIjg3YOZmxNVWVkSpu
p1e35CL3fnGMUm1SPUjVG1DaTXzMkRHH9ohjnlmkSK/p16bX4a8y8n4HVjx3
EEaJxjPoUPMwFkL7izcxLPhHnzqc6o2HBIIBTbDElok/DBkk58QlKJblNYJH
iWlO57PsbsYsk/Mv/TFuh/zpyKuuqO4YuhaGShQM/yJU6ia4A5nEwQezWhLn
lqCEyediSP5iDxol8TK7iYnQ2w5hO3SMUU/rdw1kl9X7l4pyuiflCk+PWC1K
LqFQrkHb7lMD7RGEhaf5SUkraHmNQSEycnjox9Q3FXU7eWf+BHUu9Qg8iSpS
xXHgOVaVFrPw++9jl1vy/tQzlYroAR4GbvgLTktuH9mCTPLOcmNuAuD7SQO5
7UbaLsQVtAM12nBr1RAfDVSJaG9mcso/+kNMrLdJ+qs2u4z3xrbyMYwnpPh2
xZ/X2zb0fRv0Mm/2JpP8IlpmzHtTx/N9DzpNIVU3JHJC8BwHXLfL710xwfFc
cFyf93rI81ChaGX7AeP5fOi1DTrG0RdS/iF8ptlxGR0cgEOqC3as2pbTgQB3
GSzHJ8upQfx5DTysgE7F4h2qdF0TXHwHx+OJvgOLv3OpDh12zOmYQvxn30kI
l3x9CZpdj+ixZ1tQL2sqo5scZDF7VrfJQ2KmnJf5IDiPbtX3PFGlxqRJfA0H
vEDSqYmPAscs0+3L9SbYTg9MIYqUDJs/5qjIkVmGNmsNj/ET1MIF9rh+OMUj
IvDtJmvhAsn31EA2F94rZo+reITiA+may6Qwt9cS6UYo1L20Qso1bVi10Q3y
MXcWtX5aunNNSZSTMRc6qHuugqStMEhlEQxtwmal5Su6Fg8Y5gMaTSn+IiIy
WTQcUe9UpdNuMrrIeY0B8SBKzhL3rll9cc0yeM3KEJklZHHVhuJb1LN0R72T
SyDlzuK7hp5fUt9RItD2GL8TCh4nZO8zIDvTPrpmUTmdS1UIE56VCjPCdmKI
jRSNP3XSfUFl+KhZQ7xYC3OcqdnqAnDYdxYayeznt8qkxqFmmPgMvCW2pegz
GteOtFKD1NLJXCzqPWI2Er0gZchfFIO9xF3cxNz15/k4ojbUaRxFNIcUaI5q
MQ6jlHBotq74Qd4HvE/ovMA6eg0k46gP/cHKccTxgpyMrJdeTbRbbIuIlcgW
ufBCOXw45ItqaFMqWg6j1PBZ/QjO0taQBCgoxH4rGYqcWeMLPbCJxNwAaipa
FK9ZgO4AKUgdivWeGjqcxNRTmQ+GGUD5Wfy+wulCt3nVpVWjw+b78k1pYGqi
4YfedH/yptGKASI6Ubfx7IAP0nqHP3EfNVK/P1BPlGxhyXBZWfR/N8iHxnlq
aBguY0WQ5S2aEMZOAn2kTq6R9BAdSJ2PXI6Dais1dFzOOjV6Ci4jYCu5xVpb
6tfPhMhrC/bEURArNjqQiEOSiyRxhOwJXdL4NpgIFpM0zqTz3eqxsUSjeOxB
NbHpXTllxtDVy8mkGosoSmUTFISYwNcoJER479CoSaSkkgoZdUj4h6MevK1a
hhQFE+8fcSaWsWCOvJAx39iibILmLXUluMbwqBrqpMmfQJ1YUkMIiG/AcdH0
+BjrUO7XMvSSG4hjDXVPTnjKar7lGYrrOO+8lo8tBfqqzsWcJsoXcTKtRH6H
M8Ji2gm6pvByTsaeb0nDYwlq9Zq0NOJAGj+2zgSeT08TrL8BTbMhLq0oUHkt
EYy/VAXDNKAiBOV6py8JLKfsexJGTPz5HR3KQilSkKP8DPFUviq6UCqrl03z
q/2O+KBSDcymqcxFei/gbNyFai7q9GMIOjWaLv1OA2otl49Wo6ZUGgUhepVL
mnrLjEeIkWCpVytILc/Z9MhG2wPPIuWAGF0xWGjkLmrpaTP7EbHHJN8iv+1p
UKnXoVxIKV/EYJN6ikqtDhVxuVbkj7DNqtTd1C0kU2zsyg9mciy7i/2mH18I
NzHza2TE5mcJuGL8DBww9QYYTS6Ihm4H9IYOutFCY7W06Q7Y4UatAuVKBRrs
VIuNFbPrjxpeu8UlOA05lgnVchlKDOg1vY0aQH7JAQjwQbUqGyJlqLLR1/Uk
blCt3AerViCGzWGyVF/YqaQTQuC0ocFeEjO8W07An8hNXG63zd6ffY9pMda/
I+mI4vkGbpc+pFQqQaXawMeSERV7T/KW1C5xROoUGyfOBjf3uexrGuiH0bLZ
pBpA22CoLFegZnTU7DXi/vytT2dt5IPVNEDXDWijJqPboldt9djXMXkfvwjL
+Bl2y0gepVjWA6NuLx4cgGVgtzWhg26nlTLrqzp03IGmKA86o+j8lbHFWy32
OdzMAn63Se+F3ihtO6D7tdn9DPwxaLzJR9OtCtOhGk1ESdHybNWUjjSRjbQz
BFaJ22Itj3wFGx4yFryjFyQrwlfqsGNe14KuULHKYxF5dXAMH5T1mkrvrLxp
Co3EJE3b09/E3cU/eg8Engu2bYPr816Jwz44bN9x2M/tHxQ0QfL3kkNFKib7
KfJ7bLB6qv85tRtAA+sy+W9ZdHNoS88l6ivZVckTUZPDt/hGntAu0Wud8Sbu
qo+qYTKAgJF6/IUxJK7sMfRorumrpiYLHlUdKJnn6jdxE9J2SiN+3gB5A+QN
8MZrgI+Kjw7sDvT6fG7ZK2lo3IeOxflIqn3vm7ihEg9uDyqCr9qnjnG9rOlF
eUPJhvLbFSY49uTcy5XdA+5XE6eOkW6t1KJjFynkCV+gOMU8pfxvEoaK++6k
/XTSfkSHhp47IPvU4E3cN4n3dR9qhRIaJDRpIFEKMy1x6WgMSZHSq70ILT8W
wu+GnVmG3WmWodqoK+2NVJcKj5KRLiX8OXsgdFoplRjjxctMiBVCrmOUuNFj
dyJpcb+gBXE4cQsik/wu8aKGG4JnJj5NJcMR1HGJCcXWivYqgG658rvTstaC
2LZ9pWrX/jaHIXc5Keop0+seMgcSXoo16KALiWeDUeVe/8qch2a5MtS5+lyQ
4QkeH7fAZI8PIaOXGmD7PjidpkAuOtl4SIwmuVuo+5BRuaSDi+sT2H3QBask
UB8FHnuuy67l6xWaPYc7xXgBTONkE/W5vaLa7AF6ucWhD01UDFeawGZwbnQ8
g5br04Ao1aHnoT+PB606d1hpSGXtgH2C02W0gNszHNcBm/vi/H2OT0a6DNbT
vRSdWVDujB1FOhnzxFAl/A1VPdQJih4XpHKtLhT7QS5ASLtXgbA9c4vBkPsC
f/Ry2nshATa7TbnpKfWQNDMmXiELI7xOllZ4nQiPGSeUl5D5WXyldLL121V5
STKqUVOCY6vSGjI3CseY7+VgY7Swzn0XUiByk9ZXYBswkiJ1hUNgawyDbVqn
A35sX8oYxrqkKJZZKdvSCjeAZVjlBiBAhm4cCmSJm0cCssQ1Q4Fs2DeD34cR
d3kJrjoS1lgFMu5XR5xGCmQiDEfKipoyMOQgY+096ECpZBKVUX77wpaud/sJ
lbO57b1hDxTw0KRZs/ojQDbKRr80zkbPH3EIBp4DvW4Xuj0bOkYZ0obZyfbx
mM323OZe7/ZpLZOQA5R3QuJHIb7qjKmcHqRXg1azFIBQx8uonJSLpZODyRon
TTvRK6DQ6K3yWEIHiRx8C8JTKD1muQq9KfLCFsoMYFXpjL+UeE+Ivw5jchp2
yBeCXLJhS7akRIVKHcymNNHXh5w9s+zILpt6uVixh81r7SFEoVm7XFbeBnwI
7c32CuCrC5OlCOUa1CpFwa8NOPiQ1R2o7DLlug6mURdflwwX9hjpjmYqL5c3
t8ghtRLdWgEqbfKl1hS/hGvQ2wZUKxWoVBkYWm0wGjp0+3EylgcWa2buBrhf
ULCNm33R0N2EOtrHy2UGMgOcIOZgOS3T7AoROgu7lO+0ZjE5IeiTsTsI42Rk
cWuwbhhgmhatIJdZj0bY0FVreExcaTQMsHo9aBKMK7QkJkpJWtRi7OtqaC1m
5+sGmejlLSL2Zt1um6SUimGB3WNkvmujdKK9meUKpUMcoG2WXLnETMqBWR2a
XSfba2WMeLksvd5L814+dNoWLoTSrkh1G7FxTFL0BwPo+y54/fDN3CVS/91r
lHFVv6DTsgltKBe5p7dcfTjJLqvyXKJLSacNdhAnJnnBLDHWVjsmR2LPFORb
/MqtoSEC/G3lhtaumvJdAht0NgX0GJ06Tsd2UxcHwsYZKSkexv3NcUTItZz/
JP7bxRsIMLu5LNGxn1SlsipdrkpXq9IJVbpH3eU2VbpMnaUnf5M/+RP0j/d3
h1HLlhfzJxML6kG90sDcFupY5LWgqnOVAt3nmDgRDzxwuL5S++MRlemFETBO
D7wQKNZLu91hwIv5jTrpF0IgDDjfyiY0vdHYxWh6A/mBtq1Slj4v3zPkmqJy
vaHJejgDdFzSEmlfFfUk31tr6Ek9o0WvgzWqtMUwNG3FOFWbDvTR66reAIMv
rPyoqIYUyqiINC9lg1EiB8xGg02Z5EF2VL4dY9pr1SYpCY+rN6nLUB7a20fU
u0ccs01dMkXaO6b8iiOyAQV7qLsh+gNL3bNhBxJ8vN2/wdv9B8XteWIi5BLl
As0FKDdddc1XVP/0oS7Ux8WSWi6aVhHLqnG/JehDgUnmiRa80JC8qvYIbZFw
iTWZZdbcde5A3GoLDxOuRdJk+/etKvHChsldMhuWxT3LOUuTtD/j2rnWPGl/
saxguP2Teqr99Rp0w3T7T/U1F6k3rIHUrKJLtlZhrEyNhyDxRDu9mG7+PTzg
i1jHarNyyXTARQsF9y99XmJPLLCsEivo02IVJwrIO4cd+6qoxsVgsY7F1Qlz
Aa35pvXMn0m1Ovn544uGfIkYLjInF27+MqrVOYNIS9Cpp0qmJ5qEWp2jbxlC
Nhi63R70LJ06sc2kZNzvM3H2CtULfD4pVypsr8K2i4x/NRmbFYCBwkexRgGd
C1Pc825RB3WHNpPKe3aPDU42J1pdktJtfyB6emKrHJFfip5qNe45yvWEOAps
Ws4oBX3Re59QDcm7QGj2qbFwvX7QqxPeBopq7RGzaZErU2NcKIHlATFC5Zb3
VfUWDDelJtecE2yN9BqMlV3YcGKhOsBlG4gNE4TWYbgLSS3M9aFFqujKW8ou
DOw26DqGDK5Q0zQofLBJLMHKLqwS6a3X6+iUXKtwGXXQZ93I2q1Yx24sTHHb
pBd9aKEHpokhg4pQZdTcNMhLVPXihIY5kq5WTfUiYXd4DcuoXkR9s+motNn1
jsMNG1xQTnpRhCZsM/EhdEyOK3K/pShLQ71IFIIJyY0ijSpb6Jnt4V4khXil
BQOxNrDS7EJHL6knK/JHXuYl6AahoBqsDbsqV4Qif7FNNqpoJfkT08+uVD2k
oqhvunHEtQlJrMt2EyRx4tfJrvCaZSHmx3yFSt0SmjOpulrRFVwlyhVnaeNs
BFa9Ck1HNS9yKtU0F8qGbTjoQbWsI6GV1UJ7WNuHChoMalY1yAec9wLX6SjX
cZ3RD7OiyLzRS6bPj4jbOrq0sJbB6iT8cImr6ZKJqAflkr6aEdDSFkTutmK1
e3TsxhHXyp7o4eQ0xBxM/ELlXcjaq6YNG3frlq++jLZDjAHnzJ2uxaZjxrQN
4hfk4RDltDa02QBhb/eCeMIA2btWG7puoH2Oji0x2YO7OoogpBBiOYw/Jk5T
YCZk/cXCV149vE81wUCtqfzWiKdcJnsvDqDD+CaMfFNj0gV6gtP9OunvWeCp
A0Qzg/q7S9xlFJv6C/JF2TV21yYdCLouWx0b6eu7xY3TXK+USdPc8WUj6tGz
/zj9gsvgtfhwcRVHhQqRJhFKydLiqzg2tbxi0dPPejT7lT8mO3Eyryh5mgnM
cVpUl0G7QK1sjt4qvi3o1jl1CJxUKA8+3d+txkY2o3tC1UuY6cumvJa2Q7Qm
HRJ8WAWuC5FXtTkTN/DejDFUbZ5+h0en+MYHRWtO4BB5o0/HFl8ubkl5nskN
oAnKGJCwxderamIlYa0rGIYCtLo8iGOh3r1bIGMKbvdtsg1STPVl019O22+s
7grOzURDcQhEvIOkK+TS3zjVFanX+Nx0Hyt7YwLHl+6NSeyy7A1ubidbC902
6ssAe6SLvV7dknvW0yJ0sQoQbznoVBXjeJe8ZTb7qobFlNz1BdPddvWI2aca
QqsaYLsehff2fZu0upWWzcoekuyvpHqLorGUU29UroLVj8Cn6ItFaLqh9gdr
/IIfXUMjKh44my1c2dVZbPXl4nV5QIth22RM7CG34iV93acWSr8mrqcJu7VV
fT2ByV3Z11Ow4RdMd+d0d8sZM+gl0QqkfSatzm2t6Odyra7eplGv8UX5Tgh+
W/X1yq6e4gN+dA3NKHt7Auc5RGYnsN+ytx3q7eaQe2EqroKWprPqngP+ml3f
5cuta527090xnoVOOjqbcz8y3e3SvfuQfNGY26DDMOK2aZw+O76Ms5kexDSw
4uEQMStnyUlv+pnp2udBdWk2x3ohbafn3S+TyGhxD5W2K221IbTrPOYRk8xv
UF/TVNBP0v6WlHJOjtcJ/PcQy5LB9h+Z7nbpbvyhVF+0qhUMNT+SY0mHqnGs
NhrsUgrS7NeqTtkaD8rOGMGKc2lorDDA1cnLMLSquVRSrrG1ti+EokWI2FRj
NGp0+7pOzJ32HvGKacngVgXdRIK4fEQ9eo+X0qNikYyYbfYJDVxay8OQa19L
NXXfDwjifzTiGT+Z8Z4/K5phDGN+XMEZW7CBkx8te7WcQFyKfi9NqJkrg0H6
YOptIn4JzTChXCdRVPHH1Psdbl2jzx6SPRYopnZxVQ9XZXgATYp5qANv6ia4
aV7YtUA3u0OISQtbPzDiHS4T3Z7FMx9TTTZStLghdVtpyZCishxHjY6vmooH
dOfhtk+sqIcfLGNPlw1HjDTQzpfPEHEz0VlM3g/1WnwF8SjxIuXdxaYxh1vb
mOzcJR60qNtfTb2+XGKQzCs88Em56SZjGr88jId6n9tb+SdVRYtmSZGKuE74
nIvUJ2Sy0VeoalNIIFNZeBRZdZIcGnrXA1cF40+xQYwf9QVdKtWg3WUD2xDV
ig2uEC6TdHehbC6i/enQSAtCY2uP6cUFSGl4NelYloroldikIk5yh1wH2bWk
tLf8FMltSDYscWgTmuFkmpwsnD445TclrM5kXnlKGUYOvEmWozvF7eKBC7YX
sE6sKtmwZdvQZuR1kMyR8kt8SLytyDWXsTVIhfodHXTWkrI3SXirWEMDIhVd
amxv1jXueCB7k8xKhbSufljOlPfm2RCK6L6lKQVjInuKvwjatYKMtZPuzCzx
VnbmpE9KOnMyKzytlHKD+JQJhqi75KWMUHdsD+xmis/q9MCyOLGXvUnhyoTA
NOy4WUC2QXA8e9EpjWs3eg4XJ/seb8EamzeZOOn1ByM0BoI0ERtpJvFxRfQB
rd5RimIhmjRaTADodMBqCcJSwBBRiaLY4bJwk1XBas061/CWzZSieGr59yNr
+LYLU9+TwRZL+8t0Ush0hqnVxLYAbTZOHRVYMkVs94j4TiWGfxWYUKS3oF5W
qubI5cszUkJjysGZd+bXeWdKzWfoNtUblCtl9fROWvMZ2WpdlgoWXOCWgoaS
Q/as8vDFexYK6mskgzJJtv3QlJ9zgag3iUWWtHWC/DHUfxNMUnepR+ui7xLq
0ksclMWQXKYFNpLHwpQu5YJy5hQh5JdFEA90TI44RWB8JJajKB4ahg/Rv0Vi
aBpM+iiXlDtgwi5T9J3CiikxVNPp0JS4glTw6ZRf++NyiGQLrA9O8QlHxGuP
4tCnkUQksZxgppIabeTYK5QcJt0CHuj1JjlpvV28DrAZ0mSXYrAbDGaDXL8c
8V6rBlU+qw5NaXzsjBUoVCfgusGGiUmZkhnPdUEMYjXj4WpKo7VCuIgH4Lq0
Jk1oVofFzfKIV0zIQCIAXC0/c4RwoxKPDVubflHcZrQdpQ2NppO0yAo7SpZM
8TXxKnjfnhswptpjr9mGntPX/lCcG2UK+nH1+dxJtRukcvSxpjMtL/WO2Vy4
dKVL3GkRhOycHyr7X99hs4ng9u/JeK/ESWiETUTQ9VK5zLq0zLYLrNl1Nq2E
q9A0NK2O5/i/qnqLx73Vym0IXEMSvNQ6BQGsqUxNj6i7cgFBQ7/6WnUBqtUq
sReJ2kd6pEp7T7VW02S9Kh9VVEMyiZPY6CvUMeWlrnhZPaU+ui51raRf90z/
heNNJnvSpisekKwhs3tUVjoNJQ4Lk5l55TkkwgcbbHbhYSFrjAviDH7Ti+S0
OcEwlWjvYrDE8oci66Z6vc5+NRl0XRpW+IM0Sk9QY1VqNVatpqYktWx+Al98
xdDLaSqoOE+jxF+OEbbrV9xOZ7e7Z7rvWp/xhLPBVo97P6s377fVnDu61yZz
7cNuJiXUuiptPWKBe2A5iZtJpgErkT8iUkUU9Z6aBKgxOMOTBNUgylkfEiY5
FaA1oEL+mJoPloSIRBDGtAw11kBZmrR0/xm0ELnMhhV2wm4wGKVFBrdI5me3
ON2Hr9tOwp2UV/YsVxMRgzaWamYw78OsaRFouY+gBNipzZWdmmmqGhIqkW4w
WVZORa7JxQNITQOTON1LVC8V5GNTq8RUAEXRS0ketkKlBg0a/uzXqPOFaobD
pkPZW45WnO6T1mrtWEkyG4x3KohZXhLdFbasSfy5Ipci8i3aGgZiibMjchiY
riKXEwxMCbkUBiZW1bQ60BXyZadjQc8bcHK5W62bqJtt6HY7u7AOe79O11Ga
MfnpE5jgYTMHE9b8RFjrGoIniUZSTEkYHFTriEXkd033uWs3c+hiBinTkh5c
ksOTuhSlh9OwtWo0x94Wj+gpf6xU31aaatWx0upMsCnJkUWRRYrD9dIjJgmt
08eYHEP1aAVzODyy0jwzn9JQyvCVO3WJfX5JlKttT0s02wmjInsn9LpgifQ8
UgCc9F2S+0jbKhQz7VuKmU4bFYxGiyakdF9Q+VzRIV63RZwrTu2mRSpc0SGj
7UA/JeFllqWKPbEMYAwNNsOikHKvukcf2nqN44ORmlbPV9xxGPRBOI0p7nis
Gxj98c8dufrh36VatuNwBfgLqXrSZMGtO0sUr0daI2QuDLavvNpGWysuVqcz
7D9T2Dow3EuJFqNLWwfmqJG9WpTfkjLJqPxiY9zP1rMAQzLqaa468qDVogCq
ic5mgp1BLsCIfZ5Gp46OCILe04Aut4YWYGTbGZQfc4b8tyaThfhQQQmWxcgy
3WSF6u2yvVGtJpSs0gVwksFG9staXNfWtmhjQUXIaKZUQ2l1i+yoSVaENPvP
IxZQc9KfZwlibjiS/Z9gQFijeWkqc8Q+nrAAWfi6Cd1eB3SxFrlkdMQKAlIU
qiGSEsVuSzdNhnFGLrVZo5fbmtZ6LCi38rTHRSovhuq0SdaChFHkiwyqKkzK
gkrGg/f76NCx8ZaCtZuSpvWRWlBQKDS6mgzFLZmnojDIWo0GsmtF0QkJb4+y
ZW0RKf8KbcGNouEnmGkkW7Jmj7i1LADZl7CWrS64TGLyKAkxj+2E8Zs8z8f+
+Iq49TTWg0dU83HRstoJEj6OEsak/aImmw/WY2CaziTBuYoacaspGKYipSTq
bCGKV6tsWueqHVIviHo3qU7NtNkMeUZN5/e29vUgHLidBucBpQeB4SqgpXzk
su0IPypeV9HEkp6kkRQJP7SaJSnsBDNCmsJOtCpNaZTg0gz5WrFho3RbocOT
kei28uNOUVaZeNTVE23DcAeOtdSsw7VtylUknE1dZjITtxQgw9Xv1Kg/+hSZ
JRKK4mxrwmdkHa+lHlVKZQdFJbG0SmRZFS5WDTeNDSn7XtLhXuWkYK1UrUqT
GoXcSDncNxRxVh3VrCpd/k3pehkGmnV4r41ZZGLJuwdd9tbNoWUOaSsDV8cv
Umg5g3UqWhRqjSbj00H7uDg3ytpwibxuhDSZ5YJ1kziH+RgwhgQaalDdjM+T
y0AoooYIqiYZiklWFdnz47zS0vKK3TTI9wDUn7LJp4wkl6aukBLOp1UL1qHW
4oaKu+XXoniOcT7Y11ZrDRKbblEtsdpAkSxuSqQOeplV0oRQERbLGKdkF6nz
mFhqWtJcL4bYEg0v/henA67K02NEImmRSVtKpDyZtoZcql5oonhzRcZ3v03c
Btu6KaISliTN4+J8Q62OLisJptHtJwuOJ9gYpFY8LUysbto9SdOWpQKuAfWq
yr/zNfGmrpA1cAqP7IYkKI0kRpUQEyZKQ2mNozR+SI3jaovGZOkkcUrMbpAb
BAKwzVsNQcMKgt41etKVWs4jTUd+2YCnO+LMj/RfmGBEUOJY6oNWtz4fWBgo
w0nFU8SAb8MuRIndpcjtv6SfaAkWJWV3mSDcrPQgQkVd0vRrW/AxQfyQHgoT
2okv690HAzZZ1U02eNjpViNJRdrsunxAsU5z/bAo+hA/v8t9hIQ2kaL5Dcs3
aX+FyWYDKY1NIQjQ1lrdkV63QzRcdmQHv7PKKyrLOM3uFJdwyLOvLnjZr6Zf
N0PUSXflBCuHCrE4vfmCe6pOJ5AMCWcZDVyQ9YyV+tVFegWzw/XTceCCw2ik
6uuQ8wY075HPVyq3r4y3ycPUJH2dbXw4sqJFxgkH9M1fX9nRIiJeFVvRMAxs
RUEvMdisaRq0QN0O4uHlKSuijQqxlw0b1eeTZB/e52uzmSSdn20MSWS1ydJK
0uPZzSwHN/f1KlJu7hB4CF8Z1BgpcIFT4KL8PBkjs2Mzbs7k1TCete1QWm+q
XmrRp0hyPMFCMYocjxImVnd40tr4ppiYjtxqMF4ZcnSYpEtGsWPz2B+I15Ex
ZSpNW/GqmNgO6xkpu0+2pDSKXI+yq0h5fJLBJJHjMgWaYTlubJuq8awXFbL4
2zEiihnapcZMt6WWLO11J8VbstII5SRni7LNGRerj80WN0aP3Rh6jD1t+7G6
hrQ3ddQFxYKDWWYkSrIHRdW9wgQkBmu22KTWLUwwuciOW21KWSXLXDlF00i3
kqCrQ5k7z6jPtJmsKwLPa3fQdlGMbx44MR78JfzZfwkYbuI4Rs4UYctQXC6Q
Z4PyLRthR0liRSQiC20Fr/MQ/Rtr6pBmHjQB1apouquCLlT/ygQ0Qor6rHjs
X/3x10E4x2hfSHW0lHCuyXj1tIOU1JC/Lw0w7DzdYK2i6zryk0YTLa1UI90k
K2WeSzLO0VOGoglMNFmkTY5ZIbU+p7AjMm1V6piaTr692eqsFm5Stp2L1OUT
pa3L1dMT77mbp3+6tASjRFurVITZtkz0tSBYPzZbKl/TDHno4inq0Dv/B97k
qxbUjDY+pBe/bUZ0sLTzTJcQId3odkO5JObCSspANdnkk5DzTAkuCbaT7cB3
/fRvmLjv29DuDnu3xF7CsMjZeYJMdWS6avS3aglGtjVC+Q1uarwx2ZkeSm6i
g+X3k+FohaJ8kiUo8WDLlgalUDXBye+GKV9PuewLSldMjULeAiQ1cnXVmoSu
C9Z+yejezTZEbEU8s4Q1ZwyfGiilImeXMMeh1JpPsAOlOzVLMpSkdJIT4PVT
vp5UZMRM9se8pJgrtUGBBRtQKxdBRLVXvTq9eHXB2i9Z3asTjRKytzYzwpnw
vWibbC6SdHw3K4v0ySUiFtIxYIIpaKW76RSCoFSjTvIGvH76l5UkOHJbqxYF
8NDz1MtC17w2oeqCdVyT7mjpOp9lyVC9vIkR0AQzX6tAy0+NNZxBSmbKOD3R
WHSRbIA1iH6XyltnexNeP+WbrrRfprWaqXTfqRBf2aLV+VPWo+2KZTmj7CJf
k4N5E2OnpbRZWhLyuZSky0o57GfbkNK0N0vgW9lpY1wIV7kUj3m9O4derwhN
q8Nez7Isdox7yfPX44Ny95AAxl51YbTsdcGaaqcHYhLVga8zadmBJhX6U0Re
+wnZx0KMLbK+71gWfhBYHQvqlBOlJ9ebTmeeGisHXqFuk+1DeP10byXNkpgf
yuFc+NCaDcf26K0kr5E2e9GrDa0DYoSKJ+RL/UnaoCcrpFCKbSop1miPcmRs
UKR9KQ1yKXYZAs9RkyH/i+FPn/k8NNp/pX1MXD9qyc5R8XoTJEjFZKS+8uYU
Or7yk2X4zZOxIkVR3wFb1FPGvRGGLBk5cEI048Q7LTGlpRt5SLm6QmHCGT5j
SPmSKGgYQS6Jx9Ys6tBEQZMSCNmYlgqaRjdQiwAndOr/3971xDySXPUP5ss3
O9+wLAJtNIiIBe0mhEgxJ1gCaCNLHLg1F4QUGUG0khGCgAmE4GRJwBISLRBS
33zrsInJwYLQ0gorB3PwyVLoJXIOLSQj+RBzMGDAHHywUFH1Xr1X1e3qqrJn
VgIxlsZj99d/nl9VvXp/f4+6LEfU5JjKW69ZycaYxQjbbo5CNAjHun5CUxMA
OY6PUhkHpN3ypYf6da2qFlCP8pLP2yzwx08YUeYF7pFVrClWe0DNGQGUmzUJ
bbPBQDlHwOCFbUVaIzY3KNk5Fp0gEO4igzgKBjk+Jgf3qfk6TXpNT65ALBIo
KGVI8f1rtUd0GuA+a/D7q/ZHHI+CCvxRowLfjTThmypkPEWB5YUtwNdqPyMW
DDoanyAU06qNZwgT+aII3PmQIm/zpJHRo4vWVUkiL0Pd+3BcGwM8llvAThVY
5DZGxgOcwBrH3K478UwlM6QRoHhB8+8KbOiPwiWXwBSEY1cc5/fjJNckqCe8
BvQ4EEOBXKvLWDkyYR30bigrZKNVdinIZ0tRLgvoqAlV+tIUK5dLsVxtYPPD
ANS91MpznBa9VJtrqTbXMlGuSrGU16w2h09FzixOFPRX7lDOvM/w+2Akxy7H
LghGrBh7wo+4XFNWPOE095jqwMPGhOqO20pU24M1pigSkzMzjN2cnOhpm390
nl089OuRc8n4lP3FPQxp4DD5qFdHiC9GQY+ANfBHtDDG0grubNLH9s70Mfj8
Mny+Fdj+7sx8Ui/gMhreFLNX3qdOD0N+t3AqsBU676o+yGbl+Af8FzVDXQVF
LmxqygxrhP9+jm9zHsQS/Hr1fDJS1t7f6vvuqoW0pFIxSjNRLNaEUuDS7SnA
5sqJs+M+1JvFBXZHaZAu04VcF/vtplF/1Zqm9zEPuTQZbMA6ezJcUJlkClmG
vPoYJWY0a6AShNVxk1jflvLWHpYhaRTC1HuNp3nQVmmHHwgm773Ol0ZmHwYg
8eBdp1JdVo5kcuJ62ZzbYlazFiyCVpW8PScuGGex8yk82Hx13IFWM8WHOxDI
67soKTEa6A7u8HV7bC4oOtKtnk91pwuaX5t6lptHv74iyy0URjGWhR+Kj2Jt
AUPFwBHqnCyEsbjVaYMIV5FCk7Ku/aM9qX2XZSzGQ93Z43l5xZFJY3MNan+6
rleSeVTrp0ljC0VQ7NH1QfOZ0fXaLOdYEn1OFBz0ULXJpMpFQxvK4Ls0QTGE
ewd0P029kbYKh0XF99/rupFxdWCHTUCxvixRLRgjqVmK7ah8nKfmN0pccpVj
ARqUPeUxDCblXZRxGMS5Ox/AoN5MtUSMU9DtiX5P52f0cqsS169bX5akFoyR
cOsuD/oe4yMFrBBbQdHd0K3wjTRVpVUyY4nqz8X7yQhWvELneDDtgDKdQ+Rt
anMnUBHJpYToKbVOpPlCjYoJA5zr8KRr21gErGsHAiKv6Pu60PO4DMlhfpjQ
ocnbY/wDR8LdT3no54Q3B/Yc3FknvL2pn2kXDwl+vaHv4rIWyNNnx7JcBU0E
ZGBHOnxABm1xn0/qMW6U6Pgg3whBxDaOPqdvo+Jq02khf85MTZVfoBkU3zon
EKsgfGsVuSkkL2BHVY2MS/AM2XpKILePQ89WjOJyGAJ3oOeXNZUtRTgXI8KF
7afP6FtuGPQZEguo+1Z07MAfiqC9qDIWo+hakgi2MCF+TJ8WSNlz1b5ehirQ
HtNBqRJdcWOgb6OA3wIWE0U7sX3AVK4I+a9YiCPDtO25L1p0hMAfcPggTakd
Bki1tWjCU2igKgXWbDv+NLxmbkYo6GBKlCOAA66L+tBeEVtcU0+/CSDDhY0q
A2ksf9GgJ3LwSkiVRS/xTpJKA/RAY2yGODJi4I0/mJhqRgaxbvWu0x0HGBim
goVQQl5zeCMiEBehCFwdB6KlG1lPcxFQXNi0qsFWg85sCm3H3QQQHRiC0Yxx
VPOccASCIavVb5fG88kaZDDsdBC3Y90vMjuvhuHiiUg0s5nNPwfSwGUhIV6+
4VoaFshx0HIBU8uXeEVhkYyFclhzt5FSffGI12gq5zgTJioTSapHU/g3lWpS
ISZZj0QujuplCXk8rIFwxet8XgwuwWVhIRrXUEUOrcE47LmgLda0x7vDsRzV
yWQij02kbkgmL5p2buvgFb6HP8DRjMDTngOkd01E66PW/XwpeaZWzARFYgEQ
ftBxLTxd6z6ufDi7/KiJQPc3/Fy/BWYnGVPAhX7bTCV5IsiXNgbqEZUfpWdI
o2GYLWqC7VBNxRAzJG8+z2PVBrHQGjXhIbLMH3uWRqa4ccqIA9rOtqIqolRe
tJwVIh+PxTjPRbHcnMsHuVDf5GMnsSlLBSauuXwLgb7tdgv/DkeBaTYxAAmR
+G5hi8ZmVGya2qXIdra19C04dg+a2mLFZqBAeMgexNPh5+Kg/IBNklaD3+Tb
csUpMxRxoDQn0pLyliJRDwJxCCMi/TZKK09jcswiQehs++dbNT7XlYe1Yoge
N5uZgXDDJzQ/jY8S8uCJzaoWcr2cYBHwdP1xOHw9boEnWmCKp7zGxTnLL0gR
y0UzmONCkIu1W76heUTno2qSmkKHFB1vqNFxMcIF0YJP8NrG5PTU8h+inYFa
yBs0LJdDDIQ8/fWatlaLoG0lhNO8LkSAu8jo+EbjEili5TddCkjyJ7GGJ+z6
7/F5W93FastDshjdcAX+GzTcV4MAtHrum2WGLfp725CEU7VQkYnBbwvZBu/S
eVqwHSMEls+H39NLDiLVA3T0SC7Rqes5AVruGIQ0vlY/AoosoFq7We7XOykM
4oNdYx9hQGV/V6+o43Yh8oKzE4TaBZVerErn+kYRIiXGdtajavlIXlFCxA3Z
0ZMq2oBDDcr0VSP5cRqNqIIOrjN3uOQp5yWkGLcyWDcf+Tods5DSTFK3UaaN
aiflxQDtjsFgINLpilPHDpulyIaYOqbQ0DZygH8F/nYHCQlKeU26UtYocIWe
VJYXa/J3isNWbHZ1nd/Vs6XNZ99M8fG0/iBPcyMfilz4NlTz76tjIIi/qOdc
Pb9RO17knqEK7j7cOJtmf08s1nvLi+vqOu8rjgh2yyBjJTppKQCn/Dv8Q77A
BCi8aMwTWVPmrlwyegtu/vK7uqTt9sGuksPLbWYcaF/hUgR/84kmYJY3OSgM
VWyY8Jae3srZNgcWHbEXTFYyIcrbSACkP9Lgxq2eB0OxquZKRNDYKIRh1dBQ
CLuzy2UNRK4vFDB7h+r88E7tfjH5O37Q4HP2wRVSBVcvqHccLWpPUCqeqmJu
TqZ7wAhE4YCxgmFRinI2Fj3afAaFmjU/XvsJFzXreKr0/GB7hrqaHEqjiUPs
/XSDv+Qb7svdocLG4+quUgqXq6UYD/H7YL5zsfcgdmAHcyhGcrySCquWb1Id
39vsjWmucZkXlBIAQx0TDB55TPbKgyBa7qDBxXoYhZSfrkXBhxyLG1WM3WGt
0gxwcd+CtdJ3cC+qtcVlvkay+u2WCJQH4ssVIfxaHzZtc549gLqIjrR5z/Oj
E8iPPp9gdbU7EWk+E+sdapMEUnkwLHK1l/Dmeb8fPrdmX1BjBhv41Yinv3YM
aApkzlGF+mnmvnKx4Sz4CB2TJxz1MXivJU0+klRLySUNso000A7snasd0+3i
Hgi7JXYAs/R3meYef2LAVnma8plJZiEAEvz1df5Ejc6VJlWiuaR1k3v9y6WY
2+7gHtBnXbkGJQm7UgpcLLRkKFT5qMWYbRKbAb+kpxY7EimioKvXq3HC2+B4
RRdbMNdR3ayDrj4zzIZRP0xjs5lRIYZAzxb4ZsCr1ZVa6nBaWavdMPCPNTlO
t7fBq+Gi5926FPmob1ZAMma3TI1bGGCDrCdA1jmK7XolVquVKMtKjudWo+Xv
WQpG9YoO+u5cTPohpkgDf/fGUu8u0d4D/540dzP8Uf1J1c6nO1Z+1gdlmu3F
erVQ+xGNfj83VfQf0ENzktbAYpqZ4ZEa5GRRyk3whq3JNv5hEBKD0DpPXWAH
RblHdxr8i+nOHHbEeRmovRlTjTeEY8EoDqQ4tjPwBZB9u726fMuV1ok0A4ul
mhUnsr42M0Lq7oCEleaylTwsdQJMDfcyjpZnPbJ7IrXA5N9HdEMOe8r8fKvA
uig08hLlvmonBN57tPTyTT4Y6JcGARnmA6kQrTZ7E5LXCdOab9lEpZzVmwju
7W3HtWAxOxis4cGgD/pN0sfPNxhEtSdcTO/hgDvLv2C1wO1PsDfrCfmYpHLP
XRXoKJ1t2vn2CBcsKm4g4tfLmRj1KCu1K7LZmttu7zcrMc2IgcrxMZRm5Fos
1PBo9aWVcdACoK/sdGAexCAHKg53zrioFsB+l5Rr00Su3fEqJWGhcsJWed8E
YtmTjukIV24JduSpUqCHvY7x8ya8ibYYa6p4tgMhnVs+dhKTpAOGPLMq0Kj3
a3rau5xKn2ll0SN4/qZaieVyIeZSFu+1VqJcYdstrCjL8m3yhnQLaZ4sS7Es
S9jXKkmX8l2vVIZeArUlpFscd2sxAXGfNXUL+Pz3PDOM48i4awz5P+8gCRJF
wbwgfwRYmMgho9ud9vLYwQyI/XgC1dmUc8hemJdbK6ZnvD6XkyT49ar1vO/X
o4ZZE0ZpkXuvdny0+lxcg3oNCU/g80OWKIPpCtSApUnpYSS9CIfHp58RWS/r
+YVLGMAjzcZOuxlkAMKm81d8epRP4bffEyr1NnbQn1nIl5T/ZqiMMs2fLZX1
fcqYzQm1SdG15rGm77OlzmROpwV4WrDL5a18l4KpyJoDHWl8PgMiP8knsS9Z
uR96I7WdWDJ7LYYJOuXqy4Utzs86aHmNP33ES9XP8KdX+a9A5N81iYSjv6ap
sq1Bl8x6jx7/7eePev6o/wePeofPfIeP/d7zJz9/8vMnP+2TBf5dvn2A7/Or
z/YaOPpn9a9F/et//1+65iEceFADlYczR2ennDX7/Wr4Lv/V+rwAojpc/Qdn
l0U1tn37uqft3bRGwYbD++fProxt6voXVz/zX91EB9GwnfyNa1faZG/cs1q4
G0R4biE0pgXnOaExz2on1A9S7CM00GrSQWjEs1oJDaDxthAa02nRMfQRzzoj
9AWa5HX0WXj9YeMsRyPDv4y60X+6n+ou2oUrvtj4dY4UIyPyvkufAukwg57K
7g+KkWA5K7y/dUbGWU6QIeOxvvmumoth14ycf4L4yzidE8SRlGOoeASn3CEV
iZZafXQFE6hIYF21Vh+2UnNBskvOl6Pp/RgGY54NcYGtF8ap3c9EuUGKd9VK
bA8n77AGC+sC5MdmmTR/gcmT0VvKDbhneqlYoFMNqN8EqQ8UkPmmQiif4+0G
yTp7G0Ikcr7B1nsSm+VU9Ck1soceTRX/cJNNMiFUIgXvLQsplEnRpNsk5qSc
1vw+gfWjE0aKUPVxbpof6StctUVwxRfO6DxLcfiqgyYldxI5SAerggoj4OOV
XxZ51T0SbGd1Qm+fnWKnKQSed526F1WW41D3AhkDPlqvV/ciK14c5AZi9z5y
r1X0YgpFXJT6o+R+Sq/T9GJqJxx6iT8sHSD0Kk0vpqLAzVJfHDgw+FeoepGZ
+G4ryhd5dZMap+yxkRmTw+4gLRDphPd/a5IGR43BTAqiC3gGTv1K/UqPMb0R
41EO+cRwZtOYjoJ8gfemZXiZjY3P6Pb6NwTx0u8PxWSxNrw8n8cBMBTP5LjW
xDatMhO5N6a6pksnf3LpjMu28oKDOCl9atP6ARZKF/P68tEQery9tFiC7TgX
TmqfyrZ+YFcaWqsJRYbCBW+hNIDW0ELpUxjXj7VsuRH9NFM4DfJfxhOgn+L3
8WRplKbPOX6sH5UA3pvr6alM7ce8xFSCSS9RUARUho/tDDGRxMpSM2STtHGV
3cOpXzkj9Spj2xZK2TADucEK41baa7oeqUEefC0a1EZa2mQOqkRifJ0knXvS
yZyzrl5tA6c4/IsqfaszgPwCEvP7zVrsvGKeaI/oXg/v54pdqEoGLmtTl+Q+
Pt9agmKvMSmDe7u/23sLF0O1LE5SjQBWNx8WFVK2RJ0p4E8ItzNvITVUN9JG
qiSkWq3EcjLU4mHEpOcr74INd+F2khpXhgGXGvlyzwOCfhA5jHjKf7QOuL9f
dAsXQ3UN8J67L8OGgVrvvEONlWSLgs0xFrX4lybVuKr8bZIbJD/Sl/iKDBpc
rOuecjrlU0luURSS3KKYMkxMPsIkw30bubYV3mwwDFcYK5zMW7tIwDkXjd65
tYWqFBaj1BKqZ7S02s+GVcjd1qx/+PplJzmTbGKaLrbrhjEm8rlmEMixd3Lp
1mh3KqNzMPhOws6VX2cby8txJrkvspAd0Qx/sruTWtxlyavTV9DyQ1VhiYBJ
aUgURlnILlHoTytvnX6Yf2fDYFg52sENJmwjn5MayuRuIZVaDCnGBKZmjEXs
UFr9idKBqdkdZGK2WGAC2QMxnwGWa8zUjDGKm9T6s5PhErO4yee5mo5IOrN+
e6a7eIyWfxR/+tk/F//ks5DfajzUnRoMpxrt1ERCDiLvddUeHPKwaWGezit2
QP3RGcXBeDOGVHbbDdRQbXcHwl1RechQVrXd8Ubawpg7e7rBBB2OC4IXcESE
rgpA37OdgA8ZCLRKjlY9lJGfLZTeaoASaanIYcv7HV4byVBMF5XZcJt+7+vj
0CZJda5U7KOq2NFlSKut/LqsGa8thGPl0GaNTwKPwnAmNtVcpATFJzlCgY6m
8n1dTPqeBfFS3Xe/MPVDqm9BI1DsIVzukjtcYqyZnvZiWaSa8IRvck74NTHq
e3sH0S9pBnQwpiTiCDdTZSHVhflIu5dugd5sPKpNtxa6LwxZ3/NugvUu8h8g
0XWk1KDPSQTDa4tR7r+jsVig6080fSXnhF8Twq4TPoTCnSEY4/D/oBdDuCXS
ilKVW3KUxgCpue1/b3jbNnt7ULdm5w5XcKw8BiW/FMTlcmX00VGDhoeA7DrJ
VKNOaPIkwGA/HFweV/gaSj0is0nu+rXhVDOIsupvpB1f7s8Ez0X3R2ncx/Y3
0qAZ6PsW8yn1XXmK+9/rOCdVnTAMPXyrAIPUVLt+6cpHlJmpsNKqG1fG5vWC
2msfwbFmVGRB5+gN5O41QrH4tL/iffyIpN/XqsKAXc6gsyAG5M31z1AtLybQ
0kkIswpO8lg/tdo8XXhv+Pq/JRfv+TUXXyPwKL397FUnibbXl5/h378Jn5Xb
cC6WurzskT6mUhDms9JCL0W3cCFFssoWSMcTsdzsmw/6knX7f6BbQddWtMTu
+dgBDHXV9RNvf4dRpG4HsBGazjPzyh1P2BR90dGIZ2RIYAPvQw3ZFhKLEug7
ffMiHEN9fa86+Ml/x5N4ySIQYJrTpfOWL2ueHMHxcQL/Ef3tsf7bCbcrQALb
I4Rpk1+/Zf2ad/nRWzHsJJbr8kUgZzayEDLlNpulurDVkpUI9dJV9dzaCHoE
+NnDbn3Hy6klGmzjBK38IuH+mtdhLabZSGpLA5FNZtC0q5uW/CxJkwXnXqfp
n1dj/beHCIS4zg0NmubVOKmVoqpj0nJnepSiM1XQn9rxjNcPxVLnAyXyvmvd
XCyRKpU0XhgmemCi8U22/4aL7VJdSrp2Is4L4DeDEFA+l9ZbJWZjqiUeiMWG
YepU70W9B+sZ/pIJjMi9X+U/HVS7jgG6DKZrrOzbrtdiMUFgxKW0oJQVs96R
P/9jtdJwpbPSqkjGegT85MGCnQAwV1/hicOIlfC8gVq8OAF2a/ncSlRLxdGO
mEi1TLmyK52zRdblIF+InVwgp+MGgQugIFYB406AhlyOEm65qvXfifF+yv2/
gwJx08vEaicXxOkoVlPW3Jsj8ynHyKgoXqKXtwH5x64J43JfiymoiXW0xIAi
P9FxBhI+VFJfbK2R1vCPCi6VFOSjVrXk/ShdrOIwJBG8Becjr5szsh7bZMGr
amCS2JClRDZZVUqVxmNP5FBUYpJLM3W7gRFalQuRJtb6Pxkr7WRIRwBgOOco
ltOJnI1bsa7QZi4y9FAtm2LWORCqIFGvfotxBzHV81r527vdDq/wvaqUsMYh
rY8DGnX2D39o99DG6QfMwfbet/Z1Nc/k92FM2BJMHpLgZaEitw/CkStezTFz
by3cXoRq5hl1jLdqe88GQf+uqhixt0wtuREGV2KWgmqzlyS5NcWVKnoU63Ip
FosFd0nUZaNMtor4DGfbGvtXFl4nnve9uGottpwqlNndUWFYpX3/uIysDmJH
KLNVsh5H5SUfafDCGJbJ4Vibjo1nS8GMwhMNt3EjJuUWUSmPKg45FAWj/63A
RbSkUZBkqqDJWo0C9NNFHMZuNtehjJPcRsaEcx4zEGCh962w753OUcDkgFy3
ruzlFU3buZw2ujeFGQMtJSv2zX+PMGiGahxOYiFvRVGsDlmsCXp6sITcYI53
utqx8gROyzSwZAtlyKrNzPIDJmyO6ZZ8NOhiJrf2HqQkw1gYqaS91cNMFMVE
NwC/QTew3ANTQvXq9gzeqGpzdkOQhLrrum62MB5S7M4IAfdQkPa3kDpJH9NO
NA/vIIylWv4OIOmhL0b53JZGYj+TrMSINGprH2bRnVhzYLvQrlWds6Hgu9Is
E+OpXLFKG1Z49wojZDy3VDDljMtFlo1FITfT1WIKDS4KyqNyk4ZjIVW1sbx/
LlUtFfpQrSMG6URBleIvwyRfhY6ajeVQyt1gyw6Y9wNmaDbsQxs5BV6dSkV9
ppaEVOanY8xiUY2PoDnarBCpQkrtp1I30Kb+YQM/CRu1pZIUqehPGhqh+E3H
GCi51JFiescMxXEZaJmDuuhD04ZK9clINHT0EGSLaaR2VPkcVtKFef2J9Wiy
XpZpj5JijPWifHZdBMb+bjiG7UomuUrbycVsuaGm4UftJuDAiPtp8Hqir1HD
lI0yaJ4auqbxepb22/O/P//7e/T3m+/4H71ZUaw=\
\>"]]
}, Open  ]],

Cell["(* Create Eigenpositions Line Graph Display *)", "Text",
 CellMargins->{{17.600000000000005`, 10.}, {7., 7.}},
 PageBreakAbove->True,
 PageBreakBelow->False,
 CellChangeTimes->{{3.485710927695093*^9, 3.4857109305737267`*^9}},
 FontColor->RGBColor[1, 0, 0],
 Background->RGBColor[1, 1, 0]],

Cell["\<\
(* Define Constants and Functions for Creating Color Bars and Dashed Lines *)\
\
\>", "Text",
 CellMargins->{{17.600000000000005`, 10.}, {7., 7.}},
 CellChangeTimes->{{3.485710980585312*^9, 3.48571104159734*^9}, 
   3.486140105800272*^9, {3.48622300555095*^9, 3.486223007437855*^9}, {
   3.486733840908348*^9, 3.486733841266583*^9}}],

Cell[BoxData[{
 RowBox[{
  RowBox[{
   RowBox[{"{", 
    RowBox[{"topBar", ",", "bottomBar"}], "}"}], "=", 
   RowBox[{"{", 
    RowBox[{".45", ",", 
     RowBox[{"-", ".495"}]}], "}"}]}], ";"}], "\[IndentingNewLine]", 
 RowBox[{
  RowBox[{"barHeight", "=", ".045"}], ";"}]}], "Input",
 CellMargins->{{17.600000000000005`, 10.}, {7., 7.}},
 CellChangeTimes->{{3.486223104713335*^9, 3.486223124925729*^9}, 
   3.4862237153600397`*^9, {3.4863127760780354`*^9, 3.486312781345953*^9}, {
   3.486314737312928*^9, 3.486314738070986*^9}, {3.491873524234375*^9, 
   3.49187352975*^9}, 3.491873719203125*^9, {3.49187427121875*^9, 
   3.491874274640625*^9}}],

Cell[BoxData[
 RowBox[{
  RowBox[{
   RowBox[{"bar2", "[", 
    RowBox[{"group_", ",", "color_", ",", "position_"}], "]"}], ":=", " ", 
   RowBox[{"Graphics", "[", 
    RowBox[{"{", 
     RowBox[{"color", ",", 
      RowBox[{"EdgeForm", "[", 
       RowBox[{"Thickness", "[", ".0005", "]"}], "]"}], ",", 
      RowBox[{"Rectangle", "[", 
       RowBox[{
        RowBox[{"{", 
         RowBox[{
          RowBox[{"Min", "[", 
           RowBox[{"parse", "[", "group", "]"}], "]"}], ",", 
          RowBox[{"position", "+", "offset"}]}], "}"}], ",", 
        RowBox[{"{", 
         RowBox[{
          RowBox[{
           RowBox[{"Max", "[", 
            RowBox[{"parse", "[", "group", "]"}], "]"}], "+", "1"}], ",", 
          RowBox[{"position", "+", "barHeight", "+", "offset"}]}], "}"}]}], 
       "]"}]}], "}"}], "]"}]}], ";"}]], "Input",
 CellMargins->{{17.600000000000005`, 10.}, {7., 7.}},
 CellChangeTimes->{{3.483723740451415*^9, 3.4837238770360527`*^9}, {
   3.483723923399805*^9, 3.4837239240624943`*^9}, {3.483724868572157*^9, 
   3.483724873602903*^9}, {3.483724904388897*^9, 3.4837252284908943`*^9}, 
   3.4837253219619217`*^9, {3.483725848222412*^9, 3.4837258488247004`*^9}, 
   3.483726208344366*^9, 3.486314750218739*^9}],

Cell[BoxData[
 RowBox[{
  RowBox[{"dottedLines", "[", 
   RowBox[{"groupList_", ",", "offset_"}], "]"}], ":=", 
  RowBox[{"{", "\[IndentingNewLine]", 
   RowBox[{
    RowBox[{"lineList", "=", 
     RowBox[{"{", "}"}]}], ";", "\[IndentingNewLine]", 
    RowBox[{"Do", "[", 
     RowBox[{
      RowBox[{"lineList", "=", 
       RowBox[{"Union", "[", 
        RowBox[{"lineList", ",", 
         RowBox[{"{", 
          RowBox[{
           RowBox[{"Min", "[", 
            RowBox[{"parse", "[", 
             RowBox[{"groupList", "[", 
              RowBox[{"[", "a", "]"}], "]"}], "]"}], "]"}], ",", 
           RowBox[{
            RowBox[{"Max", "[", 
             RowBox[{"parse", "[", 
              RowBox[{"groupList", "[", 
               RowBox[{"[", "a", "]"}], "]"}], "]"}], "]"}], "+", "1"}]}], 
          "}"}]}], "]"}]}], ",", "\[IndentingNewLine]", 
      RowBox[{"{", 
       RowBox[{"a", ",", "1", ",", 
        RowBox[{
         RowBox[{"Dimensions", "[", "groupList", "]"}], "[", 
         RowBox[{"[", "1", "]"}], "]"}]}], "}"}]}], "]"}], ";", 
    "\[IndentingNewLine]", 
    RowBox[{"lineList", "=", 
     RowBox[{"Complement", "[", 
      RowBox[{"lineList", ",", 
       RowBox[{"{", 
        RowBox[{"1", ",", 
         RowBox[{"organisms", "+", "1"}]}], "}"}]}], "]"}]}], ";", 
    "\[IndentingNewLine]", 
    RowBox[{"lineList", "=", 
     RowBox[{"Table", "[", 
      RowBox[{
       RowBox[{"Graphics", "[", 
        RowBox[{"{", "\[IndentingNewLine]", 
         RowBox[{
          RowBox[{"Thickness", "[", "Medium", "]"}], ",", "Dashed", ",", 
          RowBox[{"Opacity", "[", ".7", "]"}], ",", 
          RowBox[{"Line", "[", 
           RowBox[{"{", 
            RowBox[{
             RowBox[{"{", 
              RowBox[{
               RowBox[{"lineList", "[", 
                RowBox[{"[", "a", "]"}], "]"}], ",", 
               RowBox[{".45", "+", "offset"}]}], "}"}], ",", 
             RowBox[{"{", 
              RowBox[{
               RowBox[{"lineList", "[", 
                RowBox[{"[", "a", "]"}], "]"}], ",", 
               RowBox[{
                RowBox[{"-", ".45"}], "+", "offset"}]}], "}"}]}], "}"}], 
           "]"}]}], "}"}], "]"}], ",", 
       RowBox[{"{", 
        RowBox[{"a", ",", "1", ",", 
         RowBox[{
          RowBox[{"Dimensions", "[", "lineList", "]"}], "[", 
          RowBox[{"[", "1", "]"}], "]"}]}], "}"}]}], "]"}]}], ";", 
    "\[IndentingNewLine]", 
    RowBox[{"Show", "[", 
     RowBox[{"lineList", ",", "\[IndentingNewLine]", 
      RowBox[{"PlotRange", "\[Rule]", 
       RowBox[{"{", 
        RowBox[{
         RowBox[{"{", 
          RowBox[{"1", ",", "75"}], "}"}], ",", 
         RowBox[{"{", 
          RowBox[{
           RowBox[{
            RowBox[{"-", ".6"}], "+", "offset"}], ",", 
           RowBox[{".6", "+", "offset"}]}], "}"}]}], "}"}]}], ",", 
      "\[IndentingNewLine]", 
      RowBox[{"AspectRatio", "\[Rule]", "1"}], ",", "\[IndentingNewLine]", 
      RowBox[{"Frame", "\[Rule]", "True"}]}], "]"}]}], "\[IndentingNewLine]", 
   "}"}]}]], "Input",
 CellMargins->{{17.600000000000005`, 10.}, {7., 7.}},
 CellChangeTimes->{{3.483723740451415*^9, 3.4837238770360527`*^9}, {
   3.483723923399805*^9, 3.4837239240624943`*^9}, {3.483724868572157*^9, 
   3.483724873602903*^9}, {3.483724904388897*^9, 3.4837252284908943`*^9}, 
   3.4837253219619217`*^9, {3.483725848222412*^9, 3.4837258488247004`*^9}, {
   3.486222668827632*^9, 3.486222686825428*^9}, {3.4862227532861347`*^9, 
   3.4862228040563927`*^9}, 3.4862228375871487`*^9, {3.4862232052717237`*^9, 
   3.486223300215356*^9}, {3.4862233773474627`*^9, 3.486223461798936*^9}, {
   3.486223493984879*^9, 3.486223516969136*^9}, {3.48622356602073*^9, 
   3.486223580084852*^9}, {3.486223627444573*^9, 3.4862236281225863`*^9}, {
   3.486312796912212*^9, 3.486312809800898*^9}, {3.48631284247473*^9, 
   3.486312852412129*^9}, {3.4868262375965967`*^9, 3.48682627514977*^9}, {
   3.49187354025*^9, 3.491873551046875*^9}, {3.49187360178125*^9, 
   3.491873601984375*^9}, 3.491873734921875*^9, {3.491874282359375*^9, 
   3.4918742905625*^9}}],

Cell[BoxData[
 RowBox[{
  RowBox[{"createPlots", "[", 
   RowBox[{
   "coordinates1_", ",", "coordinates2_", ",", "label_", ",", "offset_"}], 
   "]"}], ":=", 
  RowBox[{"{", "\[IndentingNewLine]", 
   RowBox[{
    RowBox[{"points1", "=", 
     RowBox[{"Table", "[", 
      RowBox[{
       RowBox[{"Point", "[", 
        RowBox[{"coordinates1", "[", 
         RowBox[{"[", "a", "]"}], "]"}], "]"}], ",", 
       RowBox[{"{", 
        RowBox[{"a", ",", "1", ",", "organisms"}], "}"}]}], "]"}]}], ";", 
    "\[IndentingNewLine]", 
    RowBox[{"points2", "=", 
     RowBox[{"Table", "[", 
      RowBox[{
       RowBox[{"Point", "[", 
        RowBox[{"coordinates2", "[", 
         RowBox[{"[", "a", "]"}], "]"}], "]"}], ",", 
       RowBox[{"{", 
        RowBox[{"a", ",", "1", ",", "organisms"}], "}"}]}], "]"}]}], ";", 
    "\[IndentingNewLine]", 
    RowBox[{"Show", "[", "\[IndentingNewLine]", 
     RowBox[{
      RowBox[{"Graphics", "[", 
       RowBox[{"{", 
        RowBox[{"Red", ",", 
         RowBox[{"Thickness", "[", ".001", "]"}], ",", 
         RowBox[{"Line", "[", "coordinates1", "]"}], ",", 
         RowBox[{"PointSize", "[", ".007", "]"}], ",", "points1"}], "}"}], 
       "]"}], ",", "\[IndentingNewLine]", 
      RowBox[{"Graphics", "[", 
       RowBox[{"{", 
        RowBox[{"Blue", ",", 
         RowBox[{"Thickness", "[", ".001", "]"}], ",", 
         RowBox[{"Line", "[", "coordinates2", "]"}], ",", 
         RowBox[{"PointSize", "[", ".007", "]"}], ",", "points2"}], "}"}], 
       "]"}], ",", "\[IndentingNewLine]", 
      RowBox[{"Graphics", "[", 
       RowBox[{"Line", "[", 
        RowBox[{"{", 
         RowBox[{
          RowBox[{"{", 
           RowBox[{"1", ",", 
            RowBox[{".45", "+", "offset"}]}], "}"}], ",", 
          RowBox[{"{", 
           RowBox[{"1", ",", 
            RowBox[{
             RowBox[{"-", ".45"}], "+", "offset"}]}], "}"}], ",", 
          RowBox[{"{", 
           RowBox[{
            RowBox[{"organisms", "+", "1"}], ",", 
            RowBox[{
             RowBox[{"-", ".45"}], "+", "offset"}]}], "}"}], ",", 
          RowBox[{"{", 
           RowBox[{
            RowBox[{"organisms", "+", "1"}], ",", 
            RowBox[{".45", "+", "offset"}]}], "}"}]}], "}"}], "]"}], "]"}], 
      ",", "\[IndentingNewLine]", 
      RowBox[{"Graphics", "[", 
       RowBox[{"Line", "[", 
        RowBox[{"{", 
         RowBox[{
          RowBox[{"{", 
           RowBox[{"1", ",", 
            RowBox[{"0", "+", "offset"}]}], "}"}], ",", 
          RowBox[{"{", 
           RowBox[{
            RowBox[{"organisms", "+", "1"}], ",", 
            RowBox[{"0", "+", "offset"}]}], "}"}]}], "}"}], "]"}], "]"}], ",",
       "\[IndentingNewLine]", 
      RowBox[{"Graphics", "[", 
       RowBox[{"Text", "[", 
        RowBox[{"\"\<0.3\>\"", ",", 
         RowBox[{"{", 
          RowBox[{"0", ",", 
           RowBox[{".3", "+", "offset"}]}], "}"}], ",", 
         RowBox[{"{", 
          RowBox[{"1", ",", "0"}], "}"}]}], "]"}], "]"}], ",", 
      "\[IndentingNewLine]", 
      RowBox[{"Graphics", "[", 
       RowBox[{"Text", "[", 
        RowBox[{"\"\<-0.3\>\"", ",", 
         RowBox[{"{", 
          RowBox[{"0", ",", 
           RowBox[{
            RowBox[{"-", ".3"}], "+", "offset"}]}], "}"}], ",", 
         RowBox[{"{", 
          RowBox[{"1", ",", "0"}], "}"}]}], "]"}], "]"}], ",", 
      "\[IndentingNewLine]", 
      RowBox[{"Graphics", "[", 
       RowBox[{"Line", "[", 
        RowBox[{"{", 
         RowBox[{
          RowBox[{"{", 
           RowBox[{"1", ",", 
            RowBox[{".3", "+", "offset"}]}], "}"}], ",", 
          RowBox[{"{", 
           RowBox[{".5", ",", 
            RowBox[{".3", "+", "offset"}]}], "}"}]}], "}"}], "]"}], "]"}], 
      ",", "\[IndentingNewLine]", 
      RowBox[{"Graphics", "[", 
       RowBox[{"Line", "[", 
        RowBox[{"{", 
         RowBox[{
          RowBox[{"{", 
           RowBox[{"1", ",", 
            RowBox[{
             RowBox[{"-", ".3"}], "+", "offset"}]}], "}"}], ",", 
          RowBox[{"{", 
           RowBox[{".5", ",", 
            RowBox[{
             RowBox[{"-", ".3"}], "+", "offset"}]}], "}"}]}], "}"}], "]"}], 
       "]"}], ",", "\[IndentingNewLine]", 
      RowBox[{"Graphics", "[", 
       RowBox[{"Text", "[", 
        RowBox[{"label", ",", 
         RowBox[{"{", 
          RowBox[{
           RowBox[{"-", ".5"}], ",", 
           RowBox[{"topBar", "+", 
            RowBox[{"1.5", "*", "barHeight"}], "+", "offset"}]}], "}"}], ",", 
         
         RowBox[{"{", 
          RowBox[{"1", ",", "1"}], "}"}]}], "]"}], "]"}]}], "]"}]}], 
   "\[IndentingNewLine]", "}"}]}]], "Input",
 CellMargins->{{17.600000000000005`, 10.}, {7., 7.}},
 CellChangeTimes->{{3.483723740451415*^9, 3.4837238770360527`*^9}, {
   3.483723923399805*^9, 3.4837239240624943`*^9}, {3.483724868572157*^9, 
   3.483724873602903*^9}, {3.483724904388897*^9, 3.4837252284908943`*^9}, 
   3.4837253219619217`*^9, {3.483725848222412*^9, 3.4837258488247004`*^9}, {
   3.486222668827632*^9, 3.486222686825428*^9}, {3.4862227532861347`*^9, 
   3.4862228040563927`*^9}, 3.4862228375871487`*^9, {3.4862232052717237`*^9, 
   3.486223300215356*^9}, {3.4862233773474627`*^9, 3.486223461798936*^9}, {
   3.486223493984879*^9, 3.486223516969136*^9}, {3.48622356602073*^9, 
   3.486223580084852*^9}, {3.486223627444573*^9, 3.4862236281225863`*^9}, {
   3.4862236830785837`*^9, 3.486223686534232*^9}, {3.486312877616754*^9, 
   3.486312878977787*^9}, 3.486312916580408*^9, {3.486313062725219*^9, 
   3.4863131304872093`*^9}, {3.4863131877700853`*^9, 3.486313201771756*^9}, {
   3.4863132619422817`*^9, 3.486313287287198*^9}, 3.486313320440757*^9, {
   3.486314127263427*^9, 3.4863141720866833`*^9}, {3.4863150912758083`*^9, 
   3.48631511046006*^9}, 3.4863153038946943`*^9, {3.4867338637968607`*^9, 
   3.486733865177899*^9}, {3.4918735155*^9, 3.49187351784375*^9}, {
   3.491873587578125*^9, 3.491873589421875*^9}, {3.491874295859375*^9, 
   3.491874301546875*^9}, {3.49187776003125*^9, 3.491877760359375*^9}, {
   3.491877844203125*^9, 3.49187795184375*^9}, {3.491877986078125*^9, 
   3.491878028953125*^9}, {3.492355743561572*^9, 3.492355791935112*^9}, {
   3.492355844528504*^9, 3.492355894111458*^9}, {3.492355963338999*^9, 
   3.492355991831356*^9}, {3.492356034279664*^9, 3.492356039695323*^9}, {
   3.492356083632681*^9, 3.492356175831004*^9}, 3.492356219432675*^9, {
   3.492530762390551*^9, 3.492530776237768*^9}, {3.492530849431287*^9, 
   3.492530851501255*^9}, {3.492530889197432*^9, 3.492530897933332*^9}, {
   3.492531036786717*^9, 3.492531041221607*^9}, {3.492531165886774*^9, 
   3.4925311668374243`*^9}}],

Cell["\<\
(* Create Eigenpositions 2 and 4 Plots *)\
\>", "Text",
 CellMargins->{{17.600000000000005`, 10.}, {7., 7.}},
 PageBreakAbove->True,
 CellChangeTimes->{{3.433785209789235*^9, 3.433785224017202*^9}, {
  3.4772424894996967`*^9, 3.477242491138205*^9}, {3.481382512345751*^9, 
  3.481382514257194*^9}, {3.485711152714774*^9, 3.485711154130094*^9}, {
  3.503159015199216*^9, 3.503159017242433*^9}}],

Cell[BoxData[
 RowBox[{
  RowBox[{"offset", "=", "1.26"}], ";"}]], "Input",
 CellMargins->{{17.600000000000005`, 10.}, {7., 7.}},
 CellChangeTimes->{{3.480869753178858*^9, 3.480869756035412*^9}, {
   3.480870345686157*^9, 3.480870359430792*^9}, {3.480872670590959*^9, 
   3.480872671110407*^9}, 3.48104078041229*^9, {3.4810415551601887`*^9, 
   3.481041555391037*^9}, {3.482160492569688*^9, 3.482160496736341*^9}, {
   3.482161096498474*^9, 3.482161105603105*^9}, {3.486223129681794*^9, 
   3.486223130013774*^9}, {3.486315928337924*^9, 3.486315929144755*^9}, {
   3.4918773263125*^9, 3.491877332328125*^9}, {3.49187781915625*^9, 
   3.4918778205625*^9}, {3.492534783944264*^9, 3.4925347841472673`*^9}, {
   3.492534820921453*^9, 3.492534838761311*^9}}],

Cell[BoxData[
 RowBox[{
  RowBox[{"domain", "=", 
   RowBox[{"{", "\[IndentingNewLine]", 
    RowBox[{
     RowBox[{"bar2", "[", 
      RowBox[{"\"\<Archaea + Bacteria + Eukarya\>\"", ",", 
       RowBox[{"RGBColor", "[", 
        RowBox[{".75", ",", ".75", ",", ".75"}], "]"}], ",", "topBar"}], 
      "]"}], ",", "\[IndentingNewLine]", 
     RowBox[{"bar2", "[", 
      RowBox[{"\"\<Eukarya\>\"", ",", 
       RowBox[{"RGBColor", "[", 
        RowBox[{"0", ",", ".6", ",", "0"}], "]"}], ",", "topBar"}], "]"}], 
     ",", "\[IndentingNewLine]", 
     RowBox[{"bar2", "[", 
      RowBox[{"\"\<Microsporidia\>\"", ",", 
       RowBox[{"RGBColor", "[", 
        RowBox[{".75", ",", ".75", ",", ".75"}], "]"}], ",", "topBar"}], 
      "]"}], ",", "\[IndentingNewLine]", 
     RowBox[{"bar2", "[", 
      RowBox[{"\"\<Bacteria\>\"", ",", 
       RowBox[{"RGBColor", "[", 
        RowBox[{"0", ",", "0", ",", ".5"}], "]"}], ",", "topBar"}], "]"}]}], 
    "}"}]}], ";"}]], "Input",
 CellMargins->{{17.600000000000005`, 10.}, {7., 7.}},
 CellChangeTimes->{{3.4837242976218367`*^9, 3.483724313347825*^9}, {
   3.483724349971897*^9, 3.48372436285459*^9}, {3.483724422899068*^9, 
   3.483724543962861*^9}, {3.4837258582952547`*^9, 3.483725875453587*^9}, {
   3.483725924304439*^9, 3.48372592713645*^9}, {3.484081289044713*^9, 
   3.484081289258603*^9}, 3.485188493503017*^9, 3.485199264497313*^9, 
   3.4863159301636753`*^9, 3.4868263660508833`*^9, {3.4918724011875*^9, 
   3.4918724126875*^9}, {3.491872645671875*^9, 3.491872649734375*^9}, {
   3.49187274*^9, 3.4918727523125*^9}, {3.491873009234375*^9, 
   3.491873013375*^9}, {3.49187323109375*^9, 3.491873233875*^9}, 
   3.492354999780355*^9, {3.492355114010871*^9, 3.492355115322398*^9}}],

Cell[BoxData[
 RowBox[{
  RowBox[{"subgroupings1", "=", 
   RowBox[{"{", "\[IndentingNewLine]", 
    RowBox[{
     RowBox[{"bar2", "[", 
      RowBox[{"\"\<Archaea + Bacteria + Eukarya\>\"", ",", 
       RowBox[{"RGBColor", "[", 
        RowBox[{".75", ",", ".75", ",", ".75"}], "]"}], ",", "bottomBar"}], 
      "]"}], ",", "\[IndentingNewLine]", 
     RowBox[{"bar2", "[", 
      RowBox[{"\"\<Firmicutes\>\"", ",", 
       RowBox[{"RGBColor", "[", 
        RowBox[{".1", ",", ".4", ",", ".5"}], "]"}], ",", "bottomBar"}], 
      "]"}], ",", "\[IndentingNewLine]", 
     RowBox[{"bar2", "[", 
      RowBox[{"\"\<Proteobacteria\>\"", ",", 
       RowBox[{"RGBColor", "[", 
        RowBox[{".2", ",", ".15", ",", ".25"}], "]"}], ",", "bottomBar"}], 
      "]"}]}], "}"}]}], ";"}]], "Input",
 CellMargins->{{17.600000000000005`, 10.}, {7., 7.}},
 CellChangeTimes->{{3.4923544577472467`*^9, 3.492354475499671*^9}}],

Cell[BoxData[
 RowBox[{
  RowBox[{"lines", "=", 
   RowBox[{"dottedLines", "[", 
    RowBox[{
     RowBox[{"{", 
      RowBox[{
      "\"\<Bacteria\>\"", ",", "\"\<Eukarya\>\"", ",", 
       "\"\<Microsporidia\>\"", ",", "\"\<Firmicutes\>\"", ",", 
       "\"\<Proteobacteria\>\""}], "}"}], ",", "offset"}], "]"}]}], 
  ";"}]], "Input",
 CellMargins->{{17.600000000000005`, 10.}, {7., 7.}},
 CellChangeTimes->{{3.433003646368998*^9, 3.4330036593283854`*^9}, {
   3.4330037060686073`*^9, 3.43300379927168*^9}, {3.433003835603846*^9, 
   3.4330040095808783`*^9}, {3.433004055639503*^9, 3.433004107265427*^9}, {
   3.4330041401884003`*^9, 3.433004184037788*^9}, {3.4330052682181797`*^9, 
   3.433005275713717*^9}, {3.4330917850382833`*^9, 3.4330917994300833`*^9}, {
   3.433785413271659*^9, 3.4337855046910963`*^9}, {3.443978810151177*^9, 
   3.443979059283209*^9}, {3.443979759459901*^9, 3.443979786450094*^9}, {
   3.4439798299095488`*^9, 3.443979835349455*^9}, {3.443979866303585*^9, 
   3.443979884296569*^9}, {3.4439799182181797`*^9, 3.443979919282969*^9}, {
   3.445101096463526*^9, 3.445101108813986*^9}, {3.445102003238006*^9, 
   3.4451020043311996`*^9}, {3.480869790603784*^9, 3.480869817485731*^9}, {
   3.480953631781926*^9, 3.480953653652639*^9}, {3.48216058045795*^9, 
   3.482160596138276*^9}, {3.482174107441268*^9, 3.482174120369729*^9}, {
   3.483725341898283*^9, 3.483725439556967*^9}, {3.4837254776794*^9, 
   3.48372547904254*^9}, {3.4840813109293957`*^9, 3.4840813110743303`*^9}, {
   3.4862228141108723`*^9, 3.486222827902172*^9}, 3.486315950499384*^9, {
   3.491872784171875*^9, 3.491872792453125*^9}, {3.4925316476658688`*^9, 
   3.492531664775961*^9}}],

Cell[BoxData[{
 RowBox[{
  RowBox[{"label", "=", "\"\<(a)\>\""}], ";"}], "\[IndentingNewLine]", 
 RowBox[{
  RowBox[{"coordinates1", "=", 
   RowBox[{"Table", "[", 
    RowBox[{
     RowBox[{"{", 
      RowBox[{
       RowBox[{"a", "+", ".5"}], ",", 
       RowBox[{
        RowBox[{"eigenpositions", "[", 
         RowBox[{"[", 
          RowBox[{"2", ",", "a"}], "]"}], "]"}], "+", "offset"}]}], "}"}], 
     ",", 
     RowBox[{"{", 
      RowBox[{"a", ",", "1", ",", "organisms"}], "}"}]}], "]"}]}], 
  ";"}], "\[IndentingNewLine]", 
 RowBox[{
  RowBox[{"coordinates2", "=", 
   RowBox[{"Table", "[", 
    RowBox[{
     RowBox[{"{", 
      RowBox[{
       RowBox[{"a", "+", ".5"}], ",", 
       RowBox[{
        RowBox[{"eigenpositions", "[", 
         RowBox[{"[", 
          RowBox[{"4", ",", "a"}], "]"}], "]"}], "+", "offset"}]}], "}"}], 
     ",", 
     RowBox[{"{", 
      RowBox[{"a", ",", "1", ",", "organisms"}], "}"}]}], "]"}]}], 
  ";"}], "\[IndentingNewLine]", 
 RowBox[{
  RowBox[{"g", "=", 
   RowBox[{"createPlots", "[", 
    RowBox[{
    "coordinates1", ",", "coordinates2", ",", "label", ",", "offset"}], 
    "]"}]}], ";"}], "\[IndentingNewLine]", 
 RowBox[{
  RowBox[{"eig2and3", "=", 
   RowBox[{"Show", "[", 
    RowBox[{"domain", ",", "subgroupings1", ",", "lines", ",", "g"}], "]"}]}],
   ";"}]}], "Input",
 CellMargins->{{17.600000000000005`, 10.}, {7., 7.}},
 CellChangeTimes->{{3.433004216798073*^9, 3.4330042992538*^9}, {
   3.4330043495454693`*^9, 3.4330044596176777`*^9}, {3.433004525164516*^9, 
   3.433004579757423*^9}, {3.433004618816161*^9, 3.433004660617505*^9}, {
   3.433004697483959*^9, 3.433004699164434*^9}, {3.433004773441948*^9, 
   3.433004797921154*^9}, {3.4330048509014807`*^9, 3.4330048526202583`*^9}, {
   3.433005215930716*^9, 3.433005237985022*^9}, {3.4332606088405437`*^9, 
   3.4332606095429497`*^9}, 3.4332610099820232`*^9, {3.4337855214954967`*^9, 
   3.433785534753542*^9}, {3.4337855671620893`*^9, 3.433785578057473*^9}, {
   3.4337865516637487`*^9, 3.43378655603051*^9}, {3.433786851071949*^9, 
   3.433786864743471*^9}, {3.443978303852232*^9, 3.443978312012972*^9}, {
   3.4439783552796707`*^9, 3.443978608878125*^9}, {3.443978669090122*^9, 
   3.443978706691657*^9}, {3.443979117444059*^9, 3.443979132491384*^9}, {
   3.443979183280752*^9, 3.443979199343814*^9}, {3.443979799754121*^9, 
   3.44397980677925*^9}, {3.4439799669000473`*^9, 3.443979996701027*^9}, 
   3.445101162503717*^9, {3.445102033102976*^9, 3.445102054415916*^9}, 
   3.445104065571329*^9, {3.4451043322311773`*^9, 3.445104361337974*^9}, {
   3.446560524546626*^9, 3.446560570507663*^9}, {3.446560642393231*^9, 
   3.4465606641858053`*^9}, {3.4667949768888197`*^9, 3.466795018171797*^9}, {
   3.477233950462543*^9, 3.477233950933229*^9}, {3.47723399864167*^9, 
   3.477234139368174*^9}, {3.477242080612138*^9, 3.4772421261094427`*^9}, {
   3.477242182426079*^9, 3.47724235858731*^9}, {3.477242393526235*^9, 
   3.477242449232107*^9}, {3.4772425353176413`*^9, 3.477242540102858*^9}, {
   3.477243595208853*^9, 3.477243641819849*^9}, 3.477243808832169*^9, 
   3.477243981746826*^9, {3.4772440334497213`*^9, 3.477244068130377*^9}, {
   3.4772442347210693`*^9, 3.47724427462477*^9}, 3.477244421710577*^9, 
   3.4772444972272873`*^9, {3.478280559138526*^9, 3.478280599231538*^9}, {
   3.4782806571183167`*^9, 3.4782808277795963`*^9}, {3.478281865463254*^9, 
   3.478281934626149*^9}, {3.478281975750215*^9, 3.4782819856378098`*^9}, {
   3.478282023271945*^9, 3.478282023559196*^9}, 3.4782834624115458`*^9, {
   3.480866059165183*^9, 3.4808660640515833`*^9}, {3.4808698401532087`*^9, 
   3.48086988767537*^9}, {3.480870308259913*^9, 3.480870310081028*^9}, 
   3.4808706726692247`*^9, {3.480871708453905*^9, 3.480871844885963*^9}, {
   3.4808720056880627`*^9, 3.480872112037087*^9}, {3.480872374716432*^9, 
   3.480872431801136*^9}, {3.480872495707983*^9, 3.480872527309352*^9}, {
   3.480872789292416*^9, 3.480872790764139*^9}, {3.480876128368059*^9, 
   3.480876251172059*^9}, {3.4808763090427923`*^9, 3.480876344852566*^9}, {
   3.4808765820108213`*^9, 3.48087658228001*^9}, {3.480953544801573*^9, 
   3.48095358692373*^9}, {3.481040711048904*^9, 3.481040716928187*^9}, {
   3.4810418546810083`*^9, 3.4810418829212103`*^9}, {3.481571021758699*^9, 
   3.481571023093308*^9}, {3.481571097636404*^9, 3.481571098018517*^9}, {
   3.481571158599258*^9, 3.48157115877381*^9}, {3.481571194225013*^9, 
   3.481571201656226*^9}, {3.4815712558126383`*^9, 3.4815712772922897`*^9}, {
   3.481571310383471*^9, 3.481571310470457*^9}, {3.482160613752331*^9, 
   3.482160620103344*^9}, {3.482160740886426*^9, 3.482160895424028*^9}, {
   3.482160942946269*^9, 3.4821609446720333`*^9}, {3.482161240683546*^9, 
   3.482161244211359*^9}, {3.482161442534658*^9, 3.482161442715949*^9}, {
   3.482161484361134*^9, 3.4821615361865177`*^9}, {3.482173144807592*^9, 
   3.482173172689554*^9}, {3.482173248893178*^9, 3.482173249860924*^9}, {
   3.482173431592052*^9, 3.4821734441349154`*^9}, {3.483726314685191*^9, 
   3.483726314828587*^9}, 3.485188495293466*^9, 3.485188576146517*^9, {
   3.4851983662375507`*^9, 3.4851983698208733`*^9}, {3.485199253895821*^9, 
   3.485199254606866*^9}, {3.485540901707284*^9, 3.485540901979837*^9}, 
   3.485541055510788*^9, 3.4862232766017838`*^9, {3.486223472745311*^9, 
   3.486223481291545*^9}, {3.4862235884445066`*^9, 3.48622362009792*^9}, {
   3.486223691784039*^9, 3.486223692832074*^9}, {3.486223947774377*^9, 
   3.486223974519631*^9}, {3.486315959205245*^9, 3.4863159650454397`*^9}, {
   3.491873097296875*^9, 3.491873109078125*^9}, 3.492001562484375*^9}],

Cell["\<\
(* Create Eigenpositions 3 and 5 Plots *)\
\>", "Text",
 CellMargins->{{17.600000000000005`, 10.}, {7., 7.}},
 CellChangeTimes->{{3.433785209789235*^9, 3.433785224017202*^9}, {
   3.4772424894996967`*^9, 3.47724250716336*^9}, {3.481382521601514*^9, 
   3.481382523377665*^9}, {3.485711610923869*^9, 3.4857116121157513`*^9}, {
   3.49187395609375*^9, 3.49187395878125*^9}, 3.492358597467593*^9, {
   3.503159022882698*^9, 3.503159025490552*^9}}],

Cell[BoxData[
 RowBox[{
  RowBox[{"offset", "=", ".22"}], ";"}]], "Input",
 CellMargins->{{17.600000000000005`, 10.}, {7., 7.}},
 CellChangeTimes->{{3.480870020277401*^9, 3.480870036211011*^9}, {
   3.480871540328823*^9, 3.4808715610162783`*^9}, 3.480871628637768*^9, {
   3.4808725533776293`*^9, 3.480872566714219*^9}, {3.480872703752577*^9, 
   3.480872717360922*^9}, {3.481041564751511*^9, 3.481041565415393*^9}, {
   3.481571648594405*^9, 3.481571649584951*^9}, {3.481571704165333*^9, 
   3.481571713838125*^9}, {3.4863160600240192`*^9, 3.486316060631988*^9}, {
   3.49187725615625*^9, 3.491877257375*^9}, {3.49187737359375*^9, 
   3.491877395125*^9}, {3.49187782421875*^9, 3.491877824578125*^9}, {
   3.492534775961451*^9, 3.492534780783888*^9}}],

Cell[BoxData[
 RowBox[{
  RowBox[{"domain", "=", 
   RowBox[{"{", "\[IndentingNewLine]", 
    RowBox[{
     RowBox[{"bar2", "[", 
      RowBox[{"\"\<Archaea + Bacteria + Eukarya\>\"", ",", 
       RowBox[{"RGBColor", "[", 
        RowBox[{".75", ",", ".75", ",", ".75"}], "]"}], ",", "topBar"}], 
      "]"}], ",", "\[IndentingNewLine]", 
     RowBox[{"bar2", "[", 
      RowBox[{"\"\<Microsporidia\>\"", ",", 
       RowBox[{"RGBColor", "[", 
        RowBox[{"0", ",", ".3", ",", ".1"}], "]"}], ",", "topBar"}], "]"}], 
     ",", "\[IndentingNewLine]", 
     RowBox[{"bar2", "[", 
      RowBox[{"\"\<Archaea\>\"", ",", 
       RowBox[{"RGBColor", "[", 
        RowBox[{".6", ",", "0", ",", "0"}], "]"}], ",", "topBar"}], "]"}]}], 
    "\[IndentingNewLine]", "}"}]}], ";"}]], "Input",
 CellMargins->{{17.600000000000005`, 10.}, {7., 7.}},
 CellChangeTimes->{{3.483723907311301*^9, 3.483723955023231*^9}, {
   3.483724001946966*^9, 3.4837242898926287`*^9}, {3.4837243960428457`*^9, 
   3.4837244133146057`*^9}, {3.4837258568036118`*^9, 3.483725882261963*^9}, {
   3.483725933128913*^9, 3.4837259387530527`*^9}, {3.484081296127898*^9, 
   3.4840813031945457`*^9}, 3.485188575008947*^9, 3.486315935651437*^9, 
   3.486826370512538*^9, {3.491872774671875*^9, 3.491872775671875*^9}, 
   3.491873007328125*^9, {3.491873240640625*^9, 3.49187328640625*^9}, {
   3.4923544828035173`*^9, 3.492354492931614*^9}}],

Cell[BoxData[
 RowBox[{
  RowBox[{"subgroupings1", "=", 
   RowBox[{"{", "\[IndentingNewLine]", 
    RowBox[{
     RowBox[{"bar2", "[", 
      RowBox[{"\"\<Archaea + Bacteria + Eukarya\>\"", ",", 
       RowBox[{"RGBColor", "[", 
        RowBox[{".75", ",", ".75", ",", ".75"}], "]"}], ",", "bottomBar"}], 
      "]"}], ",", "\[IndentingNewLine]", 
     RowBox[{"bar2", "[", 
      RowBox[{"\"\<Archaea\>\"", ",", 
       RowBox[{"RGBColor", "[", 
        RowBox[{".6", ",", "0", ",", "0"}], "]"}], ",", "bottomBar"}], "]"}], 
     ",", "\[IndentingNewLine]", 
     RowBox[{"bar2", "[", 
      RowBox[{"\"\<Microsporidia\>\"", ",", 
       RowBox[{"RGBColor", "[", 
        RowBox[{"0", ",", ".3", ",", ".1"}], "]"}], ",", "bottomBar"}], 
      "]"}]}], "}"}]}], ";"}]], "Input",
 CellMargins->{{17.600000000000005`, 10.}, {7., 7.}},
 CellChangeTimes->{{3.483724595194405*^9, 3.483724711523046*^9}, {
   3.484081325456108*^9, 3.484081325601836*^9}, 3.485188580401896*^9, {
   3.48631607528262*^9, 3.48631607593862*^9}, 3.486826389424685*^9, {
   3.49187408334375*^9, 3.491874085875*^9}, {3.4923550881867123`*^9, 
   3.4923551046906347`*^9}}],

Cell[BoxData[
 RowBox[{
  RowBox[{"lines", "=", 
   RowBox[{"dottedLines", "[", 
    RowBox[{
     RowBox[{"{", 
      RowBox[{"\"\<Archaea\>\"", ",", "\"\<Microsporidia\>\""}], "}"}], ",", 
     "offset"}], "]"}]}], ";"}]], "Input",
 CellMargins->{{17.600000000000005`, 10.}, {7., 7.}},
 CellChangeTimes->{{3.433003646368998*^9, 3.4330036593283854`*^9}, {
   3.4330037060686073`*^9, 3.43300379927168*^9}, {3.433003835603846*^9, 
   3.4330040095808783`*^9}, {3.433004055639503*^9, 3.433004107265427*^9}, {
   3.4330041401884003`*^9, 3.433004184037788*^9}, {3.4330052682181797`*^9, 
   3.433005275713717*^9}, {3.4330917850382833`*^9, 3.4330917994300833`*^9}, {
   3.433785413271659*^9, 3.4337855046910963`*^9}, {3.443978810151177*^9, 
   3.443979059283209*^9}, {3.443979759459901*^9, 3.443979786450094*^9}, {
   3.4439798299095488`*^9, 3.443979835349455*^9}, {3.443979866303585*^9, 
   3.443979884296569*^9}, {3.4439799182181797`*^9, 3.443979919282969*^9}, {
   3.4439800393044233`*^9, 3.443980039504076*^9}, {3.445102347679699*^9, 
   3.445102348396817*^9}, {3.480870073779222*^9, 3.480870083219585*^9}, {
   3.480870413838324*^9, 3.480870416638397*^9}, {3.4809539002752523`*^9, 
   3.480953918130679*^9}, {3.482160920596306*^9, 3.482160927309861*^9}, {
   3.4837255413405037`*^9, 3.483725554993703*^9}, {3.486223897811167*^9, 
   3.486223912186296*^9}, 3.48631608653804*^9, {3.491874103765625*^9, 
   3.491874113515625*^9}, 3.492531709041808*^9}],

Cell[BoxData[{
 RowBox[{
  RowBox[{"label", "=", "\"\<(b)\>\""}], ";"}], "\[IndentingNewLine]", 
 RowBox[{
  RowBox[{"coordinates1", "=", 
   RowBox[{"Table", "[", 
    RowBox[{
     RowBox[{"{", 
      RowBox[{
       RowBox[{"a", "+", ".5"}], ",", 
       RowBox[{
        RowBox[{"eigenpositions", "[", 
         RowBox[{"[", 
          RowBox[{"3", ",", "a"}], "]"}], "]"}], "+", "offset"}]}], "}"}], 
     ",", 
     RowBox[{"{", 
      RowBox[{"a", ",", "1", ",", "organisms"}], "}"}]}], "]"}]}], 
  ";"}], "\[IndentingNewLine]", 
 RowBox[{
  RowBox[{"coordinates2", "=", 
   RowBox[{"Table", "[", 
    RowBox[{
     RowBox[{"{", 
      RowBox[{
       RowBox[{"a", "+", ".5"}], ",", 
       RowBox[{
        RowBox[{"eigenpositions", "[", 
         RowBox[{"[", 
          RowBox[{"5", ",", "a"}], "]"}], "]"}], "+", "offset"}]}], "}"}], 
     ",", 
     RowBox[{"{", 
      RowBox[{"a", ",", "1", ",", "organisms"}], "}"}]}], "]"}]}], 
  ";"}], "\[IndentingNewLine]", 
 RowBox[{
  RowBox[{"g", "=", 
   RowBox[{"createPlots", "[", 
    RowBox[{
    "coordinates1", ",", "coordinates2", ",", "label", ",", "offset"}], 
    "]"}]}], ";"}], "\[IndentingNewLine]", 
 RowBox[{
  RowBox[{"eig4and5", "=", 
   RowBox[{"Show", "[", 
    RowBox[{"domain", ",", "subgroupings1", ",", "lines", ",", "g"}], "]"}]}],
   ";"}]}], "Input",
 CellMargins->{{17.600000000000005`, 10.}, {7., 7.}},
 CellChangeTimes->{{3.433004216798073*^9, 3.4330042992538*^9}, {
   3.4330043495454693`*^9, 3.4330044596176777`*^9}, {3.433004525164516*^9, 
   3.433004579757423*^9}, {3.433004618816161*^9, 3.433004660617505*^9}, {
   3.433004697483959*^9, 3.433004699164434*^9}, {3.433004773441948*^9, 
   3.433004797921154*^9}, {3.4330048509014807`*^9, 3.4330048526202583`*^9}, {
   3.433005215930716*^9, 3.433005237985022*^9}, {3.4332606088405437`*^9, 
   3.4332606095429497`*^9}, 3.4332610099820232`*^9, {3.4337855214954967`*^9, 
   3.433785534753542*^9}, {3.4337855671620893`*^9, 3.433785578057473*^9}, {
   3.4337865516637487`*^9, 3.43378655603051*^9}, {3.433786851071949*^9, 
   3.433786864743471*^9}, {3.443978303852232*^9, 3.443978312012972*^9}, {
   3.4439783552796707`*^9, 3.443978608878125*^9}, {3.443978669090122*^9, 
   3.443978706691657*^9}, {3.443979117444059*^9, 3.443979132491384*^9}, {
   3.443979183280752*^9, 3.443979199343814*^9}, {3.443979799754121*^9, 
   3.44397980677925*^9}, {3.4439799669000473`*^9, 3.443979996701027*^9}, {
   3.443980044191181*^9, 3.443980053256832*^9}, 3.4439807295655947`*^9, 
   3.4451023703130713`*^9, {3.445102468238462*^9, 3.445102475828945*^9}, 
   3.445102674705737*^9, {3.4451027282905293`*^9, 3.445102837832387*^9}, {
   3.445102872708364*^9, 3.445102922109386*^9}, {3.4451040291869707`*^9, 
   3.445104058657516*^9}, 3.4451043025978203`*^9, 3.445104358722754*^9, {
   3.4451898495285683`*^9, 3.4451898584395437`*^9}, {3.446560671578949*^9, 
   3.446560685858219*^9}, {3.466795026446108*^9, 3.4667950325487127`*^9}, {
   3.477234162442584*^9, 3.4772342319354553`*^9}, {3.477242561393718*^9, 
   3.477242570492333*^9}, {3.477243655694437*^9, 3.47724366384509*^9}, 
   3.477243803552746*^9, {3.477244279141439*^9, 3.47724428575569*^9}, 
   3.4772444163665113`*^9, {3.477244486131208*^9, 3.477244486577873*^9}, 
   3.4782820451977453`*^9, 3.47828208213374*^9, 3.478283458124404*^9, {
   3.48086607090027*^9, 3.480866072812366*^9}, {3.480870091262829*^9, 
   3.480870101839253*^9}, {3.48087015786611*^9, 3.480870167521242*^9}, {
   3.4808702706563997`*^9, 3.480870274543042*^9}, 3.48087077214354*^9, {
   3.480872471670621*^9, 3.480872489666947*^9}, {3.480872534854844*^9, 
   3.480872536997623*^9}, {3.480872784059972*^9, 3.480872785131796*^9}, {
   3.480876397990048*^9, 3.48087640389541*^9}, 3.48087659372211*^9, {
   3.480953924862859*^9, 3.480953939967329*^9}, {3.481041507685329*^9, 
   3.481041510612547*^9}, {3.481041894242992*^9, 3.481041894458806*^9}, {
   3.481571001150291*^9, 3.481571003044949*^9}, {3.481571345921384*^9, 
   3.481571360216866*^9}, 3.481644439498672*^9, {3.482160931568063*^9, 
   3.4821609506297197`*^9}, {3.482161001197228*^9, 3.482161002501574*^9}, {
   3.4821612498192596`*^9, 3.4821612532025642`*^9}, 3.482161564278171*^9, {
   3.482173180650284*^9, 3.482173182226349*^9}, {3.48217321523549*^9, 
   3.482173216970989*^9}, {3.482173288846655*^9, 3.4821732903424397`*^9}, 
   3.482173454360738*^9, {3.483726308924631*^9, 3.4837263090759287`*^9}, 
   3.485188502391107*^9, 3.485188581507506*^9, {3.485198391487322*^9, 
   3.485198394509902*^9}, 3.485199264418264*^9, {3.485711641770027*^9, 
   3.485711642091158*^9}, {3.486223928445798*^9, 3.48622394543955*^9}, {
   3.486224005000629*^9, 3.4862240277149773`*^9}, {3.4863160952208*^9, 
   3.4863160972848787`*^9}, {3.491874123875*^9, 3.49187412996875*^9}, {
   3.491874184875*^9, 3.49187419265625*^9}, 3.49200156778125*^9}],

Cell["\<\
(* Define Functions to Generate Color Bars and Line Segments of the Tree *)\
\>", "Text",
 CellMargins->{{17.600000000000005`, 10.}, {7., 7.}},
 PageBreakAbove->True,
 PageBreakBelow->False,
 CellChangeTimes->{{3.481046642485055*^9, 3.481046673189179*^9}, 
   3.485198582520299*^9, {3.4857116602632427`*^9, 3.485711673343557*^9}, {
   3.5031590092627773`*^9, 3.503159009890336*^9}},
 FontColor->RGBColor[0, 0, 1]],

Cell[BoxData[{
 RowBox[{
  RowBox[{"yOffset", "=", "1.75"}], ";"}], "\n", 
 RowBox[{
  RowBox[{
   RowBox[{"{", 
    RowBox[{"level1", ",", "level2"}], "}"}], "=", 
   RowBox[{"{", 
    RowBox[{".6", ",", ".95"}], "}"}]}], ";"}]}], "Input",
 CellMargins->{{17.600000000000005`, 10.}, {7., 7.}},
 CellChangeTimes->{{3.480872864644383*^9, 3.4808728863385344`*^9}, {
   3.480872980401415*^9, 3.480873046643602*^9}, {3.480873079599143*^9, 
   3.480873102638732*^9}, {3.4808735971628*^9, 3.480873664381946*^9}, 
   3.482161161725305*^9, 3.485194129627246*^9, {3.4862242818953342`*^9, 
   3.486224288103631*^9}, {3.486314701966964*^9, 3.486314711485508*^9}, {
   3.486314774978252*^9, 3.486314775201528*^9}, {3.486316145125351*^9, 
   3.48631614980558*^9}, {3.491877419328125*^9, 3.491877452484375*^9}, {
   3.492185414203125*^9, 3.49218547303125*^9}, {3.492355317314899*^9, 
   3.492355331466943*^9}, {3.492531433857476*^9, 3.492531473825404*^9}, {
   3.492531554481291*^9, 3.492531558687848*^9}, {3.492534660609735*^9, 
   3.4925346845216427`*^9}, {3.492534799721607*^9, 3.492534799952052*^9}}],

Cell[BoxData[
 RowBox[{
  RowBox[{"bar", "[", 
   RowBox[{
   "group_", ",", "level_", ",", "red_", ",", "green_", ",", "blue_"}], "]"}],
   ":=", "\[IndentingNewLine]", 
  RowBox[{"Graphics", "[", 
   RowBox[{"{", 
    RowBox[{
     RowBox[{"RGBColor", "[", 
      RowBox[{"red", ",", "green", ",", "blue"}], "]"}], ",", 
     RowBox[{"EdgeForm", "[", 
      RowBox[{"Thickness", "[", ".0005", "]"}], "]"}], ",", 
     RowBox[{"Rectangle", "[", 
      RowBox[{
       RowBox[{"{", 
        RowBox[{
         RowBox[{"Min", "[", 
          RowBox[{"parse", "[", "group", "]"}], "]"}], ",", " ", 
         RowBox[{
          RowBox[{"level", "*", "barHeight"}], "+", "yOffset"}]}], "}"}], ",", 
       RowBox[{"{", 
        RowBox[{
         RowBox[{
          RowBox[{"Max", "[", 
           RowBox[{"parse", "[", "group", "]"}], "]"}], "+", "1"}], ",", " ", 
         
         RowBox[{"barHeight", "+", 
          RowBox[{"level", "*", "barHeight"}], "+", "yOffset"}]}], "}"}]}], 
      "]"}]}], "}"}], "]"}]}]], "Input",
 CellMargins->{{17.600000000000005`, 10.}, {7., 7.}},
 CellChangeTimes->{{3.4800894598236628`*^9, 3.48008946870907*^9}, {
   3.4800985876856737`*^9, 3.480098597641759*^9}, {3.4800986333449173`*^9, 
   3.480098678694211*^9}, 3.4800987306907797`*^9, {3.480177333096383*^9, 
   3.480177333632009*^9}, {3.4802710279629917`*^9, 3.480271031929956*^9}, {
   3.480872878525187*^9, 3.48087290399846*^9}, {3.4808730538948803`*^9, 
   3.480873061000882*^9}, 3.483720516171483*^9, {3.483726091393203*^9, 
   3.483726129506442*^9}, {3.483742916443482*^9, 3.48374294264375*^9}, 
   3.4851937731931953`*^9, {3.486224323370474*^9, 3.486224363780746*^9}}],

Cell[BoxData[
 RowBox[{
  RowBox[{"bar", "[", 
   RowBox[{
   "group_", ",", "level_", ",", "red_", ",", "green_", ",", "blue_", ",", 
    "height_"}], "]"}], ":=", 
  RowBox[{"{", "\[IndentingNewLine]", 
   RowBox[{
    RowBox[{"bar", "[", 
     RowBox[{"group", ",", "level", ",", "red", ",", "green", ",", "blue"}], 
     "]"}], ",", "\[IndentingNewLine]", 
    RowBox[{"lineUp", "[", 
     RowBox[{"group", ",", ".025", ",", "height"}], "]"}]}], "}"}]}]], "Input",\

 CellMargins->{{17.600000000000005`, 10.}, {7., 7.}},
 CellChangeTimes->{{3.478371891013771*^9, 3.4783719838744802`*^9}, {
   3.478373292812306*^9, 3.478373294539261*^9}, {3.479751955960815*^9, 
   3.4797520608542347`*^9}, {3.479752096256233*^9, 3.479752130521912*^9}, {
   3.479752189198739*^9, 3.479752214246772*^9}, {3.479752264003241*^9, 
   3.4797522674260063`*^9}, {3.479752311013739*^9, 3.479752311180223*^9}, {
   3.479753714916191*^9, 3.479753717051344*^9}, {3.479753982163495*^9, 
   3.479754051253627*^9}, {3.4797540872410088`*^9, 3.47975408767953*^9}, {
   3.479754139395965*^9, 3.479754179023032*^9}, {3.479754743046891*^9, 
   3.479754751412889*^9}, {3.479754805561947*^9, 3.479754897373041*^9}, {
   3.479754933816485*^9, 3.479754934303111*^9}, {3.479755025949637*^9, 
   3.479755056221911*^9}, {3.4797551678138857`*^9, 3.47975521738374*^9}, {
   3.479755331590963*^9, 3.479755459236801*^9}, {3.479755505784967*^9, 
   3.479755603437654*^9}, 3.479755650201518*^9, {3.4797557076208076`*^9, 
   3.479755730396049*^9}, {3.479755778425638*^9, 3.4797558068020573`*^9}, {
   3.4800881733525763`*^9, 3.4800881799063807`*^9}, {3.480088239131094*^9, 
   3.4800882396822023`*^9}, {3.480089296849421*^9, 3.480089297870573*^9}, {
   3.480094330895417*^9, 3.480094429786928*^9}, {3.480094476238543*^9, 
   3.480094499439578*^9}, {3.480096116114069*^9, 3.480096121369032*^9}, {
   3.480096721892066*^9, 3.480096722698613*^9}, 3.480096792439954*^9, {
   3.480096859227717*^9, 3.48009686560261*^9}, 3.4800971482359743`*^9, {
   3.4800986818324966`*^9, 3.480098690586219*^9}, 3.480098729428392*^9, {
   3.4801740246580257`*^9, 3.4801740302893133`*^9}, {3.480174313186749*^9, 
   3.480174314530295*^9}, {3.4801761586662617`*^9, 3.480176159584262*^9}, 
   3.480176715223771*^9, 3.480177339171896*^9, 3.480266732765079*^9, {
   3.480271040758102*^9, 3.480271041517905*^9}, {3.480271156682877*^9, 
   3.480271156849778*^9}, {3.48027132903658*^9, 3.480271329331359*^9}, {
   3.480872907263591*^9, 3.4808729100636377`*^9}, {3.4808731202437067`*^9, 
   3.480873122997497*^9}, {3.4808732114723177`*^9, 3.480873241849224*^9}, {
   3.480873286516843*^9, 3.480873289860149*^9}, {3.4808735272732553`*^9, 
   3.480873527432798*^9}, {3.4808737616624517`*^9, 3.4808737956157093`*^9}, {
   3.480952815804368*^9, 3.480952816043312*^9}, {3.483720279873774*^9, 
   3.483720325814723*^9}, {3.483720365782395*^9, 3.48372037866718*^9}, {
   3.483720453463768*^9, 3.483720454863586*^9}, 3.483720518563249*^9, {
   3.4837208773604393`*^9, 3.483720878224217*^9}, 3.483721125655374*^9, 
   3.483721371891871*^9, {3.483742947354499*^9, 3.483742966707233*^9}, {
   3.486224375250597*^9, 3.486224381288587*^9}, {3.49187700125*^9, 
   3.491877001375*^9}, 3.4923549354089003`*^9}],

Cell[BoxData[
 RowBox[{
  RowBox[{
   RowBox[{"bar", "[", 
    RowBox[{
    "group_", ",", "level_", ",", "red_", ",", "green_", ",", "blue_", ",", 
     "height_", ",", "name2_", ",", "height2_"}], "]"}], ":=", 
   "\[IndentingNewLine]", 
   RowBox[{"bar", "[", 
    RowBox[{
    "group", ",", "level", ",", "red", ",", "green", ",", "blue", ",", 
     "height"}], "]"}]}], ";"}]], "Input",
 CellMargins->{{17.600000000000005`, 10.}, {7., 7.}},
 CellChangeTimes->{{3.478371891013771*^9, 3.4783719838744802`*^9}, {
   3.478373292812306*^9, 3.478373294539261*^9}, {3.479751955960815*^9, 
   3.4797520608542347`*^9}, {3.479752096256233*^9, 3.479752130521912*^9}, {
   3.479752189198739*^9, 3.479752214246772*^9}, {3.479752264003241*^9, 
   3.4797522674260063`*^9}, {3.479752311013739*^9, 3.479752311180223*^9}, {
   3.479753714916191*^9, 3.479753717051344*^9}, {3.479753982163495*^9, 
   3.479754051253627*^9}, {3.4797540872410088`*^9, 3.47975408767953*^9}, {
   3.479754139395965*^9, 3.479754179023032*^9}, {3.479754743046891*^9, 
   3.479754751412889*^9}, {3.479754805561947*^9, 3.479754897373041*^9}, {
   3.479754933816485*^9, 3.479754934303111*^9}, {3.479755025949637*^9, 
   3.479755056221911*^9}, {3.4797551678138857`*^9, 3.47975521738374*^9}, {
   3.479755331590963*^9, 3.479755459236801*^9}, {3.479755505784967*^9, 
   3.479755603437654*^9}, 3.479755650201518*^9, {3.4797557076208076`*^9, 
   3.479755730396049*^9}, {3.479755778425638*^9, 3.4797558068020573`*^9}, {
   3.4800881733525763`*^9, 3.4800881799063807`*^9}, {3.480088239131094*^9, 
   3.4800882396822023`*^9}, {3.480089296849421*^9, 3.480089297870573*^9}, {
   3.480094330895417*^9, 3.480094429786928*^9}, {3.480094476238543*^9, 
   3.480094499439578*^9}, {3.480096116114069*^9, 3.480096121369032*^9}, {
   3.480096192101617*^9, 3.480096243081028*^9}, {3.480096300612974*^9, 
   3.4800963029483633`*^9}, {3.480096341584361*^9, 3.480096456069664*^9}, {
   3.4800967317887774`*^9, 3.480096733900373*^9}, {3.480096804032881*^9, 
   3.4800968076327457`*^9}, {3.4800968757662992`*^9, 3.480096880229776*^9}, 
   3.480097017300611*^9, {3.4800971503482313`*^9, 3.480097152188053*^9}, {
   3.4800986947719107`*^9, 3.480098720267508*^9}, 3.480168644390347*^9, {
   3.4801686910569057`*^9, 3.480168750251153*^9}, {3.480174034650641*^9, 
   3.48017403873862*^9}, {3.480174319515369*^9, 3.4801743236511517`*^9}, {
   3.480176162169972*^9, 3.480176162329674*^9}, 3.480176709769486*^9, 
   3.4801773422053137`*^9, 3.480266740232436*^9, 3.4802708634855328`*^9, {
   3.480271042550172*^9, 3.480271043190117*^9}, 3.480271131042983*^9, {
   3.4802713313798532`*^9, 3.480271333635723*^9}, 3.480271471100924*^9, {
   3.4808729149202642`*^9, 3.480872917944121*^9}, {3.480873183399321*^9, 
   3.480873185077321*^9}, 3.480873350201728*^9, 3.480873568659883*^9, {
   3.4808737822653008`*^9, 3.480873792895793*^9}, {3.480952820195759*^9, 
   3.4809528203715887`*^9}, {3.483720394319194*^9, 3.483720460647875*^9}, 
   3.4837205229075413`*^9, 3.483721385380631*^9, {3.483721558909799*^9, 
   3.483721560269577*^9}, 3.483722001720046*^9, {3.483722043516395*^9, 
   3.483722065913849*^9}, {3.483742972507801*^9, 3.483742983356213*^9}, 
   3.483743126252386*^9, {3.483743251155489*^9, 3.483743251939188*^9}}],

Cell[BoxData[
 RowBox[{
  RowBox[{"connect", "[", 
   RowBox[{"group1_", ",", "group2_", ",", "height_"}], "]"}], ":=", " ", 
  RowBox[{"Graphics", "[", 
   RowBox[{"Line", "[", "\[IndentingNewLine]", 
    RowBox[{"{", 
     RowBox[{
      RowBox[{"{", 
       RowBox[{
        RowBox[{
         RowBox[{"(", 
          RowBox[{
           RowBox[{"Min", "[", 
            RowBox[{"parse", "[", "group1", "]"}], "]"}], "+", 
           RowBox[{"Max", "[", 
            RowBox[{"parse", "[", "group1", "]"}], "]"}], "+", "1"}], ")"}], 
         "/", "2"}], ",", 
        RowBox[{"height", "+", 
         RowBox[{"barHeight", "*", "3"}], "+", "yOffset"}]}], "}"}], ",", 
      RowBox[{"{", 
       RowBox[{
        RowBox[{
         RowBox[{"(", 
          RowBox[{
           RowBox[{"Min", "[", 
            RowBox[{"parse", "[", "group2", "]"}], "]"}], "+", 
           RowBox[{"Max", "[", 
            RowBox[{"parse", "[", "group2", "]"}], "]"}], "+", "1"}], ")"}], 
         "/", "2"}], ",", 
        RowBox[{"height", "+", 
         RowBox[{"barHeight", "*", "3"}], "+", "yOffset"}]}], "}"}]}], "}"}], 
    "]"}], "]"}]}]], "Input",
 CellMargins->{{17.600000000000005`, 10.}, {7., 7.}},
 CellChangeTimes->{{3.480094571685169*^9, 3.4800946680937033`*^9}, {
   3.4800967384580936`*^9, 3.4800967577867537`*^9}, {3.480096809414044*^9, 
   3.480096811917976*^9}, {3.480096883866493*^9, 3.480096892154627*^9}, {
   3.4800971534012957`*^9, 3.480097155601063*^9}, {3.480271338003098*^9, 
   3.480271340523037*^9}, {3.480873370499914*^9, 3.4808733746490593`*^9}, {
   3.480873570450499*^9, 3.4808735745389023`*^9}, {3.480873841954886*^9, 
   3.48087385320998*^9}, 3.483720523907679*^9, {3.4837429945894623`*^9, 
   3.483743035248356*^9}, 3.483743124853224*^9, {3.485194232257543*^9, 
   3.4851942337625093`*^9}, {3.48631615747184*^9, 3.4863161650312967`*^9}}],

Cell[BoxData[
 RowBox[{
  RowBox[{"lineUp", "[", 
   RowBox[{
   "group1_", ",", " ", "group2_", ",", "startHeight_", ",", " ", 
    "endHeight_"}], "]"}], ":=", 
  RowBox[{"{", "\[IndentingNewLine]", 
   RowBox[{
    RowBox[{"pos", " ", "=", 
     RowBox[{
      RowBox[{"(", " ", 
       RowBox[{
        RowBox[{"Min", "[", 
         RowBox[{"parse", "[", "group1", "]"}], "]"}], "+", 
        RowBox[{"Max", "[", 
         RowBox[{"parse", "[", "group2", "]"}], "]"}], "+", "1"}], ")"}], "/",
       "2"}]}], ";", "\[IndentingNewLine]", 
    RowBox[{"Graphics", "[", 
     RowBox[{"Line", "[", 
      RowBox[{"{", 
       RowBox[{
        RowBox[{"{", 
         RowBox[{"pos", ",", 
          RowBox[{"startHeight", "+", 
           RowBox[{"barHeight", "*", "3"}], "+", "yOffset"}]}], "}"}], ",", 
        RowBox[{"{", 
         RowBox[{"pos", ",", 
          RowBox[{"endHeight", "+", 
           RowBox[{"barHeight", "*", "3"}], "+", "yOffset"}]}], "}"}]}], 
       "}"}], "]"}], "]"}]}], "}"}]}]], "Input",
 CellMargins->{{17.600000000000005`, 10.}, {7., 7.}},
 CellChangeTimes->{{3.483743293647255*^9, 3.483743301694759*^9}, 
   3.4863162837748127`*^9, 3.486826438356071*^9}],

Cell[BoxData[
 RowBox[{
  RowBox[{
   RowBox[{"lineUp", "[", 
    RowBox[{"group_", ",", " ", "startHeight_", ",", " ", "endHeight_"}], 
    "]"}], ":=", 
   RowBox[{"lineUp", "[", 
    RowBox[{"group", ",", "group", ",", "startHeight", ",", "endHeight"}], 
    "]"}]}], ";"}]], "Input",
 CellMargins->{{17.600000000000005`, 10.}, {7., 7.}},
 CellChangeTimes->{{3.4800955868835707`*^9, 3.48009571961016*^9}, {
   3.4800957934463997`*^9, 3.480095806961825*^9}, {3.480096739705934*^9, 
   3.4800967594188423`*^9}, {3.480096810397955*^9, 3.480096814525774*^9}, {
   3.4800968898987837`*^9, 3.480096894186674*^9}, {3.480096960455328*^9, 
   3.480097006536627*^9}, {3.480097154321231*^9, 3.480097156457101*^9}, {
   3.480271342155216*^9, 3.480271349107656*^9}, {3.4802713912391577`*^9, 
   3.4802714017698097`*^9}, {3.4802714927888193`*^9, 3.4802715217663*^9}, {
   3.480873384290085*^9, 3.480873399064658*^9}, {3.480873572130602*^9, 
   3.480873575570549*^9}, {3.480873860130723*^9, 3.4808738699952383`*^9}, 
   3.4837205245317163`*^9, {3.483743038199889*^9, 3.4837430937007113`*^9}, {
   3.486316180425284*^9, 3.486316217275003*^9}, 3.4863162872547293`*^9, 
   3.486826435317094*^9, {3.486826486049646*^9, 3.48682652975965*^9}}],

Cell[BoxData[
 RowBox[{
  RowBox[{"bar", "[", 
   RowBox[{
   "group_", ",", " ", "altName_", ",", "level_", ",", "red_", ",", "green_", 
    ",", "blue_", ",", "height_"}], "]"}], ":=", 
  RowBox[{"{", 
   RowBox[{
    RowBox[{"bar", "[", 
     RowBox[{"group", ",", "level", ",", "red", ",", "green", ",", "blue"}], 
     "]"}], ",", 
    RowBox[{"lineUp", "[", 
     RowBox[{"group", ",", ".025", ",", "height"}], "]"}]}], "}"}]}]], "Input",\

 CellMargins->{{17.600000000000005`, 10.}, {7., 7.}},
 CellChangeTimes->{{3.483720617499585*^9, 3.483720618350477*^9}, {
   3.483720716847419*^9, 3.4837207181253357`*^9}, {3.48372091634727*^9, 
   3.48372091677*^9}, {3.483721441175335*^9, 3.483721456422312*^9}, {
   3.48372155342955*^9, 3.483721553788188*^9}, {3.4837216327930393`*^9, 
   3.4837216355690002`*^9}, {3.483722225847393*^9, 3.483722239042261*^9}, {
   3.483743188177259*^9, 3.4837431933759737`*^9}, 3.48631630085563*^9, {
   3.4923549432427483`*^9, 3.492354943441782*^9}}],

Cell[BoxData[
 RowBox[{
  RowBox[{
   RowBox[{"bar", "[", 
    RowBox[{
    "group_", ",", "altName_", ",", "level_", ",", "red_", ",", "green_", ",",
      "blue_", ",", "height_", ",", "name2_", ",", "height2_"}], "]"}], ":=", 
   "\[IndentingNewLine]", 
   RowBox[{"bar", "[", 
    RowBox[{
    "group", ",", "level", ",", "red", ",", "green", ",", "blue", ",", 
     "height", ",", "name2", ",", "height2"}], "]"}]}], ";"}]], "Input",
 CellMargins->{{17.600000000000005`, 10.}, {7., 7.}},
 CellChangeTimes->{{3.483720617499585*^9, 3.483720618350477*^9}, {
  3.483720716847419*^9, 3.4837207181253357`*^9}, {3.48372091634727*^9, 
  3.48372091677*^9}, {3.483721441175335*^9, 3.483721456422312*^9}, {
  3.48372155342955*^9, 3.483721553788188*^9}, {3.4837216327930393`*^9, 
  3.4837216355690002`*^9}, {3.483722225847393*^9, 3.483722242930435*^9}, {
  3.483743202553177*^9, 3.48374324776318*^9}}],

Cell[BoxData[
 RowBox[{
  RowBox[{"addText", "[", 
   RowBox[{"group_", ",", " ", "height_", ",", "text_"}], "]"}], ":=", 
  RowBox[{"Graphics", "[", 
   RowBox[{"Text", "[", 
    RowBox[{"text", ",", "\[IndentingNewLine]", 
     RowBox[{"{", 
      RowBox[{
       RowBox[{
        RowBox[{
         RowBox[{"(", 
          RowBox[{
           RowBox[{"Min", "[", 
            RowBox[{"parse", "[", "group", "]"}], "]"}], "+", 
           RowBox[{"Max", "[", 
            RowBox[{"parse", "[", "group", "]"}], "]"}], "+", "1"}], ")"}], 
         "/", "2"}], "+", " ", "1"}], ",", " ", 
       RowBox[{"height", "+", 
        RowBox[{"barHeight", "*", "3"}], "+", "yOffset", "+", ".03"}]}], 
      "}"}], ",", 
     RowBox[{"{", 
      RowBox[{"1", ",", "0"}], "}"}], ",", 
     RowBox[{"{", 
      RowBox[{"0", ",", 
       RowBox[{"-", "1"}]}], "}"}]}], "]"}], "]"}]}]], "Input",
 CellMargins->{{17.600000000000005`, 10.}, {7., 7.}},
 CellChangeTimes->{{3.483720617499585*^9, 3.483720618350477*^9}, {
   3.483720716847419*^9, 3.4837207181253357`*^9}, {3.48372091634727*^9, 
   3.48372091677*^9}, {3.483721441175335*^9, 3.483721456422312*^9}, {
   3.48372155342955*^9, 3.483721553788188*^9}, {3.4837216327930393`*^9, 
   3.4837216355690002`*^9}, {3.483722225847393*^9, 3.483722259090925*^9}, {
   3.483743348393858*^9, 3.483743368710696*^9}, {3.483743409205063*^9, 
   3.483743439670814*^9}, {3.4837435892346487`*^9, 3.4837436063759537`*^9}, {
   3.486224464523065*^9, 3.486224509933503*^9}, {3.486315046170146*^9, 
   3.486315050329727*^9}, 3.4921840138125*^9, {3.492184056171875*^9, 
   3.492184056921875*^9}, {3.492184090125*^9, 3.492184110265625*^9}, {
   3.4921850141875*^9, 3.492185048828125*^9}, {3.492185156171875*^9, 
   3.49218515709375*^9}, {3.4925347296667643`*^9, 3.492534756066596*^9}}],

Cell[BoxData[
 RowBox[{
  RowBox[{"addText", "[", 
   RowBox[{"group_", ",", "height_", ",", "text_", ",", "flag_"}], "]"}], ":=", 
  RowBox[{"Graphics", "[", 
   RowBox[{"Style", "[", 
    RowBox[{
     RowBox[{"Text", "[", 
      RowBox[{
       RowBox[{"\"\<\[ThinSpace]\>\"", "<>", "text"}], ",", 
       "\[IndentingNewLine]", 
       RowBox[{"{", 
        RowBox[{
         RowBox[{
          RowBox[{
           RowBox[{"(", 
            RowBox[{
             RowBox[{"Min", "[", 
              RowBox[{"parse", "[", "group", "]"}], "]"}], "+", 
             RowBox[{"Max", "[", 
              RowBox[{"parse", "[", "group", "]"}], "]"}], "+", "1"}], ")"}], 
           "/", "2"}], "+", ".5"}], ",", " ", 
         RowBox[{"height", "+", 
          RowBox[{"barHeight", "*", "3"}], "+", "yOffset"}]}], "}"}], ",", 
       RowBox[{"{", 
        RowBox[{"1", ",", "0"}], "}"}], ",", 
       RowBox[{"{", 
        RowBox[{"0", ",", 
         RowBox[{"-", "1"}]}], "}"}]}], "]"}], ",", 
     RowBox[{"Background", "\[Rule]", " ", 
      RowBox[{"RGBColor", "[", 
       RowBox[{"1", ",", "1", ",", "1"}], "]"}]}]}], "]"}], "]"}]}]], "Input",\

 CellMargins->{{17.600000000000005`, 10.}, {7., 7.}},
 CellChangeTimes->{{3.483723114626981*^9, 3.4837231731013193`*^9}, {
   3.4837234744313803`*^9, 3.483723501343758*^9}, {3.483723621399467*^9, 
   3.483723642311467*^9}, {3.483743370458963*^9, 3.483743387468935*^9}, 
   3.486224529904973*^9, {3.486315019545205*^9, 3.486315041746131*^9}}],

Cell["(* Create Color Bars and Tree *)", "Text",
 CellMargins->{{17.600000000000005`, 10.}, {7., 7.}},
 PageBreakAbove->True,
 CellChangeTimes->{{3.485875096154665*^9, 3.485875137923456*^9}}],

Cell[BoxData[
 RowBox[{
  RowBox[{"domain", "=", 
   RowBox[{"{", "\[IndentingNewLine]", 
    RowBox[{
     RowBox[{"bar", "[", 
      RowBox[{"\"\<Archaea\>\"", ",", "1", ",", ".6", ",", "0", ",", "0"}], 
      "]"}], ",", "\[IndentingNewLine]", 
     RowBox[{"bar", "[", 
      RowBox[{"\"\<Bacteria\>\"", ",", "1", ",", "0", ",", "0", ",", ".6"}], 
      "]"}], ",", "\[IndentingNewLine]", 
     RowBox[{"bar", "[", 
      RowBox[{"\"\<Eukarya\>\"", ",", "1", ",", "0", ",", ".6", ",", "0"}], 
      "]"}]}], "}"}]}], ";"}]], "Input",
 CellMargins->{{17.600000000000005`, 10.}, {7., 7.}},
 CellChangeTimes->{{3.485875225969146*^9, 3.485875261285741*^9}, {
  3.486316325048877*^9, 3.486316328544283*^9}, {3.48821899836031*^9, 
  3.488219001271208*^9}}],

Cell[BoxData[
 RowBox[{
  RowBox[{"subgroupings1", "=", 
   RowBox[{"{", "\[IndentingNewLine]", 
    RowBox[{
     RowBox[{"bar", "[", 
      RowBox[{
      "\"\<Euryarchaeota\>\"", ",", "2", ",", ".6", ",", "0", ",", "0", ",", 
       "level2"}], "]"}], ",", "\[IndentingNewLine]", 
     RowBox[{"bar", "[", 
      RowBox[{
      "\"\<Proteobacteria\>\"", ",", "2", ",", ".2", ",", ".15", ",", ".25", 
       ",", "level1"}], "]"}], ",", "\[IndentingNewLine]", 
     RowBox[{"bar", "[", 
      RowBox[{
      "\"\<Actinobacteria\>\"", ",", "2", ",", ".1", ",", ".2", ",", ".3", 
       ",", "level1"}], "]"}], ",", "\[IndentingNewLine]", 
     RowBox[{"bar", "[", 
      RowBox[{
      "\"\<Firmicutes\>\"", ",", "2", ",", ".1", ",", ".4", ",", ".5", ",", 
       "level1"}], "]"}], ",", "\[IndentingNewLine]", 
     RowBox[{"bar", "[", 
      RowBox[{
      "\"\<Tenericutes\>\"", ",", "2", ",", ".3", ",", ".9", ",", "1", ",", 
       "level1"}], "]"}], ",", "\[IndentingNewLine]", 
     RowBox[{"bar", "[", 
      RowBox[{
      "\"\<Spirochaetes+\>\"", ",", "2", ",", "0", ",", ".2", ",", ".6", ",", 
       "level1"}], "]"}], ",", "\[IndentingNewLine]", 
     RowBox[{"bar", "[", 
      RowBox[{
      "\"\<Deinococci\>\"", ",", "2", ",", ".2", ",", "0", ",", ".8", ",", 
       "level1"}], "]"}], ",", "\[IndentingNewLine]", 
     RowBox[{"bar", "[", 
      RowBox[{
      "\"\<Chlamydiae+\>\"", ",", "2", ",", "0", ",", ".7", ",", "1", ",", 
       "level1"}], "]"}], ",", "\[IndentingNewLine]", 
     RowBox[{"bar", "[", 
      RowBox[{
      "\"\<Apicomplexa+\>\"", ",", "2", ",", ".4", ",", ".6", ",", "0", ",", 
       "level1"}], "]"}], ",", "\[IndentingNewLine]", 
     RowBox[{"bar", "[", 
      RowBox[{
      "\"\<Microsporidia\>\"", ",", "2", ",", "0", ",", ".3", ",", ".1", ",", 
       "level1"}], "]"}], ",", "\[IndentingNewLine]", 
     RowBox[{"bar", "[", 
      RowBox[{
      "\"\<Viridiplantae\>\"", ",", "2", ",", ".1", ",", ".6", ",", ".5", ",",
        "level1"}], "]"}], ",", "\[IndentingNewLine]", 
     RowBox[{"connect", "[", 
      RowBox[{
      "\"\<Proteobacteria\>\"", ",", "\"\<Chlamydiae+\>\"", ",", "level1"}], 
      "]"}], ",", "\[IndentingNewLine]", 
     RowBox[{"connect", "[", 
      RowBox[{
      "\"\<Apicomplexa+\>\"", ",", "\"\<Viridiplantae\>\"", ",", "level1"}], 
      "]"}], ",", "\[IndentingNewLine]", 
     RowBox[{"lineUp", "[", 
      RowBox[{"\"\<Bacteria\>\"", ",", "level1", ",", "level2"}], "]"}], ",", 
     "\[IndentingNewLine]", 
     RowBox[{"lineUp", "[", 
      RowBox[{"\"\<Eukarya\>\"", ",", "level1", ",", "level2"}], "]"}], ",", 
     "\[IndentingNewLine]", 
     RowBox[{"connect", "[", 
      RowBox[{"\"\<Archaea\>\"", ",", "\"\<Eukarya\>\"", ",", "level2"}], 
      "]"}]}], "}"}]}], ";"}]], "Input",
 CellMargins->{{17.600000000000005`, 10.}, {7., 7.}},
 CellChangeTimes->{{3.485875276205751*^9, 3.485875301296198*^9}, {
   3.4863163307580233`*^9, 3.486316331509663*^9}, {3.487010854590254*^9, 
   3.487010863607438*^9}, 3.488218060952725*^9, {3.488218101954185*^9, 
   3.4882181240765553`*^9}, {3.48821832391949*^9, 3.48821847000642*^9}, {
   3.488218504729703*^9, 3.4882185089688997`*^9}, 3.488218610599862*^9, {
   3.488218650217752*^9, 3.488218698092348*^9}, {3.488218739014617*^9, 
   3.488218747431347*^9}, 3.48821878222576*^9, {3.48821889511965*^9, 
   3.488218895286154*^9}, {3.488219087122136*^9, 3.488219088370098*^9}, {
   3.488219175463266*^9, 3.488219181070489*^9}, {3.49176767740625*^9, 
   3.491767677703125*^9}, {3.4918765961875*^9, 3.49187666371875*^9}, {
   3.49187672490625*^9, 3.491876727890625*^9}, {3.49187691296875*^9, 
   3.491876947359375*^9}, {3.4918770595*^9, 3.491877195046875*^9}, {
   3.4921919335625*^9, 3.492191937078125*^9}, {3.492192075546875*^9, 
   3.4921920975625*^9}, {3.492192158625*^9, 3.49219215903125*^9}, {
   3.492192194421875*^9, 3.49219222865625*^9}, 3.4921935920625*^9, {
   3.492193630453125*^9, 3.49219363309375*^9}, {3.492194488953125*^9, 
   3.49219449321875*^9}, {3.492354644366638*^9, 3.492354667613516*^9}, {
   3.492355064134972*^9, 3.492355067541424*^9}, {3.492355166151498*^9, 
   3.492355183637435*^9}, {3.492530658798365*^9, 3.492530672773608*^9}, 
   3.492534622846861*^9}],

Cell[BoxData[
 RowBox[{
  RowBox[{"text", " ", "=", " ", 
   RowBox[{"{", "\[IndentingNewLine]", 
    RowBox[{
     RowBox[{"addText", "[", 
      RowBox[{"\"\<Bacteria\>\"", ",", "level1", ",", "\"\<Bacteria\>\""}], 
      "]"}], ",", "\[IndentingNewLine]", 
     RowBox[{"addText", "[", 
      RowBox[{"\"\<Archaea\>\"", ",", "level1", ",", "\"\<Archaea\>\""}], 
      "]"}], ",", "\[IndentingNewLine]", 
     RowBox[{"addText", "[", 
      RowBox[{"\"\<Eukarya\>\"", ",", "level1", ",", "\"\<Eukarya\>\""}], 
      "]"}], ",", "\[IndentingNewLine]", 
     RowBox[{"addText", "[", 
      RowBox[{
      "\"\<Proteobacteria\>\"", ",", "0", ",", "\"\<Proteobacteria\>\""}], 
      "]"}], ",", "\[IndentingNewLine]", 
     RowBox[{"addText", "[", 
      RowBox[{
      "\"\<Microsporidia\>\"", ",", "0", ",", "\"\<Microsporidia\>\""}], 
      "]"}], ",", "\[IndentingNewLine]", 
     RowBox[{"addText", "[", 
      RowBox[{"\"\<Firmicutes\>\"", ",", "0", ",", "\"\<Firmicutes\>\""}], 
      "]"}]}], "\[IndentingNewLine]", "}"}]}], ";"}]], "Input",
 CellMargins->{{17.600000000000005`, 10.}, {7., 7.}},
 CellChangeTimes->{{3.492010962296875*^9, 3.492011014375*^9}, {
  3.492011114796875*^9, 3.492011157296875*^9}, {3.492185081515625*^9, 
  3.492185150703125*^9}, {3.4921853086875*^9, 3.492185316296875*^9}, {
  3.492531779345066*^9, 3.49253178524247*^9}}],

Cell["(* Show Eigenpositions Line Graph Display *)", "Text",
 CellMargins->{{17.600000000000005`, 10.}, {7., 7.}},
 PageBreakAbove->True,
 CellChangeTimes->{{3.481382172645735*^9, 3.481382179447371*^9}, {
  3.485198543725417*^9, 3.485198546484528*^9}, {3.487009850490286*^9, 
  3.487009856049412*^9}}],

Cell[CellGroupData[{

Cell[BoxData[
 RowBox[{"s3", "=", 
  RowBox[{"Show", "[", 
   RowBox[{
    RowBox[{"{", 
     RowBox[{
     "eig2and3", ",", "eig4and5", ",", "domain", ",", "subgroupings1", ",", 
      "text", ",", "\[IndentingNewLine]", 
      RowBox[{"Graphics", "[", 
       RowBox[{"{", 
        RowBox[{"Yellow", ",", 
         RowBox[{"Opacity", "[", "0", "]"}], ",", 
         RowBox[{"Rectangle", "[", 
          RowBox[{
           RowBox[{"{", 
            RowBox[{"organisms", ",", "1.47"}], "}"}], ",", 
           RowBox[{"{", 
            RowBox[{
             RowBox[{"organisms", "+", "8"}], ",", 
             RowBox[{"-", ".225"}]}], "}"}]}], "]"}]}], "}"}], "]"}], ",", 
      "\[IndentingNewLine]", 
      RowBox[{"Graphics", "[", 
       RowBox[{"Text", "[", 
        RowBox[{"\"\<Organisms\>\"", ",", 
         RowBox[{"{", 
          RowBox[{
           RowBox[{"organisms", "/", "2"}], ",", "2.9"}], "}"}], ",", 
         RowBox[{"{", 
          RowBox[{"1", ",", "0"}], "}"}]}], "]"}], "]"}], ",", 
      "\[IndentingNewLine]", 
      RowBox[{"Graphics", "[", 
       RowBox[{"Text", "[", 
        RowBox[{"\"\<Eigenposition\>\"", ",", 
         RowBox[{"{", 
          RowBox[{
           RowBox[{"organisms", "+", "5"}], ",", ".53"}], "}"}], ",", 
         RowBox[{"{", 
          RowBox[{"1", ",", "0"}], "}"}], ",", 
         RowBox[{"{", 
          RowBox[{"0", ",", 
           RowBox[{"-", "1"}]}], "}"}]}], "]"}], "]"}], ",", 
      "\[IndentingNewLine]", 
      RowBox[{"Graphics", "[", 
       RowBox[{"Text", "[", 
        RowBox[{"\"\<-2\>\"", ",", 
         RowBox[{"{", 
          RowBox[{
           RowBox[{"organisms", "+", "3"}], ",", "1.735"}], "}"}], ",", 
         RowBox[{"{", 
          RowBox[{"1", ",", "0"}], "}"}]}], "]"}], "]"}], ",", 
      "\[IndentingNewLine]", 
      RowBox[{"Graphics", "[", 
       RowBox[{"Text", "[", 
        RowBox[{"\"\<-4\>\"", ",", 
         RowBox[{"{", 
          RowBox[{
           RowBox[{"organisms", "+", "3"}], ",", ".795"}], "}"}], ",", 
         RowBox[{"{", 
          RowBox[{"1", ",", "0"}], "}"}]}], "]"}], "]"}], ",", 
      "\[IndentingNewLine]", 
      RowBox[{"Graphics", "[", 
       RowBox[{"Text", "[", 
        RowBox[{"\"\<-3\>\"", ",", 
         RowBox[{"{", 
          RowBox[{
           RowBox[{"organisms", "+", "3"}], ",", ".695"}], "}"}], ",", 
         RowBox[{"{", 
          RowBox[{"1", ",", "0"}], "}"}]}], "]"}], "]"}], ",", 
      "\[IndentingNewLine]", 
      RowBox[{"Graphics", "[", 
       RowBox[{"Text", "[", 
        RowBox[{"\"\<-5\>\"", ",", 
         RowBox[{"{", 
          RowBox[{
           RowBox[{"organisms", "+", "3"}], ",", 
           RowBox[{"-", ".245"}]}], "}"}], ",", 
         RowBox[{"{", 
          RowBox[{"1", ",", "0"}], "}"}]}], "]"}], "]"}], ",", 
      "\[IndentingNewLine]", 
      RowBox[{"Graphics", "[", 
       RowBox[{"Text", "[", 
        RowBox[{"\"\<Relative Nucletide Frequency\>\"", ",", 
         RowBox[{"{", 
          RowBox[{
           RowBox[{"-", "6"}], ",", ".68"}], "}"}], ",", 
         RowBox[{"{", 
          RowBox[{"0", ",", "0"}], "}"}], ",", 
         RowBox[{"{", 
          RowBox[{"0", ",", "1"}], "}"}]}], "]"}], "]"}]}], "}"}], ",", 
    "\[IndentingNewLine]", 
    RowBox[{"AspectRatio", "\[Rule]", "1"}], ",", 
    RowBox[{"ImageSize", "\[Rule]", " ", "550"}], ",", 
    RowBox[{"BaseStyle", "\[Rule]", " ", 
     RowBox[{"{", " ", 
      RowBox[{
       RowBox[{"FontSize", "\[Rule]", " ", "10"}], ",", 
       RowBox[{"FontFamily", "\[Rule]", " ", "\"\<Courier\>\""}]}], "}"}]}]}],
    "]"}]}]], "Input",
 CellMargins->{{17.600000000000005`, 10.}, {7., 7.}},
 CellChangeTimes->{{3.481382076901348*^9, 3.481382082132456*^9}, {
   3.481570534006217*^9, 3.481570572614094*^9}, {3.4815722841511803`*^9, 
   3.4815725502564917`*^9}, {3.481572625060001*^9, 3.481572641206153*^9}, {
   3.481572675047505*^9, 3.481572682592765*^9}, {3.481572725762062*^9, 
   3.4815728374514093`*^9}, {3.481644474635624*^9, 3.481644638012204*^9}, {
   3.482160291835904*^9, 3.482160297188263*^9}, {3.4821616797365313`*^9, 
   3.482161739507937*^9}, {3.4821617822304897`*^9, 3.482161890500587*^9}, {
   3.4821619245119543`*^9, 3.482161934415194*^9}, 3.482162068576707*^9, {
   3.48216214015475*^9, 3.4821622494086647`*^9}, {3.482162772528528*^9, 
   3.482162793280455*^9}, {3.482173092186338*^9, 3.4821731035139227`*^9}, {
   3.483722416659977*^9, 3.483722418371719*^9}, {3.483723667239571*^9, 
   3.483723667726214*^9}, 3.485188509189271*^9, {3.485188586801852*^9, 
   3.4851886112511063`*^9}, {3.485198148783039*^9, 3.485198149470838*^9}, {
   3.4851985507260933`*^9, 3.485198570766474*^9}, 3.485199264459278*^9, {
   3.486314790724834*^9, 3.486314998733055*^9}, {3.4863163570883303`*^9, 
   3.486316358192443*^9}, {3.488218163764797*^9, 3.488218222081896*^9}, {
   3.491877270734375*^9, 3.491877281859375*^9}, {3.491877463296875*^9, 
   3.491877597171875*^9}, {3.49187766184375*^9, 3.491877678203125*^9}, {
   3.491878046328125*^9, 3.491878050328125*^9}, {3.492001604890625*^9, 
   3.492001606296875*^9}, {3.4921839270625*^9, 3.4921839366875*^9}, {
   3.492355402167098*^9, 3.492355408805716*^9}, 3.492356296527822*^9, {
   3.492531582541582*^9, 3.4925315989481163`*^9}, {3.4925348729020767`*^9, 
   3.4925349703918*^9}, {3.5031588929993477`*^9, 3.5031588936713867`*^9}}],

Cell[BoxData[
 GraphicsBox[{{
    {RGBColor[0.75, 0.75, 0.75], EdgeForm[Thickness[0.0005]], 
     RectangleBox[{1, 1.71}, {76, 1.755}]}, 
    {RGBColor[0, 0.6, 0], EdgeForm[Thickness[0.0005]], 
     RectangleBox[{64, 1.71}, {76, 1.755}]}, 
    {RGBColor[0.75, 0.75, 0.75], EdgeForm[Thickness[0.0005]], 
     RectangleBox[{70, 1.71}, {74, 1.755}]}, 
    {RGBColor[0, 0, 0.5], EdgeForm[Thickness[0.0005]], 
     RectangleBox[{7, 1.71}, {64, 1.755}]}, 
    {RGBColor[0.75, 0.75, 0.75], EdgeForm[Thickness[0.0005]], 
     RectangleBox[{1, 0.765}, {76, 0.81}]}, 
    {RGBColor[0.1, 0.4, 0.5], EdgeForm[Thickness[0.0005]], 
     RectangleBox[{36, 0.765}, {49, 0.81}]}, 
    {RGBColor[0.2, 0.15, 0.25], EdgeForm[Thickness[0.0005]], 
     RectangleBox[{7, 0.765}, {30, 0.81}]}, {
     {Thickness[Medium], Opacity[0.7], Dashing[{Small, Small}], 
      LineBox[{{7, 1.71}, {7, 0.81}}]}, 
     {Thickness[Medium], Opacity[0.7], Dashing[{Small, Small}], 
      LineBox[{{30, 1.71}, {30, 0.81}}]}, 
     {Thickness[Medium], Opacity[0.7], Dashing[{Small, Small}], 
      LineBox[{{36, 1.71}, {36, 0.81}}]}, 
     {Thickness[Medium], Opacity[0.7], Dashing[{Small, Small}], 
      LineBox[{{49, 1.71}, {49, 0.81}}]}, 
     {Thickness[Medium], Opacity[0.7], Dashing[{Small, Small}], 
      LineBox[{{64, 1.71}, {64, 0.81}}]}, 
     {Thickness[Medium], Opacity[0.7], Dashing[{Small, Small}], 
      LineBox[{{70, 1.71}, {70, 0.81}}]}, 
     {Thickness[Medium], Opacity[0.7], Dashing[{Small, Small}], 
      LineBox[{{74, 1.71}, {74, 0.81}}]}}, {
     {RGBColor[1, 0, 0], Thickness[0.001], LineBox[CompressedData["
1:eJw90AlIk3EcxvFZgeJRYWhhc2xt06zU2dTMmXuW2zy26TYDSRGmdGzdh2hi
2i2VHQ7FLrFSM/KoIDANRUulwsLyqAQtlSwrhpnXDLED399eeHn58OX5w//l
pe7Xb1/AYrFU/97/3/nHKhUOuaUrxZPSeS9CgdiTzQ8gO8N3XfRJk4jsisNB
xuLIHxOM3dEp2S28y6XugYk61mfPMeocqDtEBQ3GccY85MbUXTe+JfORG+ow
2ddKFmLo+4WUvffJ3hhdca+gsILsg5thxqX9qeS1KIo39l+x2RcTD+NXbVGT
/VFpFoQu3MX4uAiC4YPv3oeQAzBrcQmotXk9lB4YTEwki9FkOjsW7E8ORINZ
pZ+7QQ7CUPDH+DDb+cE4esAndTCHvAHehtPLBHvIIcjhmTqm5eSN4ETNqVba
9qHoqTHq1OlkCdpGF7ZIE8hhCE/tZtWeJ2+CNXnd16wicjjuPMh0TLGdL8WU
CxfDYAxAk9d1xI7u2ww0t/lZnoqpy5DlWHJJkkxdhjLvhBO3tlLfDO4pedqS
A9Q3Y/zqqoFr3tQjILOaNe3B1COgyBScjfGiLkcphyPiCKnLMRvblO9v6wpo
i1a/cAykrsAh/4onL2d/MV0Jw+1G18HF1JVwb/r0ZcSJ9pFg/zLpLSLqkZDw
79W/iaUehS8e4jVJkdSjYD7W+jyJ/jeiYVf+4Y9zGvVojNc0GfZlUo+BSPt2
SnWGegzKTYnXHXOpq1D1zP7q3GnqKrDN8tn8aupqvJa5TSeQm9UQZJVIEoup
a7DDWvNo5DJ1DfJ+P9jStZN6LFbKvlXxzdRjcbGktccuj3ocsjIihi6cox4H
J9OoWtHCmKvFaPs2OR5b523QolhZxvZsZHxLi3d95VWlM4wHtOjxrQ7iv2LM
1cFB1DlS6znD7HXwq1TfqP9Jex0yThX2ZrtPM3sd2BjPFtkz5uqxqDK/22kZ
Y4MerXyNzto7xez1kPRGL7fwmPMH9PC69jlhv/uM9C9gAnYB
       "]], 
      {PointSize[0.007], PointBox[{1.5, 1.3250183689798487`}], 
       PointBox[{2.5, 1.3244963739591398`}], 
       PointBox[{3.5, 1.3243193711557624`}], 
       PointBox[{4.5, 1.3074413404131888`}], 
       PointBox[{5.5, 1.3204719030070362`}], 
       PointBox[{6.5, 1.3088663965568772`}], 
       PointBox[{7.5, 1.2130704640994336`}], 
       PointBox[{8.5, 1.2386251491304008`}], 
       PointBox[{9.5, 1.2355622836654745`}], 
       PointBox[{10.5, 1.230084782654267}], 
       PointBox[{11.5, 1.228169037627193}], 
       PointBox[{12.5, 1.2116366043954157`}], 
       PointBox[{13.5, 1.2115706108790838`}], 
       PointBox[{14.5, 1.2061349240203159`}], 
       PointBox[{15.5, 1.2133819838719355`}], 
       PointBox[{16.5, 1.2013777138475428`}], 
       PointBox[{17.5, 1.2013456264675133`}], 
       PointBox[{18.5, 1.2095593260616098`}], 
       PointBox[{19.5, 1.1990270075681193`}], 
       PointBox[{20.5, 1.2255843367248493`}], 
       PointBox[{21.5, 1.213436439141724}], 
       PointBox[{22.5, 1.2184766611526632`}], 
       PointBox[{23.5, 1.2139015924822247`}], 
       PointBox[{24.5, 1.204337892721099}], 
       PointBox[{25.5, 1.2134049385536012`}], 
       PointBox[{26.5, 1.2163813762698414`}], 
       PointBox[{27.5, 1.2088010423458269`}], 
       PointBox[{28.5, 1.2213649780661764`}], 
       PointBox[{29.5, 1.2242392568786027`}], 
       PointBox[{30.5, 1.2041941079323604`}], 
       PointBox[{31.5, 1.203343630303491}], 
       PointBox[{32.5, 1.2011732787875247`}], 
       PointBox[{33.5, 1.200136114592496}], 
       PointBox[{34.5, 1.2102618762006887`}], 
       PointBox[{35.5, 1.2093815853463432`}], 
       PointBox[{36.5, 1.2148584882454045`}], 
       PointBox[{37.5, 1.1971682315138963`}], 
       PointBox[{38.5, 1.2008774786077228`}], 
       PointBox[{39.5, 1.196848422819657}], 
       PointBox[{40.5, 1.1965619926067252`}], 
       PointBox[{41.5, 1.1968227056685796`}], 
       PointBox[{42.5, 1.2002055948918446`}], 
       PointBox[{43.5, 1.186715821359908}], 
       PointBox[{44.5, 1.1911326152859019`}], 
       PointBox[{45.5, 1.190407659389114}], 
       PointBox[{46.5, 1.1994450778285062`}], 
       PointBox[{47.5, 1.206742024647794}], 
       PointBox[{48.5, 1.2049209259436622`}], 
       PointBox[{49.5, 1.216396122304989}], 
       PointBox[{50.5, 1.2158327096933592`}], 
       PointBox[{51.5, 1.217146280216977}], 
       PointBox[{52.5, 1.2200431481660523`}], 
       PointBox[{53.5, 1.2202249555035474`}], 
       PointBox[{54.5, 1.2199693621334216`}], 
       PointBox[{55.5, 1.2296304563724965`}], 
       PointBox[{56.5, 1.2295760776215616`}], 
       PointBox[{57.5, 1.2256719902868065`}], 
       PointBox[{58.5, 1.2226340311749708`}], 
       PointBox[{59.5, 1.2128480251409737`}], 
       PointBox[{60.5, 1.2229344096450123`}], 
       PointBox[{61.5, 1.221437296897338}], 
       PointBox[{62.5, 1.2210816229266743`}], 
       PointBox[{63.5, 1.2351735120087735`}], 
       PointBox[{64.5, 1.544739024317774}], 
       PointBox[{65.5, 1.54617034136428}], 
       PointBox[{66.5, 1.560946150287966}], 
       PointBox[{67.5, 1.5498382660469947`}], 
       PointBox[{68.5, 1.5697545141765676`}], 
       PointBox[{69.5, 1.5587707582841506`}], 
       PointBox[{70.5, 1.442991113588702}], 
       PointBox[{71.5, 1.4392552299432344`}], 
       PointBox[{72.5, 1.4421499541591638`}], 
       PointBox[{73.5, 1.4282153297265134`}], 
       PointBox[{74.5, 1.570782748194303}], 
       PointBox[{75.5, 1.5679772790259192`}]}}, 
     {RGBColor[0, 0, 1], Thickness[0.001], LineBox[CompressedData["
1:eJw903tIU2EYx/Fhy8TsjxKVHFQmQ21KpZXzul+a1y3dJkWFhlkru2kpuv5w
tgklpmB5ScNMzTVTIspI0TRmaJa6VAypZjULJM2Gd1MaXeh9PHA4fPjyvof3
4RyXpFS5worD4Yj/3v+e/6+forpPHsMT5lnRf3MR9Cayp3iSbIcypUXL/07e
gK1nD/vaTpEd8TC7qDRuieyMz5la/VObOeZNGB8aTntyaYHZBUV3JH1punlm
Vywo2ox5D8h8WPWHWgpX7IYO6eXg7lqyB2QGuwrLBO0ngOicl7l/iuyF+rWP
pMnpi8zbIXwtvvc5jFm9A+sSjq5Jv0neCa/s46fiVuwNzSNL/jEx2Qdh3QLb
+mK2v3oXiprOPJjxI++GISNXsruLvAfXVnNOL0+SfVH6Jksjcaf9hJDwRgfj
sqn7Ifl200IDl7o/Tvhy47fpqAegrTE6ub+WHIgLugsD1cls3uogIKah970V
m7c6GEMOAnOs9QyzCHcmz48kTDMDmIsy365zYOv1QKDr10J3a2bsxa9R07sb
Mup7URF/oO0ah3oITjvZcecL2H76ECi7LpYURE6zHoqllrMNI3nM+lCk9KV7
VERT34eZ3+uFEjH1ffg2kXHcqKUehso0cTOvgXoYkk6GCAKuUg/HmfkmkcKN
ejis1+Q6ZSVSjwDPxjqzd556BIK5rar2ceqR+HK3KjTxB/VI8N3vd2ulNJ8o
NAvGGgcP0fmiYDxZrn1bTuePxqDf5ZqUMZpPNBxLvOxf1lEXY4fmg8rQTl2M
+prAcfs46hJ4jvACXOXUJZgsU6h1Gur74an6arK9RX0/bn3Lr3qRSj0GLp7Z
vk9zqccgZyZiwk5FPRZrXYTPtyqpx8Kb52xOrWXeIsWwf6eluJc5UYolRYJB
NsBcLUXtlc0itx5mkxRGzbKhp5XWy3AwyWcxT0frZdgotDzm62m9DJVTq5bT
uex/Ncmw+KTie7Ub8xY5JMr2HCs+c6IcraoTeX2v2PdbLcf1jiOHdfQ+kxy2
zzo/alpmRX8AbD2JNA==
       "]], 
      {PointSize[0.007], PointBox[{1.5, 1.2458294263614478`}], 
       PointBox[{2.5, 1.2452581311926132`}], 
       PointBox[{3.5, 1.2449089474607484`}], 
       PointBox[{4.5, 1.2461034929353407`}], 
       PointBox[{5.5, 1.2483707277932967`}], 
       PointBox[{6.5, 1.252126457700278}], 
       PointBox[{7.5, 1.4044680105118863`}], 
       PointBox[{8.5, 1.3531368236962504`}], 
       PointBox[{9.5, 1.354623659461479}], 
       PointBox[{10.5, 1.354629506412437}], 
       PointBox[{11.5, 1.352484935884647}], 
       PointBox[{12.5, 1.432370763458341}], 
       PointBox[{13.5, 1.4337920478635764`}], 
       PointBox[{14.5, 1.46567565458893}], 
       PointBox[{15.5, 1.4545589882732894`}], 
       PointBox[{16.5, 1.4742307937465882`}], 
       PointBox[{17.5, 1.4742006338709743`}], 
       PointBox[{18.5, 1.4559035747907105`}], 
       PointBox[{19.5, 1.4110498807244352`}], 
       PointBox[{20.5, 1.3891474471123826`}], 
       PointBox[{21.5, 1.423146532957037}], 
       PointBox[{22.5, 1.4328559972348978`}], 
       PointBox[{23.5, 1.4473385866266757`}], 
       PointBox[{24.5, 1.4058416555796667`}], 
       PointBox[{25.5, 1.4386396062125417`}], 
       PointBox[{26.5, 1.4155677408593528`}], 
       PointBox[{27.5, 1.4149927209756887`}], 
       PointBox[{28.5, 1.2130439893902825`}], 
       PointBox[{29.5, 1.2506959872888643`}], 
       PointBox[{30.5, 1.12654107126706}], 
       PointBox[{31.5, 1.1839274034999003`}], 
       PointBox[{32.5, 1.192786801348686}], 
       PointBox[{33.5, 1.1890035267444565`}], 
       PointBox[{34.5, 1.207414481336058}], 
       PointBox[{35.5, 1.187632308652417}], 
       PointBox[{36.5, 1.1594133527846344`}], 
       PointBox[{37.5, 1.080212192402852}], 
       PointBox[{38.5, 1.0961577088415864`}], 
       PointBox[{39.5, 1.080714380191036}], 
       PointBox[{40.5, 1.080883235001235}], 
       PointBox[{41.5, 1.1027482876949595`}], 
       PointBox[{42.5, 1.1040303382825762`}], 
       PointBox[{43.5, 1.095271271688397}], 
       PointBox[{44.5, 1.0721180428366446`}], 
       PointBox[{45.5, 1.086055843261819}], 
       PointBox[{46.5, 1.122508488683258}], 
       PointBox[{47.5, 1.1195654784389855`}], 
       PointBox[{48.5, 1.1204531327768383`}], 
       PointBox[{49.5, 1.1446883963676637`}], 
       PointBox[{50.5, 1.1466843593832274`}], 
       PointBox[{51.5, 1.2248121671204248`}], 
       PointBox[{52.5, 1.2437578495479225`}], 
       PointBox[{53.5, 1.228460383333418}], 
       PointBox[{54.5, 1.2338385502008116`}], 
       PointBox[{55.5, 1.2077826605619555`}], 
       PointBox[{56.5, 1.2075531300486189`}], 
       PointBox[{57.5, 1.2191529288770608`}], 
       PointBox[{58.5, 1.2248638901435909`}], 
       PointBox[{59.5, 1.2147852165494781`}], 
       PointBox[{60.5, 1.2206318061532857`}], 
       PointBox[{61.5, 1.2180298949816977`}], 
       PointBox[{62.5, 1.2165858679237}], 
       PointBox[{63.5, 1.2274016667231078`}], 
       PointBox[{64.5, 1.237201682353477}], 
       PointBox[{65.5, 1.2383592626632647`}], 
       PointBox[{66.5, 1.2368538347003344`}], 
       PointBox[{67.5, 1.2331035657917855`}], 
       PointBox[{68.5, 1.2281589180257888`}], 
       PointBox[{69.5, 1.2344109490109132`}], 
       PointBox[{70.5, 1.3135871664262944`}], 
       PointBox[{71.5, 1.3221749499746218`}], 
       PointBox[{72.5, 1.3215355975184648`}], 
       PointBox[{73.5, 1.299023186387656}], 
       PointBox[{74.5, 1.2330687990580351`}], 
       PointBox[{75.5, 1.2327898657637797`}]}}, 
     LineBox[{{1, 1.71}, {1, 0.81}, {76, 0.81}, {76, 1.71}}], 
     LineBox[{{1, 1.26}, {76, 1.26}}], 
     InsetBox["\<\"0.3\"\>", {0, 1.56}, {1, 0}], 
     InsetBox["\<\"-0.3\"\>", {0, 0.96}, {1, 0}], 
     LineBox[{{1, 1.56}, {0.5, 1.56}}], LineBox[{{1, 0.96}, {0.5, 0.96}}], 
     InsetBox["\<\"(a)\"\>", {-0.5, 1.7775}, {1, 1}]}}, {
    {RGBColor[0.75, 0.75, 0.75], EdgeForm[Thickness[0.0005]], 
     RectangleBox[{1, 0.67}, {76, 0.715}]}, 
    {RGBColor[0, 0.3, 0.1], EdgeForm[Thickness[0.0005]], 
     RectangleBox[{70, 0.67}, {74, 0.715}]}, 
    {RGBColor[0.6, 0, 0], EdgeForm[Thickness[0.0005]], 
     RectangleBox[{1, 0.67}, {7, 0.715}]}, 
    {RGBColor[0.75, 0.75, 0.75], EdgeForm[Thickness[0.0005]], 
     RectangleBox[{1, -0.275}, {76, -0.23}]}, 
    {RGBColor[0.6, 0, 0], EdgeForm[Thickness[0.0005]], 
     RectangleBox[{1, -0.275}, {7, -0.23}]}, 
    {RGBColor[0, 0.3, 0.1], EdgeForm[Thickness[0.0005]], 
     RectangleBox[{70, -0.275}, {74, -0.23}]}, {
     {Thickness[Medium], Opacity[0.7], Dashing[{Small, Small}], 
      LineBox[{{7, 0.67}, {7, -0.23}}]}, 
     {Thickness[Medium], Opacity[0.7], Dashing[{Small, Small}], 
      LineBox[{{70, 0.67}, {70, -0.23}}]}, 
     {Thickness[Medium], Opacity[0.7], Dashing[{Small, Small}], 
      LineBox[{{74, 0.67}, {74, -0.23}}]}}, {
     {RGBColor[1, 0, 0], Thickness[0.001], LineBox[CompressedData["
1:eJw10X1MzHEcB/DUHVqHRFIqpZFSQnSk3Lukpyv3MNmUWdfysCElSZ5NN5Oj
PMxDeTid45+oMc5q9LNQlLqyJJu0UCpRkodlnnafz22/3V57fz+f7+f3+Xmm
bFGvtbayspL/e/7/W34/ZK2ndzsEVD+stFgEg9Pe/LyDbAmysw5rNx5lO0BU
mvukPK2YPAk6813vfR4Gsgv8Kg3iDuVVsju6a74MD2Y1yiz2RMHlqPX975+S
veCrCf+0tZ89HaJM1zeGNrY3jCE3BW1sLdkHpkHJh+1TuN8s2L321/Xasf3h
0LqupiCWHYAeXU5QsDV5/xzMDBNu141qIs+FbvSdq1Ixex5cH6dMHa/l84E4
3JtT/txkJs+HsXjmIW8v9gL4NDm2PArn80H4PkZ8K2oyWwpdXeZBUxl7IWJK
A5TbVHzfIvQKO/ZOvM55MJzEacWjRrIXQzh/7UH6HHYIplbsuvQ45Bk5FPVO
qwJbn7GX4GJfr33XR55PBk1qkbHWSPsDIM/P0wRMqrNYALrdlkhLJnAeBql+
U9GMcWQhDCXOO6pUFfQ9EI4/PVq9WyL1F8KxuCbj+K9cMpai09HLwzGa86UY
Fos01fs5j8DA7fzzpj2cR2DPmerOC+70fliGEpnamHeELCxDWPuLyOEBziOx
1nrrCb9sziPR43qgQ6zhPAqz/AqlkmbuH4UjK9tkKRV8fzQOGEsT7Ps4j8a1
55lpCY0NlMdAcvLGb9NbshAD8+zkMtUd2i9i8dkmyW1EUj3lsQiUzF0tW8C5
HGV2Nrata55QLkdh1S9lWQTtG3G4NJDjuSGS9x+H6tnN6R0r6DziESqa8fLP
Qr4/Hq+c6wszn/J8y1FQ4m8OVHC+HGNNbT87+mkeKLDK5Zz9g1qeT4HNtjav
jE2PLPZQ4ltPgmNI+guLk5UYzHU36Ee+tFivRJH2R4RCQXm7EkNf+32m7Wum
ehWupK7OmCxvoXoVUt/4BHd10nm9CuZpDb7xuQaqVyH5+v1TVUOFVK9GdNy9
14nHLlC9Gu+GNr3buPMm1avhWmp016yk/u1qnG0P7V4/ukX2FwLOdR4=
       "]], 
      {PointSize[0.007], PointBox[{1.5, -0.16232860949201358`}], 
       PointBox[{2.5, -0.1602643204352577}], 
       PointBox[{3.5, -0.16056579609259433`}], 
       PointBox[{4.5, -0.03600105009021884}], 
       PointBox[{5.5, -0.037357305144184755`}], 
       PointBox[{6.5, -0.043585837543899636`}], 
       PointBox[{7.5, 0.2728242836411839}], 
       PointBox[{8.5, 0.210142183713526}], 
       PointBox[{9.5, 0.21046291955713886`}], 
       PointBox[{10.5, 0.20991943735216279`}], 
       PointBox[{11.5, 0.21321174534793844`}], 
       PointBox[{12.5, 0.26730129872504044`}], 
       PointBox[{13.5, 0.26635254563684957`}], 
       PointBox[{14.5, 0.27017612047656414`}], 
       PointBox[{15.5, 0.26576094932370486`}], 
       PointBox[{16.5, 0.2817260527526906}], 
       PointBox[{17.5, 0.2815684440648816}], 
       PointBox[{18.5, 0.27374675812743177`}], 
       PointBox[{19.5, 0.2612199135834819}], 
       PointBox[{20.5, 0.252145654669713}], 
       PointBox[{21.5, 0.26970048908632066`}], 
       PointBox[{22.5, 0.2671069381942454}], 
       PointBox[{23.5, 0.2764109405245072}], 
       PointBox[{24.5, 0.2862215788907077}], 
       PointBox[{25.5, 0.2761889681887754}], 
       PointBox[{26.5, 0.2659930311420608}], 
       PointBox[{27.5, 0.2685815707358863}], 
       PointBox[{28.5, 0.228417232392041}], 
       PointBox[{29.5, 0.23284449584224237`}], 
       PointBox[{30.5, 0.2644593873262354}], 
       PointBox[{31.5, 0.2159971769931728}], 
       PointBox[{32.5, 0.21942703497654245`}], 
       PointBox[{33.5, 0.2115378637065384}], 
       PointBox[{34.5, 0.2113998659999667}], 
       PointBox[{35.5, 0.20884153408424078`}], 
       PointBox[{36.5, 0.25550022770009656`}], 
       PointBox[{37.5, 0.25811685756264396`}], 
       PointBox[{38.5, 0.254399567970124}], 
       PointBox[{39.5, 0.25786003565016785`}], 
       PointBox[{40.5, 0.25767317094036374`}], 
       PointBox[{41.5, 0.26749370133472167`}], 
       PointBox[{42.5, 0.2741419424501099}], 
       PointBox[{43.5, 0.280394381693899}],
[truncated: 978,921 more chars]
