# Supplementary material for: Tensor Decomposition Reveals Concurrent Evolutionary Convergences and Divergences and Correlations with Structural Motifs in Ribosomal RNA
Source: PLoS One. 2011 Apr 29;6(4):e18768. doi: 10.1371/journal.pone.0018768 (PMC3094155; doi:10.1371/journal.pone.0018768)
Supplement: Dataset S1 — Taxonomy annotations of the organisms in the 16S rRNA alignment. A tab-delimited text format file, readable by both Mathematica and Microsoft Excel, reproducing the National Center for Biotechnology Information (NCBI) Taxonomy Browser [19] annotations of the 339 organisms in the 16S alignment. (TXT) [file pone.0018768.s006.txt]

Sequence_Number	CRW_Sequence_Label	Organism_Name	NCBI_Taxonomy_Level_1	NCBI_Taxonomy_Level_2-3	NCBI_Taxonomy_Levels_2-6	NCBI_Taxonomy_Level_2	NCBI_Taxonomy_Level_3	NCBI_Taxonomy_Level_4	NCBI_Taxonomy_Level_5	NCBI_Taxonomy_Level_6
1	Ap.pernix.K1	Aeropyrum_pernix	Archaea	Crenarchaeota	Crenarchaeota	Crenarchaeota	Thermoprotei	Desulfurococcales	Desulfurococcaceae	Aeropyrum
2	Pyr.occult	Pyrodictium_occultum	Archaea	Crenarchaeota	Crenarchaeota	Crenarchaeota	Thermoprotei	Desulfurococcales	Pyrodictiaceae	Pyrodictium
3	Sul.acalda	Sulfolobus_acidocaldarius	Archaea	Crenarchaeota	Crenarchaeota	Crenarchaeota	Thermoprotei	Sulfolobales	Sulfolobaceae	Sulfolobus
4	Sul.solfat	Sulfolobus_solfataricus	Archaea	Crenarchaeota	Crenarchaeota	Crenarchaeota	Thermoprotei	Sulfolobales	Sulfolobaceae	Sulfolobus
5	Thp.tenax	Thermoproteus_tenax	Archaea	Crenarchaeota	Crenarchaeota	Crenarchaeota	Thermoprotei	Thermoproteales	Thermoproteaceae	Thermoproteus
6	Arg.fulgidus	Archaeoglobus_fulgidus	Archaea	Euryarchaeota	Halobacteria+	Euryarchaeota	Archaeoglobi	Archaeoglobales	Archaeoglobaceae	Archaeoglobus
7	Har.maris1	Haloarcula_marismortui	Archaea	Euryarchaeota	Halobacteria+	Euryarchaeota	Halobacteria	Halobacteriales	Halobacteriaceae	Haloarcula
8	Har.maris2	Haloarcula_marismortui	Archaea	Euryarchaeota	Halobacteria+	Euryarchaeota	Halobacteria	Halobacteriales	Halobacteriaceae	Haloarcula
9	Hf.volcani	Haloferax_volcanii	Archaea	Euryarchaeota	Halobacteria+	Euryarchaeota	Halobacteria	Halobacteriales	Halobacteriaceae	Haloferax
10	Ntr.innermongoliae	Natronobacterium_innermongoliae	Archaea	Euryarchaeota	Halobacteria+	Euryarchaeota	Halobacteria	Halobacteriales	Halobacteriaceae	Natronobacterium
11	Ntr.bangense	Natronobacterium_bangense	Archaea	Euryarchaeota	Halobacteria+	Euryarchaeota	Halobacteria	Halobacteriales	Halobacteriaceae	Natronorubrum
12	Mb.formici	Methanobacterium_formicicum	Archaea	Euryarchaeota	Methanobacteria+	Euryarchaeota	Methanobacteria	Methanobacteriales	Methanobacteriaceae	Methanobacterium
13	Mb.tau.GEN.1	Methanobacterium_thermoautotrophicum	Archaea	Euryarchaeota	Methanobacteria+	Euryarchaeota	Methanobacteria	Methanobacteriales	Methanobacteriaceae	Methanothermobacter
14	Mb.tau.GEN.2	Methanobacterium_thermoautotrophicum	Archaea	Euryarchaeota	Methanobacteria+	Euryarchaeota	Methanobacteria	Methanobacteriales	Methanobacteriaceae	Methanothermobacter
15	Mc.vanniel	Methanococcus_vannielii	Archaea	Euryarchaeota	Methanobacteria+	Euryarchaeota	Methanococci	Methanococcales	Methanococcaceae	Methanococcus
16	Msp.hungat	Methanospirillum_hungatei	Archaea	Euryarchaeota	Methanobacteria+	Euryarchaeota	Methanomicrobia	Methanomicrobiales	Methanospirillaceae	Methanospirillum
17	Pc.abyssi.GEN	Pyrococcus_abyssi	Archaea	Euryarchaeota	Thermococci+	Euryarchaeota	Thermococci	Thermococcales	Thermococcaceae	Pyrococcus
18	Pc.furios2	Pyrococcus_furiosus	Archaea	Euryarchaeota	Thermococci+	Euryarchaeota	Thermococci	Thermococcales	Thermococcaceae	Pyrococcus
19	Pc.horikoshii.2	Pyrococcus_horikoshii	Archaea	Euryarchaeota	Thermococci+	Euryarchaeota	Thermococci	Thermococcales	Thermococcaceae	Pyrococcus
20	Tc.celer	Thermococcus_celer	Archaea	Euryarchaeota	Thermococci+	Euryarchaeota	Thermococci	Thermococcales	Thermococcaceae	Thermococcus
21	Tpl.acidophilum	Thermoplasma_acidophilum	Archaea	Euryarchaeota	Thermococci+	Euryarchaeota	Thermoplasmata	Thermoplasmatales	Thermoplasmataceae	Thermoplasma
22	Glu.liqfac	Gluconacetobacter_liquefaciens	Bacteria	Proteobacteria	Alpha_Subdivision	Proteobacteria	Alpha_Proteobacteria	Rhodospirillales	Acetobacteraceae	Gluconacetobacter
23	Bar.bacil3	Bartonella_vinsonii	Bacteria	Proteobacteria	Alpha_Subdivision	Proteobacteria	Alpha_Proteobacteria	Rhizobiales	Bartonellaceae	Bartonella
24	Bar.hensel	Bartonella_henselae	Bacteria	Proteobacteria	Alpha_Subdivision	Proteobacteria	Alpha_Proteobacteria	Rhizobiales	Bartonellaceae	Bartonella
25	Bar.quinta	Bartonella_quintana	Bacteria	Proteobacteria	Alpha_Subdivision	Proteobacteria	Alpha_Proteobacteria	Rhizobiales	Bartonellaceae	Bartonella
26	Bdr.japon5	Bradyrhizobium_japonicum	Bacteria	Proteobacteria	Alpha_Subdivision	Proteobacteria	Alpha_Proteobacteria	Rhizobiales	Bradyrhizobiaceae	Bradyrhizobium
27	Bru.melten	Brucella_melitensis	Bacteria	Proteobacteria	Alpha_Subdivision	Proteobacteria	Alpha_Proteobacteria	Rhizobiales	Brucellaceae	Brucella
28	Azr.cauli3	Azorhizobium_caulinodans	Bacteria	Proteobacteria	Alpha_Subdivision	Proteobacteria	Alpha_Proteobacteria	Rhizobiales	Xanthobacteraceae	Azorhizobium
29	Blb.BF15	Blastobacter_sp.	Bacteria	Proteobacteria	Alpha_Subdivision	Proteobacteria	Alpha_Proteobacteria	Rhizobiales	Bradyrhizobiaceae	Blastobacter
30	Mes.loti.GEN	Mesorhizobium_loti	Bacteria	Proteobacteria	Alpha_Subdivision	Proteobacteria	Alpha_Proteobacteria	Rhizobiales	Phyllobacteriaceae	Mesorhizobium
31	Ag.tumefac	Agrobacterium_tumefaciens	Bacteria	Proteobacteria	Alpha_Subdivision	Proteobacteria	Alpha_Proteobacteria	Rhizobiales	Rhizobiaceae	Rhizobium/Agrobacteriumgroup
32	Rdb.orient	Rhodobium_orientis	Bacteria	Proteobacteria	Alpha_Subdivision	Proteobacteria	Alpha_Proteobacteria	Rhizobiales	Rhodobiaceae	Rhodobium
33	R.prowazekii.MadE	Rickettsia_prowazekii	Bacteria	Proteobacteria	Alpha_Subdivision	Proteobacteria	Alpha_Proteobacteria	Rickettsiales	Rickettsiaceae	Rickettsieae
34	Ric.ricke3	Rickettsia_rickettsii	Bacteria	Proteobacteria	Alpha_Subdivision	Proteobacteria	Alpha_Proteobacteria	Rickettsiales	Rickettsiaceae	Rickettsieae
35	Ric.prowaz	Rickettsia_prowazekii	Bacteria	Proteobacteria	Alpha_Subdivision	Proteobacteria	Alpha_Proteobacteria	Rickettsiales	Rickettsiaceae	Rickettsieae
36	Ric.bellii	Rickettsia_bellii	Bacteria	Proteobacteria	Alpha_Subdivision	Proteobacteria	Alpha_Proteobacteria	Rickettsiales	Rickettsiaceae	Rickettsieae
37	Brd.pperts	Bordetella_parapertussis	Bacteria	Proteobacteria	Beta_Subdivision	Proteobacteria	Beta_Proteobacteria	Burkholderiales	Alcaligenaceae	Bordetella
38	Brd.pertus	Bordetella_pertussis	Bacteria	Proteobacteria	Beta_Subdivision	Proteobacteria	Beta_Proteobacteria	Burkholderiales	Alcaligenaceae	Bordetella
39	Com.testos	Comamonas_testosteroni	Bacteria	Proteobacteria	Beta_Subdivision	Proteobacteria	Beta_Proteobacteria	Burkholderiales	Comamonadaceae	Comamonas
40	Lau.mirabi	Lautropia_mirabilis	Bacteria	Proteobacteria	Beta_Subdivision	Proteobacteria	Beta_Proteobacteria	Burkholderiales	Burkholderiaceae	Lautropia
41	Nis.gonor1	Neisseria_gonorrhoeae	Bacteria	Proteobacteria	Beta_Subdivision	Proteobacteria	Beta_Proteobacteria	Neisseriales	Neisseriaceae	Neisseria
42	Nis.mening.1.A	Neisseria_meningitidis	Bacteria	Proteobacteria	Beta_Subdivision	Proteobacteria	Beta_Proteobacteria	Neisseriales	Neisseriaceae	Neisseria
43	Nis.mening.2.1	Neisseria_meningitidis	Bacteria	Proteobacteria	Beta_Subdivision	Proteobacteria	Beta_Proteobacteria	Neisseriales	Neisseriaceae	Neisseria
44	Arm.salmo8	Aeromonas_salmonicida	Bacteria	Proteobacteria	Gamma_Subdivision	Proteobacteria	Gamma_Proteobacteria	Aeromonadales	Aeromonadaceae	Aeromonas
45	Dch.nodosu	Dichelobacter_nodosus	Bacteria	Proteobacteria	Gamma_Subdivision	Proteobacteria	Gamma_Proteobacteria	Cardiobacteriales	Cardiobacteriaceae	Dichelobacter
46	Edw.tarda2	Edwardsiella_tarda	Bacteria	Proteobacteria	Gamma_Subdivision	Proteobacteria	Gamma_Proteobacteria	Enterobacteriales	Enterobacteriaceae	Edwardsiella
47	E.coli.ref.BAC	Escherichia_coli	Bacteria	Proteobacteria	Gamma_Subdivision	Proteobacteria	Gamma_Proteobacteria	Enterobacteriales	Enterobacteriaceae	Escherichia
48	E.coli.EDL.GEN.1	Escherichia_coli_O157	Bacteria	Proteobacteria	Gamma_Subdivision	Proteobacteria	Gamma_Proteobacteria	Enterobacteriales	Enterobacteriaceae	Escherichia
49	E.coli.O157G.C	Escherichia_coli_O157	Bacteria	Proteobacteria	Gamma_Subdivision	Proteobacteria	Gamma_Proteobacteria	Enterobacteriales	Enterobacteriaceae	Escherichia
50	Ple.shige4	Plesiomonas_shigelloides	Bacteria	Proteobacteria	Gamma_Subdivision	Proteobacteria	Gamma_Proteobacteria	Enterobacteriales	Enterobacteriaceae	Plesiomonas
51	P.vulgaris.1	Proteus_vulgaris	Bacteria	Proteobacteria	Gamma_Subdivision	Proteobacteria	Gamma_Proteobacteria	Enterobacteriales	Enterobacteriaceae	Proteus
52	S.tymurium	Salmonella_typhimurium	Bacteria	Proteobacteria	Gamma_Subdivision	Proteobacteria	Gamma_Proteobacteria	Enterobacteriales	Enterobacteriaceae	Salmonella
53	Shi.dysnt2	Shigella_dysenteriae	Bacteria	Proteobacteria	Gamma_Subdivision	Proteobacteria	Gamma_Proteobacteria	Enterobacteriales	Enterobacteriaceae	Shigella
54	Yer.pestis.03	Yersinia_pestis	Bacteria	Proteobacteria	Gamma_Subdivision	Proteobacteria	Gamma_Proteobacteria	Enterobacteriales	Enterobacteriaceae	Yersinia
55	Yer.ptuber	Yersinia_pseudotuberculosis	Bacteria	Proteobacteria	Gamma_Subdivision	Proteobacteria	Gamma_Proteobacteria	Enterobacteriales	Enterobacteriaceae	Yersinia
56	Ch.marism4	Chromohalobacter_marismortui	Bacteria	Proteobacteria	Gamma_Subdivision	Proteobacteria	Gamma_Proteobacteria	Oceanospirillales	Halomonadaceae	Chromohalobacter
57	H.influen6	Haemophilus_influenzae	Bacteria	Proteobacteria	Gamma_Subdivision	Proteobacteria	Gamma_Proteobacteria	Pasteurellales	Pasteurellaceae	Haemophilus
58	H.influen7	Haemophilus_influenzae	Bacteria	Proteobacteria	Gamma_Subdivision	Proteobacteria	Gamma_Proteobacteria	Pasteurellales	Pasteurellaceae	Haemophilus
59	H.influen8	Haemophilus_influenzae	Bacteria	Proteobacteria	Gamma_Subdivision	Proteobacteria	Gamma_Proteobacteria	Pasteurellales	Pasteurellaceae	Haemophilus
60	H.inflrrnA-F	Haemophilus_influenzae	Bacteria	Proteobacteria	Gamma_Subdivision	Proteobacteria	Gamma_Proteobacteria	Pasteurellales	Pasteurellaceae	Haemophilus
61	Pas.multocida.GEN	Pasteurella_multocida	Bacteria	Proteobacteria	Gamma_Subdivision	Proteobacteria	Gamma_Proteobacteria	Pasteurellales	Pasteurellaceae	Pasteurella
62	Psy.pacificensis.1	Psychrobacter_pacificensis	Bacteria	Proteobacteria	Gamma_Subdivision	Proteobacteria	Gamma_Proteobacteria	Pseudomonadales	Moraxellaceae	Psychrobacter
63	Ps.aeruginosa.GEN1	Pseudomonas_aeruginosa	Bacteria	Proteobacteria	Gamma_Subdivision	Proteobacteria	Gamma_Proteobacteria	Pseudomonadales	Pseudomonadaceae	Pseudomonas
64	Ps.putida7	Pseudomonas_putida	Bacteria	Proteobacteria	Gamma_Subdivision	Proteobacteria	Gamma_Proteobacteria	Pseudomonadales	Pseudomonadaceae	Pseudomonas
65	Fnc.tularn	Francisella_tularensis	Bacteria	Proteobacteria	Gamma_Subdivision	Proteobacteria	Gamma_Proteobacteria	Thiotrichales	Francisellaceae	Francisella
66	Beg.sp1401	Beggiatoa_sp.	Bacteria	Proteobacteria	Gamma_Subdivision	Proteobacteria	Gamma_Proteobacteria	Thiotrichales	Thiotrichaceae	Thiotrichaceae
67	V.cholera6	Vibrio_cholerae	Bacteria	Proteobacteria	Gamma_Subdivision	Proteobacteria	Gamma_Proteobacteria	Vibrionales	Vibrionaceae	Vibrio
68	V.cholera4	Vibrio_cholerae	Bacteria	Proteobacteria	Gamma_Subdivision	Proteobacteria	Gamma_Proteobacteria	Vibrionales	Vibrionaceae	Vibrio
69	V.cholera2	Vibrio_cholerae	Bacteria	Proteobacteria	Gamma_Subdivision	Proteobacteria	Gamma_Proteobacteria	Vibrionales	Vibrionaceae	Vibrio
70	V.cholera5	Vibrio_cholerae	Bacteria	Proteobacteria	Gamma_Subdivision	Proteobacteria	Gamma_Proteobacteria	Vibrionales	Vibrionaceae	Vibrio
71	V.choler12	Vibrio_cholerae	Bacteria	Proteobacteria	Gamma_Subdivision	Proteobacteria	Gamma_Proteobacteria	Vibrionales	Vibrionaceae	Vibrio
72	V.cholerae.g.1	Vibrio_cholerae	Bacteria	Proteobacteria	Gamma_Subdivision	Proteobacteria	Gamma_Proteobacteria	Vibrionales	Vibrionaceae	Vibrio
73	Xan.albiln	Xanthomonas_albilineans	Bacteria	Proteobacteria	Gamma_Subdivision	Proteobacteria	Gamma_Proteobacteria	Xanthomonadales	Xanthomonadaceae	Xanthomonas
74	Xan.campe7	Xanthomonas_campestris	Bacteria	Proteobacteria	Gamma_Subdivision	Proteobacteria	Gamma_Proteobacteria	Xanthomonadales	Xanthomonadaceae	Xanthomonas
75	Xyl.fastidiosa.1	Xylella_fastidiosa	Bacteria	Proteobacteria	Gamma_Subdivision	Proteobacteria	Gamma_Proteobacteria	Xanthomonadales	Xanthomonadaceae	Xylella
76	Dsv.desulf	Desulfovibrio_desulfuricans	Bacteria	Proteobacteria	Delta/Epsilon_Subdivisions+	Proteobacteria	Delta/Epsilon_Subdivisions	Delta_Proteobacteria	Desulfovibrionales	Desulfovibrionaceae
77	Myx.xanthu	Myxococcus_xanthus	Bacteria	Proteobacteria	Delta/Epsilon_Subdivisions+	Proteobacteria	Delta/Epsilon_Subdivisions	Delta_Proteobacteria	Myxococcales	Cystobacterineae
78	Cam.jejun5	Campylobacter_jejuni	Bacteria	Proteobacteria	Delta/Epsilon_Subdivisions+	Proteobacteria	Delta/Epsilon_Subdivisions	Epsilon_Proteobacteria	Campylobacterales	Campylobacteraceae
79	Cam.jejuni.GEN.1	Campylobacter_jejuni	Bacteria	Proteobacteria	Delta/Epsilon_Subdivisions+	Proteobacteria	Delta/Epsilon_Subdivisions	Epsilon_Proteobacteria	Campylobacterales	Campylobacteraceae
80	Cam.sputo3	Campylobacter_sputorum	Bacteria	Proteobacteria	Delta/Epsilon_Subdivisions+	Proteobacteria	Delta/Epsilon_Subdivisions	Epsilon_Proteobacteria	Campylobacterales	Campylobacteraceae
81	Hlb.pylori	Helicobacter_pylori	Bacteria	Proteobacteria	Delta/Epsilon_Subdivisions+	Proteobacteria	Delta/Epsilon_Subdivisions	Epsilon_Proteobacteria	Campylobacterales	Helicobacteraceae
82	Hlb.pyl.26695.rrnA	Helicobacter_pylori_26695	Bacteria	Proteobacteria	Delta/Epsilon_Subdivisions+	Proteobacteria	Delta/Epsilon_Subdivisions	Epsilon_Proteobacteria	Campylobacterales	Helicobacteraceae
83	Hlb.pyl.J99.1	Helicobacter_pylori_J99	Bacteria	Proteobacteria	Delta/Epsilon_Subdivisions+	Proteobacteria	Delta/Epsilon_Subdivisions	Epsilon_Proteobacteria	Campylobacterales	Helicobacteraceae
84	Ps.CRE12	Pseudomonas_sp.	Bacteria	Proteobacteria	Delta/Epsilon_Subdivisions+	Proteobacteria	Unified_Proteobacteria	Unclassified_Pseudomonads	Unclassified_Pseudomonads	Unclassified_Pseudomonads
85	Act.israe5	Actinomyces_israelii	Bacteria	Actinobacteria	Corynebacterineae+	Actinobacteria	Actinobacteria	Actinobacteridae	Actinomycetales	Actinomycineae
86	Cor.diphth	Corynebacterium_diphtheriae	Bacteria	Actinobacteria	Corynebacterineae+	Actinobacteria	Actinobacteria	Actinobacteridae	Actinomycetales	Corynebacterineae
87	Myb.avium2	Mycobacterium_avium	Bacteria	Actinobacteria	Corynebacterineae+	Actinobacteria	Actinobacteria	Actinobacteridae	Actinomycetales	Corynebacterineae
88	Myb.leprae	Mycobacterium_leprae	Bacteria	Actinobacteria	Corynebacterineae+	Actinobacteria	Actinobacteria	Actinobacteridae	Actinomycetales	Corynebacterineae
89	Myb.leprae.GEN	Mycobacterium_leprae	Bacteria	Actinobacteria	Corynebacterineae+	Actinobacteria	Actinobacteria	Actinobacteridae	Actinomycetales	Corynebacterineae
90	Myb.tuber3	Mycobacterium_tuberculosis	Bacteria	Actinobacteria	Corynebacterineae+	Actinobacteria	Actinobacteria	Actinobacteridae	Actinomycetales	Corynebacterineae
91	Myb.tuber2	Mycobacterium_tuberculosis	Bacteria	Actinobacteria	Corynebacterineae+	Actinobacteria	Actinobacteria	Actinobacteridae	Actinomycetales	Corynebacterineae
92	Myb.tuber.GEN	Mycobacterium_tuberculosis	Bacteria	Actinobacteria	Corynebacterineae+	Actinobacteria	Actinobacteria	Actinobacteridae	Actinomycetales	Corynebacterineae
93	Myb.tuber.CDC1551.G	Mycobacterium_tuberculosis_CDC1551	Bacteria	Actinobacteria	Corynebacterineae+	Actinobacteria	Actinobacteria	Actinobacteridae	Actinomycetales	Corynebacterineae
94	Noc.aster4	Nocardia_asteroides	Bacteria	Actinobacteria	Corynebacterineae+	Actinobacteria	Actinobacteria	Actinobacteridae	Actinomycetales	Corynebacterineae
95	Rco.erythropolis	Rhodococcus_erythropolis	Bacteria	Actinobacteria	Corynebacterineae+	Actinobacteria	Actinobacteria	Actinobacteridae	Actinomycetales	Corynebacterineae
96	Fra.spORS	Frankia_sp.	Bacteria	Actinobacteria	Corynebacterineae+	Actinobacteria	Actinobacteria	Actinobacteridae	Actinomycetales	Frankineae
97	Arb.globif	Arthrobacter_globiformis	Bacteria	Actinobacteria	Corynebacterineae+	Actinobacteria	Actinobacteria	Actinobacteridae	Actinomycetales	Micrococcineae
98	Stm.acidsc	Streptomyces_acidiscabies	Bacteria	Actinobacteria	Streptomycineae	Actinobacteria	Actinobacteria	Actinobacteridae	Actinomycetales	Streptomycineae
99	Stm.albflv	Streptomyces_albidoflavus	Bacteria	Actinobacteria	Streptomycineae	Actinobacteria	Actinobacteria	Actinobacteridae	Actinomycetales	Streptomycineae
100	Stm.ambofa	Streptomyces_ambofaciens	Bacteria	Actinobacteria	Streptomycineae	Actinobacteria	Actinobacteria	Actinobacteridae	Actinomycetales	Streptomycineae
101	Stm.bikini	Streptomyces_bikiniensis	Bacteria	Actinobacteria	Streptomycineae	Actinobacteria	Actinobacteria	Actinobacteridae	Actinomycetales	Streptomycineae
102	Stm.bluens	Streptomyces_bluensis	Bacteria	Actinobacteria	Streptomycineae	Actinobacteria	Actinobacteria	Actinobacteridae	Actinomycetales	Streptomycineae
103	Stm.bottre	Streptomyces_bottropensis	Bacteria	Actinobacteria	Streptomycineae	Actinobacteria	Actinobacteria	Actinobacteridae	Actinomycetales	Streptomycineae
104	Stm.caeles	Streptomyces_caelestis	Bacteria	Actinobacteria	Streptomycineae	Actinobacteria	Actinobacteria	Actinobacteridae	Actinomycetales	Streptomycineae
105	Stm.diast2	Streptomyces_diastatochromogenes	Bacteria	Actinobacteria	Streptomycineae	Actinobacteria	Actinobacteria	Actinobacteridae	Actinomycetales	Streptomycineae
106	Stm.espino	Streptomyces_espinosus	Bacteria	Actinobacteria	Streptomycineae	Actinobacteria	Actinobacteria	Actinobacteridae	Actinomycetales	Streptomycineae
107	Stm.euryth	Streptomyces_eurythermus	Bacteria	Actinobacteria	Streptomycineae	Actinobacteria	Actinobacteria	Actinobacteridae	Actinomycetales	Streptomycineae
108	Stm.felleu	Streptomyces_felleus	Bacteria	Actinobacteria	Streptomycineae	Actinobacteria	Actinobacteria	Actinobacteridae	Actinomycetales	Streptomycineae
109	Stm.galbus	Streptomyces_galbus	Bacteria	Actinobacteria	Streptomycineae	Actinobacteria	Actinobacteria	Actinobacteridae	Actinomycetales	Streptomycineae
110	Stm.glauce	Streptomyces_glaucescens	Bacteria	Actinobacteria	Streptomycineae	Actinobacteria	Actinobacteria	Actinobacteridae	Actinomycetales	Streptomycineae
111	Stm.gouger	Streptomyces_gougerotii	Bacteria	Actinobacteria	Streptomycineae	Actinobacteria	Actinobacteria	Actinobacteridae	Actinomycetales	Streptomycineae
112	Stm.griseu	Streptomyces_griseus	Bacteria	Actinobacteria	Streptomycineae	Actinobacteria	Actinobacteria	Actinobacteridae	Actinomycetales	Streptomycineae
113	Stm.hyscop	Streptomyces_hygroscopicus	Bacteria	Actinobacteria	Streptomycineae	Actinobacteria	Actinobacteria	Actinobacteridae	Actinomycetales	Streptomycineae
114	Stm.intmed	Streptomyces_intermedius	Bacteria	Actinobacteria	Streptomycineae	Actinobacteria	Actinobacteria	Actinobacteridae	Actinomycetales	Streptomycineae
115	Stm.limosu	Streptomyces_limosus	Bacteria	Actinobacteria	Streptomycineae	Actinobacteria	Actinobacteria	Actinobacteridae	Actinomycetales	Streptomycineae
116	Stm.lincln	Streptomyces_lincolnensis	Bacteria	Actinobacteria	Streptomycineae	Actinobacteria	Actinobacteria	Actinobacteridae	Actinomycetales	Streptomycineae
117	Stm.macspr	Streptomyces_macrosporus	Bacteria	Actinobacteria	Streptomycineae	Actinobacteria	Actinobacteria	Actinobacteridae	Actinomycetales	Streptomycineae
118	Stm.mashue	Streptomyces_mashuensis	Bacteria	Actinobacteria	Streptomycineae	Actinobacteria	Actinobacteria	Actinobacteridae	Actinomycetales	Streptomycineae
119	Stm.megspr	Streptomyces_megasporus	Bacteria	Actinobacteria	Streptomycineae	Actinobacteria	Actinobacteria	Actinobacteridae	Actinomycetales	Streptomycineae
120	Stm.neygaw	Streptomyces_neyagawaensis	Bacteria	Actinobacteria	Streptomycineae	Actinobacteria	Actinobacteria	Actinobacteridae	Actinomycetales	Streptomycineae
121	Stm.nodosus	Streptomyces_nodosus	Bacteria	Actinobacteria	Streptomycineae	Actinobacteria	Actinobacteria	Actinobacteridae	Actinomycetales	Streptomycineae
122	Stm.odorif	Streptomyces_odorifer	Bacteria	Actinobacteria	Streptomycineae	Actinobacteria	Actinobacteria	Actinobacteridae	Actinomycetales	Streptomycineae
123	Stm.ornatu	Streptomyces_ornatus	Bacteria	Actinobacteria	Streptomycineae	Actinobacteria	Actinobacteria	Actinobacteridae	Actinomycetales	Streptomycineae
124	Stm.psgris	Streptomyces_pseudogriseolus	Bacteria	Actinobacteria	Streptomycineae	Actinobacteria	Actinobacteria	Actinobacteridae	Actinomycetales	Streptomycineae
125	Stm.rimosu	Streptomyces_rimosus	Bacteria	Actinobacteria	Streptomycineae	Actinobacteria	Actinobacteria	Actinobacteridae	Actinomycetales	Streptomycineae
126	Stm.rutger	Streptomyces_rutgersensis	Bacteria	Actinobacteria	Streptomycineae	Actinobacteria	Actinobacteria	Actinobacteridae	Actinomycetales	Streptomycineae
127	Stm.sampsn	Streptomyces_sampsonii	Bacteria	Actinobacteria	Streptomycineae	Actinobacteria	Actinobacteria	Actinobacteridae	Actinomycetales	Streptomycineae
128	Stm.scabie	Streptomyces_scabies	Bacteria	Actinobacteria	Streptomycineae	Actinobacteria	Actinobacteria	Actinobacteridae	Actinomycetales	Streptomycineae
129	Stm.setoni	Streptomyces_setonii	Bacteria	Actinobacteria	Streptomycineae	Actinobacteria	Actinobacteria	Actinobacteridae	Actinomycetales	Streptomycineae
130	Stm.sp5	Streptomyces_sp.	Bacteria	Actinobacteria	Streptomycineae	Actinobacteria	Actinobacteria	Actinobacteridae	Actinomycetales	Streptomycineae
131	Stm.subrut	Streptomyces_subrutilus	Bacteria	Actinobacteria	Streptomycineae	Actinobacteria	Actinobacteria	Actinobacteridae	Actinomycetales	Streptomycineae
132	Stm.tnedae	Streptomyces_tendae	Bacteria	Actinobacteria	Streptomycineae	Actinobacteria	Actinobacteria	Actinobacteridae	Actinomycetales	Streptomycineae
133	Stm.thdias	Streptomyces_thermodiastaticus	Bacteria	Actinobacteria	Streptomycineae	Actinobacteria	Actinobacteria	Actinobacteridae	Actinomycetales	Streptomycineae
134	Stm.thline	Streptomyces_thermolineatus	Bacteria	Actinobacteria	Streptomycineae	Actinobacteria	Actinobacteria	Actinobacteridae	Actinomycetales	Streptomycineae
135	Stm.thvio2	Streptomyces_thermoviolaceus	Bacteria	Actinobacteria	Streptomycineae	Actinobacteria	Actinobacteria	Actinobacteridae	Actinomycetales	Streptomycineae
136	Stm.thnitr	Streptomyces_thermonitrificans	Bacteria	Actinobacteria	Streptomycineae	Actinobacteria	Actinobacteria	Actinobacteridae	Actinomycetales	Streptomycineae
137	Stm.thvulg	Streptomyces_thermovulgaris	Bacteria	Actinobacteria	Streptomycineae	Actinobacteria	Actinobacteria	Actinobacteridae	Actinomycetales	Streptomycineae
138	B.cereus1	Bacillus_cereus	Bacteria	Firmicutes	Bacilli	Firmicutes	Bacilli	Bacillales	Bacillaceae	Bacillus
139	B.halodurans	Bacillus_halodurans	Bacteria	Firmicutes	Bacilli	Firmicutes	Bacilli	Bacillales	Bacillaceae	Bacillus
140	B.subtilis	Bacillus_subtilis	Bacteria	Firmicutes	Bacilli	Firmicutes	Bacilli	Bacillales	Bacillaceae	Bacillus
141	Stp.aureu4	Staphylococcus_aureus	Bacteria	Firmicutes	Bacilli	Firmicutes	Bacilli	Bacillales	Staphylococcaceae	Staphylococcus
142	Stp.aureus.GEN.1	Staphylococcus_aureus	Bacteria	Firmicutes	Bacilli	Firmicutes	Bacilli	Bacillales	Staphylococcaceae	Staphylococcus
143	Ent.faecalis	Enterococcus_faecalis	Bacteria	Firmicutes	Bacilli	Firmicutes	Bacilli	Lactobacillales	Enterococcaceae	Enterococcus
144	Eco.faecium.2	Enterococcus_faecium	Bacteria	Firmicutes	Bacilli	Firmicutes	Bacilli	Lactobacillales	Enterococcaceae	Enterococcus
145	Lcc.lactis.lactis.G	Lactococcus_lactis_subsp._lactis	Bacteria	Firmicutes	Bacilli	Firmicutes	Bacilli	Lactobacillales	Streptococcaceae	Lactococcus
146	Stc.pneumo	Streptococcus_pneumoniae	Bacteria	Firmicutes	Bacilli	Firmicutes	Bacilli	Lactobacillales	Streptococcaceae	Streptococcus
147	Stc.pyogenes.GEN.1	Streptococcus_pyogenes	Bacteria	Firmicutes	Bacilli	Firmicutes	Bacilli	Lactobacillales	Streptococcaceae	Streptococcus
148	C.botulinF	Clostridium_botulinum	Bacteria	Firmicutes	Clostridia	Firmicutes	Clostridia	Clostridiales	Clostridiaceae	Clostridium
149	C.perfri50	Clostridium_perfringens	Bacteria	Firmicutes	Clostridia	Firmicutes	Clostridia	Clostridiales	Clostridiaceae	Clostridium
150	C.tetani	Clostridium_tetani	Bacteria	Firmicutes	Clostridia	Firmicutes	Clostridia	Clostridiales	Clostridiaceae	Clostridium
151	Eub.brachy	Eubacterium_brachy	Bacteria	Firmicutes	Clostridia	Firmicutes	Clostridia	Clostridiales	Eubacteriaceae	Eubacterium
152	Hel.chlor2	Heliobacterium_chlorum	Bacteria	Firmicutes	Clostridia	Firmicutes	Clostridia	Clostridiales	Heliobacteriaceae	Heliobacterium
153	Epp.mtyA1	Epulopiscium_sp.	Bacteria	Firmicutes	Clostridia	Firmicutes	Clostridia	Clostridiales	unclassifiedClostridiales	Epulopiscium
154	M.capricol	Mycoplasma_capricolum	Bacteria	Tenericutes	Tenericutes	Tenericutes	Mollicutes	Mycoplasmatales	Mycoplasmataceae	Mycoplasma
155	M.gallisep	Mycoplasma_gallisepticum	Bacteria	Tenericutes	Tenericutes	Tenericutes	Mollicutes	Mycoplasmatales	Mycoplasmataceae	Mycoplasma
156	M.hyopneum	Mycoplasma_hyopneumoniae	Bacteria	Tenericutes	Tenericutes	Tenericutes	Mollicutes	Mycoplasmatales	Mycoplasmataceae	Mycoplasma
157	Upl.ureal7	Ureaplasma_urealyticum	Bacteria	Tenericutes	Tenericutes	Tenericutes	Mollicutes	Mycoplasmatales	Mycoplasmataceae	Ureaplasma
158	Brc.hyodR1	Brachyspira_hyodysenteriae	Bacteria	Spirochaetes	Spirochaetes	Spirochaetes	Spirochaetes	Spirochaetales	Brachyspiraceae	Brachyspira
159	Lpn.illini	Leptonema_illini	Bacteria	Spirochaetes	Spirochaetes	Spirochaetes	Spirochaetes	Spirochaetales	Leptospiraceae	Leptonema
160	Lps.borgpe	Leptospira_borgpetersenii	Bacteria	Spirochaetes	Spirochaetes	Spirochaetes	Spirochaetes	Spirochaetales	Leptospiraceae	Leptospira
161	Bor.burgd5	Borrelia_burgdorferi	Bacteria	Spirochaetes	Spirochaetes	Spirochaetes	Spirochaetes	Spirochaetales	Spirochaetaceae	Borrelia
162	Bor.burgdorferi	Borrelia_burgdorferi	Bacteria	Spirochaetes	Spirochaetes	Spirochaetes	Spirochaetes	Spirochaetales	Spirochaetaceae	Borrelia
163	Bor.hermi6	Borrelia_hermsii	Bacteria	Spirochaetes	Spirochaetes	Spirochaetes	Spirochaetes	Spirochaetales	Spirochaetaceae	Borrelia
164	Brv.andrsn	Brevinema_andersonii	Bacteria	Spirochaetes	Spirochaetes	Spirochaetes	Spirochaetes	Spirochaetales	Spirochaetaceae	Brevinema
165	Trp.pallidum.rrnA	Treponema_pallidum	Bacteria	Spirochaetes	Spirochaetes	Spirochaetes	Spirochaetes	Spirochaetales	Spirochaetaceae	Treponema
166	Got.subter	Geotoga_subterranea	Bacteria	Thermotogae	Thermotogae	Thermotogae	Thermotogae	Thermotogales	Thermotogaceae	Geotoga
167	Pet.miothr	Petrotoga_miotherma	Bacteria	Thermotogae	Thermotogae	Thermotogae	Thermotogae	Thermotogales	Thermotogaceae	Petrotoga
168	Tt.maritima.2.GEN	Thermotoga_maritima	Bacteria	Thermotogae	Thermotogae	Thermotogae	Thermotogae	Thermotogales	Thermotogaceae	Thermotoga
169	Tt.maritima.1	Thermotoga_maritima	Bacteria	Thermotogae	Thermotogae	Thermotogae	Thermotogae	Thermotogales	Thermotogaceae	Thermotoga
170	D.radiodur	Deinococcus_radiodurans	Bacteria	Deinococci	Deinococci	Deinococcus-Thermus	Deinococci	Deinococcales	Deinococcaceae	Deinococcus
171	D.radiodurans.rrnC	Deinococcus_radiodurans	Bacteria	Deinococci	Deinococci	Deinococcus-Thermus	Deinococci	Deinococcales	Deinococcaceae	Deinococcus
172	T.aquaticu	Thermus_aquaticus	Bacteria	Deinococci	Deinococci	Deinococcus-Thermus	Deinococci	Thermales	Thermaceae	Thermus
173	T.thermoph	Thermus_thermophilus	Bacteria	Deinococci	Deinococci	Deinococcus-Thermus	Deinococci	Thermales	Thermaceae	Thermus
174	Clm.tracho.GEN.1	Chlamydia_trachomatis	Bacteria	Chlamydiae	Chlamydiae	Chlamydiae/Verrucomicrobia	Chlamydiae	Chlamydiae	Chlamydiales	Chlamydiaceae
175	Clm.tracho	Chlamydia_trachomatis	Bacteria	Chlamydiae	Chlamydiae	Chlamydiae/Verrucomicrobia	Chlamydiae	Chlamydiae	Chlamydiales	Chlamydiaceae
176	Clm.pneumo	Chlamydophila_pneumoniae	Bacteria	Chlamydiae	Chlamydiae	Chlamydiae/Verrucomicrobia	Chlamydiae	Chlamydiae	Chlamydiales	Chlamydiaceae
177	Clm.pneumoniae.J138	Chlamydophila_pneumoniae_J138	Bacteria	Chlamydiae	Chlamydiae	Chlamydiae/Verrucomicrobia	Chlamydiae	Chlamydiae	Chlamydiales	Chlamydiaceae
178	Mcs.aeruginosa	Microcystis_aeruginosa	Bacteria	Cyanobacteria	Cyanobacteria	Cyanobacteria	Chroococcales	Microcystis	Microcystis	Microcystis
179	Syn.6301	Synechococcus_sp.	Bacteria	Cyanobacteria	Cyanobacteria	Cyanobacteria	Chroococcales	Synechococcus	Synechococcus	Synechococcus
180	Sncy.PCC6803.gen	Synechocystis_PCC6803	Bacteria	Cyanobacteria	Cyanobacteria	Cyanobacteria	Chroococcales	Synechocystis	Synechocystis	Synechocystis
181	Nost.muscr	Nostoc_muscorum	Bacteria	Cyanobacteria	Cyanobacteria	Cyanobacteria	Nostocales	Nostocaceae	Nostoc	Nostoc
182	Osc.agardh	Oscillatoria_agardhii	Bacteria	Cyanobacteria	Cyanobacteria	Cyanobacteria	Oscillatoriales	Planktothrix	Planktothrix	Planktothrix
183	Plrc.7516	Pleurocapsa_sp.	Bacteria	Cyanobacteria	Cyanobacteria	Cyanobacteria	Pleurocapsales	Pleurocapsa	Pleurocapsa	Pleurocapsa
184	Clrg.spHTF	Chlorogloeopsis_sp.	Bacteria	Cyanobacteria	Cyanobacteria	Cyanobacteria	Stigonematales	Chlorogloeopsis	Chlorogloeopsis	Chlorogloeopsis
185	Bac.fragil	Bacteroides_fragilis	Bacteria	Other_Bacteria	Other_Bacteria	Bacteroidetes/Chlorobi	Bacteroidetes	Bacteroidetes	Bacteroidales	Bacteroidaceae
186	Ppm.gingiv	Porphyromonas_gingivalis	Bacteria	Other_Bacteria	Other_Bacteria	Bacteroidetes/Chlorobi	Bacteroidetes	Bacteroidetes	Bacteroidales	Porphyromonadaceae
187	Chl.vibrio	Chlorobium_vibrioforme	Bacteria	Other_Bacteria	Other_Bacteria	Bacteroidetes/Chlorobi	Chlorobi	Chlorobia	Chlorobiales	Chlorobiaceae
188	Gmt.obscur	Gemmata_obscuriglobus	Bacteria	Other_Bacteria	Other_Bacteria	Planctomycetes	Planctomycetacia	Planctomycetales	Planctomycetaceae	Gemmata
189	Pln.spS670	Planctomyces_sp.	Bacteria	Other_Bacteria	Other_Bacteria	Planctomycetes	Planctomycetacia	Planctomycetales	Planctomycetaceae	Planctomyces
190	Acbt.capsl	Acidobacterium_capsulatum	Bacteria	Other_Bacteria	Other_Bacteria	Fibrobacteres/Acidobacteria	Acidobacteria	Acidobacteria	Acidobacteriales	Acidobacteriaceae
191	Hp.foetida	Holophaga_foetida	Bacteria	Other_Bacteria	Other_Bacteria	Fibrobacteres/Acidobacteria	Acidobacteria	Acidobacteria	Acidobacteriales	Acidobacteriaceae
192	Aqu.aeolicus	Aquifex_aeolicus	Bacteria	Other_Bacteria	Other_Bacteria	Aquificae	Aquificae	Aquificales	Aquificaceae	Aquifex
193	Dfr.thphil	Deferribacter_thermophilus	Bacteria	Other_Bacteria	Other_Bacteria	Deferribacteres	Deferribacteres	Deferribacterales	Deferribacteraceae	Deferribacter
194	Fus.necph3	Fusobacterium_necrophorum	Bacteria	Other_Bacteria	Other_Bacteria	Fusobacteria	Fusobacteria	Fusobacteriales	Fusobacteriaceae	Fusobacterium
195	Stb.monili	Streptobacillus_moniliformis	Bacteria	Other_Bacteria	Other_Bacteria	Fusobacteria	Fusobacteria	Fusobacteriales	Fusobacteriaceae	Streptobacillus
196	Tmc.roseum	Thermomicrobium_roseum	Bacteria	Other_Bacteria	Other_Bacteria	Chloroflexi	Thermomicrobia	Thermomicrobiales	Thermomicrobiaceae	Thermomicrobium
197	Acta.castell.06	Acanthamoeba_castellanii	Eukarya	Other_Eukarya	Other_Eukarya	Acanthamoebidae	Acanthamoeba	Acanthamoebidae	Acanthamoebidae	Acanthamoebidae
198	E.rotunda	Euglypha_rotunda	Eukarya	Other_Eukarya	Other_Eukarya	Cercozoa	Euglyphida	Euglyphidae	Euglypha	Euglypha
199	Pau.chromatophora	Paulinella_chromatophora	Eukarya	Other_Eukarya	Other_Eukarya	Cercozoa	Euglyphida	Paulinellidae	Paulinella	Paulinella
200	Cya.paradoxa	Cyanophora_paradoxa	Eukarya	Other_Eukarya	Other_Eukarya	Glaucocystophyceae	Cyanophoraceae	Cyanophora	Cyanophora	Cyanophora
201	Gla.nostochinearum	Glaucocystis_nostochinearum	Eukarya	Other_Eukarya	Other_Eukarya	Glaucocystophyceae	Glaucocystales	Glaucocystaceae	Glaucocystis	Glaucocystis
202	Glo.wittrockiana	Gloeochaete_wittrockiana	Eukarya	Other_Eukarya	Other_Eukarya	Glaucocystophyceae	Gloeochaetales	Gloeochaetaceae	Gloeochaete	Gloeochaete
203	Bal.mandrillaris	Balamuthia_mandrillaris	Eukarya	Other_Eukarya	Other_Eukarya	Lobosea	Leptomyxida	Leptomyxidae	Balamuthia	Balamuthia
204	Phr.balamuthi	Phreatamoeba_balamuthi	Eukarya	Other_Eukarya	Other_Eukarya	Pelobiontida	Mastigamoebidae	Mastigamoeba	Mastigamoeba	Mastigamoeba
205	Pla.falc.A	Plasmodium_falciparum_(A_stage)	Eukarya	Alveolata	Apicomplexa	Alveolata	Apicomplexa	Aconoidasida	Haemosporida	Plasmodium
206	Pla.vivax.O	Plasmodium_vivax	Eukarya	Alveolata	Apicomplexa	Alveolata	Apicomplexa	Aconoidasida	Haemosporida	Plasmodium
207	Bab.bigemina.A	Babesia_bigemina	Eukarya	Alveolata	Apicomplexa	Alveolata	Apicomplexa	Aconoidasida	Piroplasmida	Babesiidae
208	Bab.canis	Babesia_canis	Eukarya	Alveolata	Apicomplexa	Alveolata	Apicomplexa	Aconoidasida	Piroplasmida	Babesiidae
209	Eup.aediculatus.1	Euplotes_aediculatus	Eukarya	Alveolata	Ciliophora+	Alveolata	Ciliophora	Intramacronucleata	Spirotrichea	Hypotrichia
210	Ony.quadricornutus	Onychodromus_quadricornutus	Eukarya	Alveolata	Ciliophora+	Alveolata	Ciliophora	Intramacronucleata	Spirotrichea	Stichotrichia
211	Para.weissei	Paraurostyla_weissei	Eukarya	Alveolata	Ciliophora+	Alveolata	Ciliophora	Intramacronucleata	Spirotrichea	Stichotrichia
212	Eng.mobilis	Engelmanniella_mobilis	Eukarya	Alveolata	Ciliophora+	Alveolata	Ciliophora	Intramacronucleata	Spirotrichea	Stichotrichia
213	Cyr.citrina	Cyrtohymena_citrina	Eukarya	Alveolata	Ciliophora+	Alveolata	Ciliophora	Intramacronucleata	Spirotrichea	Stichotrichia
214	Gas.steinei	Gastrostyla_steinei	Eukarya	Alveolata	Ciliophora+	Alveolata	Ciliophora	Intramacronucleata	Spirotrichea	Stichotrichia
215	Oxyt.granulifera.2	Oxytricha_granulifera	Eukarya	Alveolata	Ciliophora+	Alveolata	Ciliophora	Intramacronucleata	Spirotrichea	Stichotrichia
216	Oxyt.granulifera.1	Oxytricha_granulifera	Eukarya	Alveolata	Ciliophora+	Alveolata	Ciliophora	Intramacronucleata	Spirotrichea	Stichotrichia
217	Oxyt.longa	Oxytricha_longa	Eukarya	Alveolata	Ciliophora+	Alveolata	Ciliophora	Intramacronucleata	Spirotrichea	Stichotrichia
218	Ple.lanceolota	Pleurotricha_lanceolota	Eukarya	Alveolata	Ciliophora+	Alveolata	Ciliophora	Intramacronucleata	Spirotrichea	Stichotrichia
219	Sty.lemnae	Stylonychia_lemnae	Eukarya	Alveolata	Ciliophora+	Alveolata	Ciliophora	Intramacronucleata	Spirotrichea	Stichotrichia
220	Sty.mytilus	Stylonychia_mytilus	Eukarya	Alveolata	Ciliophora+	Alveolata	Ciliophora	Intramacronucleata	Spirotrichea	Stichotrichia
221	Paru.lepisma	Paruroleptus_lepisma	Eukarya	Alveolata	Ciliophora+	Alveolata	Ciliophora	Intramacronucleata	Spirotrichea	Stichotrichia
222	Urol.gallina	Uroleptus_gallina	Eukarya	Alveolata	Ciliophora+	Alveolata	Ciliophora	Intramacronucleata	Spirotrichea	Stichotrichia
223	Urol.pisces	Uroleptus_pisces	Eukarya	Alveolata	Ciliophora+	Alveolata	Ciliophora	Intramacronucleata	Spirotrichea	Stichotrichia
224	Uros.grandis	Urostyla_grandis	Eukarya	Alveolata	Ciliophora+	Alveolata	Ciliophora	Intramacronucleata	Spirotrichea	Stichotrichia
225	Alex.fundyense	Alexandrium_fundyense	Eukarya	Alveolata	Ciliophora+	Alveolata	Dinophyceae	Gonyaulacales	Gonyaulacaceae	Alexandrium
226	Dermocystidium.sp	Dermocystidium_sp.	Eukarya	Fungi/Metazoa	Other_Fungi/Metazoa	Fungi/Metazoa	Fungi/Metazoa_incertae_sedis	Ichthyosporea	Dermocystida	Dermocystidium
227	Pso.haeckelii	Psorospermium_haeckelii	Eukarya	Fungi/Metazoa	Other_Fungi/Metazoa	Fungi/Metazoa	Fungi/Metazoa_incertae_sedis	Ichthyosporea	Ichthyophonida	Psorospermium
228	Acap.unguiculata	Acanthocoepsis_unguiculata	Eukarya	Fungi/Metazoa	Other_Fungi/Metazoa	Fungi/Metazoa	Choanoflagellida	Acanthoecidae	Acanthocoepsis	Acanthocoepsis
229	Dian.grandis	Diaphanoeca_grandis	Eukarya	Fungi/Metazoa	Other_Fungi/Metazoa	Fungi/Metazoa	Choanoflagellida	Acanthoecidae	Diaphanoeca	Diaphanoeca
230	Aspg.flavus.2	Aspergillus_flavus	Eukarya	Fungi/Metazoa	Fungi	Fungi/Metazoa	Fungi	Dikarya	Ascomycota	Pezizomycotina
231	Coc.immitis	Coccidioides_immitis	Eukarya	Fungi/Metazoa	Fungi	Fungi/Metazoa	Fungi	Dikarya	Ascomycota	Pezizomycotina
232	Neus.crassa	Neurospora_crassa	Eukarya	Fungi/Metazoa	Fungi	Fungi/Metazoa	Fungi	Dikarya	Ascomycota	Pezizomycotina
233	Sac.cerevisiae.geno	Saccharomyces_cerevisiae	Eukarya	Fungi/Metazoa	Fungi	Fungi/Metazoa	Fungi	Dikarya	Ascomycota	Saccharomycotina
234	Can.albicans.1	Candida_albicans	Eukarya	Fungi/Metazoa	Fungi	Fungi/Metazoa	Fungi	Dikarya	Ascomycota	Saccharomycotina
235	Pne.carinii.1	Pneumocystis_carinii	Eukarya	Fungi/Metazoa	Fungi	Fungi/Metazoa	Fungi	Dikarya	Ascomycota	Taphrinomycotina
236	Fil.neoformans.D	Filobasidiella_neoformans_serotype_D	Eukarya	Fungi/Metazoa	Fungi	Fungi/Metazoa	Fungi	Dikarya	Basidiomycota	Agaricomycotina
237	Ustl.maydis	Ustilago_maydis	Eukarya	Fungi/Metazoa	Fungi	Fungi/Metazoa	Fungi	Dikarya	Basidiomycota	Ustilaginomycotina
238	Allo.macrogynus	Allomyces_macrogynus	Eukarya	Fungi/Metazoa	Fungi	Fungi/Metazoa	Fungi	Blastocladiomycota	Blastocladiomycetes	Blastocladiales
239	Bla.emersonii	Blastocladiella_emersonii	Eukarya	Fungi/Metazoa	Fungi	Fungi/Metazoa	Fungi	Blastocladiomycota	Blastocladiomycetes	Blastocladiales
240	Smtt.culisetae	Smittium_culisetae	Eukarya	Fungi/Metazoa	Fungi	Fungi/Metazoa	Fungi	Fungi_incertae_sedis	Basalfungallineages	Kickxellomycotina
241	Abs.corymbifera.1	Absidia_corymbifera	Eukarya	Fungi/Metazoa	Fungi	Fungi/Metazoa	Fungi	Fungi_incertae_sedis	Basalfungallineages	Mucoromycotina
242	Abs.corymbifera.2	Absidia_corymbifera	Eukarya	Fungi/Metazoa	Fungi	Fungi/Metazoa	Fungi	Fungi_incertae_sedis	Basalfungallineages	Mucoromycotina
243	Muc.circinelloides	Mucor_circinelloides_f._lusitanicus	Eukarya	Fungi/Metazoa	Fungi	Fungi/Metazoa	Fungi	Fungi_incertae_sedis	Basalfungallineages	Mucoromycotina
244	Muc.racemosus.1	Mucor_racemosus	Eukarya	Fungi/Metazoa	Fungi	Fungi/Metazoa	Fungi	Fungi_incertae_sedis	Basalfungallineages	Mucoromycotina
245	Rhzp.arrhizus	Rhizopus_arrhizus	Eukarya	Fungi/Metazoa	Fungi	Fungi/Metazoa	Fungi	Fungi_incertae_sedis	Basalfungallineages	Mucoromycotina
246	Culs.lunata	Culicosporella_lunata	Eukarya	Fungi/Metazoa	Microsporidia	Fungi/Metazoa	Fungi	Microsporidia	Apansporoblastina	Caudosporidae
247	Ent.bieneusi.3	Enterocytozoon_bieneusi	Eukarya	Fungi/Metazoa	Microsporidia	Fungi/Metazoa	Fungi	Microsporidia	Apansporoblastina	Enterocytozoonidae
248	Bacillidium.sp	Bacillidium_sp.	Eukarya	Fungi/Metazoa	Microsporidia	Fungi/Metazoa	Fungi	Microsporidia	Apansporoblastina	Mrazekiidae
249	Ichthyosporidium.sp	Ichthyosporidium_sp.	Eukarya	Fungi/Metazoa	Microsporidia	Fungi/Metazoa	Fungi	Microsporidia	Apansporoblastina	Nosematidae
250	Nos.algerae	Nosema_algerae	Eukarya	Fungi/Metazoa	Microsporidia	Fungi/Metazoa	Fungi	Microsporidia	Apansporoblastina	Nosematidae
251	Nos.apis.3	Nosema_apis	Eukarya	Fungi/Metazoa	Microsporidia	Fungi/Metazoa	Fungi	Microsporidia	Apansporoblastina	Nosematidae
252	Nos.bombycis.2	Nosema_bombycis	Eukarya	Fungi/Metazoa	Microsporidia	Fungi/Metazoa	Fungi	Microsporidia	Apansporoblastina	Nosematidae
253	Nos.necatrix	Nosema_necatrix	Eukarya	Fungi/Metazoa	Microsporidia	Fungi/Metazoa	Fungi	Microsporidia	Apansporoblastina	Nosematidae
254	Vitt.corneae.2	Vittaforma_corneae	Eukarya	Fungi/Metazoa	Microsporidia	Fungi/Metazoa	Fungi	Microsporidia	Apansporoblastina	Nosematidae
255	Spr.lophii.3	Spraguea_lophii	Eukarya	Fungi/Metazoa	Microsporidia	Fungi/Metazoa	Fungi	Microsporidia	Apansporoblastina	Spraguidae
256	Enc.cuniculi	Encephalitozoon_cuniculi	Eukarya	Fungi/Metazoa	Microsporidia	Fungi/Metazoa	Fungi	Microsporidia	Apansporoblastina	Unikaryonidae
257	Enc.hellem.05	Encephalitozoon_hellem	Eukarya	Fungi/Metazoa	Microsporidia	Fungi/Metazoa	Fungi	Microsporidia	Apansporoblastina	Unikaryonidae
258	Encephalitozoon.sp1	Encephalitozoon_sp.	Eukarya	Fungi/Metazoa	Microsporidia	Fungi/Metazoa	Fungi	Microsporidia	Apansporoblastina	Unikaryonidae
259	Microgemma.sp	Microgemma_sp.	Eukarya	Fungi/Metazoa	Microsporidia	Fungi/Metazoa	Fungi	Microsporidia	Apansporoblastina	Unikaryonidae
260	Endo.schubergi	Endoreticulatus_schubergi	Eukarya	Fungi/Metazoa	Microsporidia	Fungi/Metazoa	Fungi	Microsporidia	Endoreticulatus	Endoreticulatus
261	Amb.connecticus	Amblyospora_connecticus	Eukarya	Fungi/Metazoa	Microsporidia	Fungi/Metazoa	Fungi	Microsporidia	Pansporablastina	Amblyosporidae
262	Amblyospora.sp.1	Amblyospora_sp.	Eukarya	Fungi/Metazoa	Microsporidia	Fungi/Metazoa	Fungi	Microsporidia	Pansporablastina	Amblyosporidae
263	Par.anophelis	Parathelohania_anophelis	Eukarya	Fungi/Metazoa	Microsporidia	Fungi/Metazoa	Fungi	Microsporidia	Pansporablastina	Amblyosporidae
264	Vai.imperfecta.2	Vairimorpha_imperfecta	Eukarya	Fungi/Metazoa	Microsporidia	Fungi/Metazoa	Fungi	Microsporidia	Pansporablastina	Burenellidae
265	Vai.necatrix	Vairimorpha_necatrix	Eukarya	Fungi/Metazoa	Microsporidia	Fungi/Metazoa	Fungi	Microsporidia	Pansporablastina	Burenellidae
266	Loma.acerinae	Loma_acerinae	Eukarya	Fungi/Metazoa	Microsporidia	Fungi/Metazoa	Fungi	Microsporidia	Pansporablastina	Glugeidae
267	Ple.hippoglosso.2	Pleistophora_hippoglossoideos	Eukarya	Fungi/Metazoa	Microsporidia	Fungi/Metazoa	Fungi	Microsporidia	Pansporablastina	Pleistophoridae
268	Ple.mirandellae.2	Pleistophora_mirandellae	Eukarya	Fungi/Metazoa	Microsporidia	Fungi/Metazoa	Fungi	Microsporidia	Pansporablastina	Pleistophoridae
269	Ple.sp.LS	Pleistophora_sp._LS	Eukarya	Fungi/Metazoa	Microsporidia	Fungi/Metazoa	Fungi	Microsporidia	Pansporablastina	Pleistophoridae
270	Pleistophora.sp	Pleistophora_sp._ATCC_50040	Eukarya	Fungi/Metazoa	Microsporidia	Fungi/Metazoa	Fungi	Microsporidia	Pansporablastina	Pleistophoridae
271	Tra.hominis	Trachipleistophora_hominis	Eukarya	Fungi/Metazoa	Microsporidia	Fungi/Metazoa	Fungi	Microsporidia	Pansporablastina	Pleistophoridae
272	Vav.culicis	Vavraia_culicis	Eukarya	Fungi/Metazoa	Microsporidia	Fungi/Metazoa	Fungi	Microsporidia	Pansporablastina	Pleistophoridae
273	Poly.simulii	Polydispyrenia_simulii	Eukarya	Fungi/Metazoa	Microsporidia	Fungi/Metazoa	Fungi	Microsporidia	Pansporablastina	Polydispyrenia
274	Thel.solenopsae.1	Thelohania_solenopsae	Eukarya	Fungi/Metazoa	Microsporidia	Fungi/Metazoa	Fungi	Microsporidia	Pansporablastina	Thelohaniidae
275	Jana.debaisieuxi	Janacekia_debaisieuxi	Eukarya	Fungi/Metazoa	Microsporidia	Fungi/Metazoa	Fungi	Microsporidia	Pansporablastina	Tuzetiidae
276	Ames.michaelis	Ameson_michaelis	Eukarya	Fungi/Metazoa	Microsporidia	Fungi/Metazoa	Fungi	Microsporidia	Pereziidae	Ameson
277	Ant.scoticae	Antonospora_scoticae	Eukarya	Fungi/Metazoa	Microsporidia	Fungi/Metazoa	Fungi	Microsporidia	Microsporidia_incertae_sedis	Antonospora
278	Edh.aedis	Edhazardia_aedis	Eukarya	Fungi/Metazoa	Microsporidia	Fungi/Metazoa	Fungi	Microsporidia	Microsporidia_incertae_sedis	Edhazardia
279	Microsporidium57864	Microsporidium_57864	Eukarya	Fungi/Metazoa	Microsporidia	Fungi/Metazoa	Fungi	Microsporidia	Microsporidia_incertae_sedis	Microsporidium
280	Micro.prosopium	Microsporidium_prosopium	Eukarya	Fungi/Metazoa	Microsporidia	Fungi/Metazoa	Fungi	Microsporidia	Microsporidia_incertae_sedis	Microsporidium
281	Visv.acridophagus	Visvesvaria_acridophagus	Eukarya	Fungi/Metazoa	Microsporidia	Fungi/Metazoa	Fungi	Microsporidia	Apansporoblastina	Tubulinosematidae
282	Ech.granulosus	Echinococcus_granulosus	Eukarya	Fungi/Metazoa	Metazoa	Fungi/Metazoa	Metazoa	Eumetazoa	Bilateria	Acoelomata
283	Oryc.cuniculus.1	Oryctolagus_cuniculus	Eukarya	Fungi/Metazoa	Metazoa	Fungi/Metazoa	Metazoa	Eumetazoa	Bilateria	Coelomata
284	Hom.sapiens.2	Homo_sapiens	Eukarya	Fungi/Metazoa	Metazoa	Fungi/Metazoa	Metazoa	Eumetazoa	Bilateria	Coelomata
285	Mus.musculus	Mus_musculus	Eukarya	Fungi/Metazoa	Metazoa	Fungi/Metazoa	Metazoa	Eumetazoa	Bilateria	Coelomata
286	Xen.borealis.mad	Xenopus_borealis	Eukarya	Fungi/Metazoa	Metazoa	Fungi/Metazoa	Metazoa	Eumetazoa	Bilateria	Coelomata
287	Xen.laevis.G	Xenopus_laevis	Eukarya	Fungi/Metazoa	Metazoa	Fungi/Metazoa	Metazoa	Eumetazoa	Bilateria	Coelomata
288	Myt.edulis.1	Mytilus_edulis	Eukarya	Fungi/Metazoa	Metazoa	Fungi/Metazoa	Metazoa	Eumetazoa	Bilateria	Coelomata
289	P.magellanicus.gb	Placopecten_magellanicus	Eukarya	Fungi/Metazoa	Metazoa	Fungi/Metazoa	Metazoa	Eumetazoa	Bilateria	Coelomata
290	And.australis	Androctonus_australis	Eukarya	Fungi/Metazoa	Metazoa	Fungi/Metazoa	Metazoa	Eumetazoa	Bilateria	Coelomata
291	Artm.salina	Artemia_salina	Eukarya	Fungi/Metazoa	Metazoa	Fungi/Metazoa	Metazoa	Eumetazoa	Bilateria	Coelomata
292	Dro.melanogaster	Drosophila_melanogaster	Eukarya	Fungi/Metazoa	Metazoa	Fungi/Metazoa	Metazoa	Eumetazoa	Bilateria	Coelomata
293	Okanagana.utahensis	Okanagana_utahensis	Eukarya	Fungi/Metazoa	Metazoa	Fungi/Metazoa	Metazoa	Eumetazoa	Bilateria	Coelomata
294	Bangia.sp.AK	Bangia_sp._(Alaska/AK)	Eukarya	Rhodophyta	Bangiophyceae+	Rhodophyta	Bangiophyceae	Bangiales	Bangiaceae	Bangia
295	Bangia.sp.VIS7	Bangia_sp._(Virgin_Islands/VIS7)	Eukarya	Rhodophyta	Bangiophyceae+	Rhodophyta	Bangiophyceae	Bangiales	Bangiaceae	Bangia
296	Comp.coeruleus.1	Compsopogon_coeruleus	Eukarya	Rhodophyta	Bangiophyceae+	Rhodophyta	Bangiophyceae	Erythropeltidales	Compsopogonaceae	Compsopogon
297	E.carnea	Erythrotrichia_carnea	Eukarya	Rhodophyta	Bangiophyceae+	Rhodophyta	Bangiophyceae	Erythropeltidales	Compsopogonaceae	Erythrotrichia
298	Porph.aerugineum.1	Porphyridium_aerugineum	Eukarya	Rhodophyta	Bangiophyceae+	Rhodophyta	Bangiophyceae	Porphyridiales	Porphyridiaceae	Porphyridium
299	Rhode.maculata	Rhodella_maculata	Eukarya	Rhodophyta	Bangiophyceae+	Rhodophyta	Rhodellophyceae	Rhodellales	Rhodellaceae	Rhodella
300	Aud.dasyae	Audouinella_dasyae	Eukarya	Rhodophyta	Florideophyceae	Rhodophyta	Florideophyceae	Acrochaetiales	Acrochaetiaceae	Audouinella
301	Aud.hermannii	Audouinella_hermannii	Eukarya	Rhodophyta	Florideophyceae	Rhodophyta	Florideophyceae	Acrochaetiales	Acrochaetiaceae	Audouinella
302	Ahn.plicata	Ahnfeltia_plicata	Eukarya	Rhodophyta	Florideophyceae	Rhodophyta	Florideophyceae	Ahnfeltiales	Ahnfeltiaceae	Ahnfeltia
303	Bat.gelatinosum	Batrachospermum_gelatinosum	Eukarya	Rhodophyta	Florideophyceae	Rhodophyta	Florideophyceae	Batrachospermales	Batrachospermaceae	Batrachospermum
304	Bat.macrosporum	Batrachospermum_macrosporum	Eukarya	Rhodophyta	Florideophyceae	Rhodophyta	Florideophyceae	Batrachospermales	Batrachospermaceae	Batrachospermum
305	Nemop.tortuosa.2	Nemalionopsis_tortuosa	Eukarya	Rhodophyta	Florideophyceae	Rhodophyta	Florideophyceae	Batrachospermales	Thoreaceae	Nemalionopsis
306	Tho.violacea.1	Thorea_violacea	Eukarya	Rhodophyta	Florideophyceae	Rhodophyta	Florideophyceae	Batrachospermales	Thoreaceae	Thorea
307	Bon.hamifera	Bonnemaisonia_hamifera	Eukarya	Rhodophyta	Florideophyceae	Rhodophyta	Florideophyceae	Bonnemaisoniales	Bonnemaisoniaceae	Bonnemaisonia
308	Cerm.rubrum.1	Ceramium_rubrum	Eukarya	Rhodophyta	Florideophyceae	Rhodophyta	Florideophyceae	Ceramiales	Ceramiaceae	Ceramium
309	Bos.moritziana	Bostrychia_moritziana	Eukarya	Rhodophyta	Florideophyceae	Rhodophyta	Florideophyceae	Ceramiales	Rhodomelaceae	Bostrychia
310	Cora.officinalis	Corallina_officinalis	Eukarya	Rhodophyta	Florideophyceae	Rhodophyta	Florideophyceae	Corallinales	Corallinaceae	Corallinoideae
311	Gelm.vagum.1	Gelidium_vagum	Eukarya	Rhodophyta	Florideophyceae	Rhodophyta	Florideophyceae	Gelidiales	Gelidiaceae	Gelidium
312	Cho.crispus	Chondrus_crispus	Eukarya	Rhodophyta	Florideophyceae	Rhodophyta	Florideophyceae	Gigartinales	Gigartinaceae	Chondrus
313	Gracilariopsis.Eng1	Gracilariopsis_sp._England-1	Eukarya	Rhodophyta	Florideophyceae	Rhodophyta	Florideophyceae	Gracilariales	Gracilariaceae	Gracilariopsis
314	Haly.plana	Halymenia_plana	Eukarya	Rhodophyta	Florideophyceae	Rhodophyta	Florideophyceae	Halymeniales	Halymeniaceae	Halymenia
315	Hil.rubra.01	Hildenbrandia_rubra	Eukarya	Rhodophyta	Florideophyceae	Rhodophyta	Florideophyceae	Hildenbrandiales	Hildenbrandiaceae	Hildenbrandia
316	Nem.helminthoides	Nemalion_helminthoides	Eukarya	Rhodophyta	Florideophyceae	Rhodophyta	Florideophyceae	Nemaliales	Liagoraceae	Nemalion
317	Plo.pulvinata.1	Plocamiocolax_pulvinata	Eukarya	Rhodophyta	Florideophyceae	Rhodophyta	Florideophyceae	Plocamiales	Plocamiaceae	Plocamiocolax
318	Rhdg.carriebowensis	Rhodogorgon_carriebowensis	Eukarya	Rhodophyta	Florideophyceae	Rhodophyta	Florideophyceae	Rhodogorgonales	Rhodogorgonaceae	Rhodogorgon
319	Rhdy.leptophylla	Rhodymenia_leptophylla	Eukarya	Rhodophyta	Florideophyceae	Rhodophyta	Florideophyceae	Rhodymeniales	Rhodymeniaceae	Rhodymenia
320	Chlo.luteoviridis.B	Chlorella_luteoviridis_(B)	Eukarya	Viridiplantae	Viridiplantae	Viridiplantae	Chlorophyta	Trebouxiophyceae	Trebouxiophyceae_incertae_sedis	Chlorella
321	Ory.sativa.2	Oryza_sativa	Eukarya	Viridiplantae	Viridiplantae	Viridiplantae	Streptophyta	Streptophytina	Embryophyta	Tracheophyta
322	Sola.tuberosum	Solanum_tuberosum	Eukarya	Viridiplantae	Viridiplantae	Viridiplantae	Streptophyta	Streptophytina	Embryophyta	Tracheophyta
323	F.x.ananassa	Fragaria_x_ananassa	Eukarya	Viridiplantae	Viridiplantae	Viridiplantae	Streptophyta	Streptophytina	Embryophyta	Tracheophyta
324	Sina.alba.1	Sinapis_alba	Eukarya	Viridiplantae	Viridiplantae	Viridiplantae	Streptophyta	Streptophytina	Embryophyta	Tracheophyta
325	Arc.verticillifloru	Arceuthobium_verticilliflorum	Eukarya	Viridiplantae	Viridiplantae	Viridiplantae	Streptophyta	Streptophytina	Embryophyta	Tracheophyta
326	Gen.spirotaenia	Genicularia_spirotaenia	Eukarya	Viridiplantae	Viridiplantae	Viridiplantae	Streptophyta	Zygnemophyceae	Desmidiales	Gonatozygaceae
327	Aul.ambigua	Aulacoseira_ambigua	Eukarya	Stramenopiles	Stramenopiles	Stramenopiles	Bacillariophyta	Coscinodiscophyceae	Coscinodiscophycidae	Aulacoseiraceae
328	Cor.criophilum	Corethron_criophilum	Eukarya	Stramenopiles	Stramenopiles	Stramenopiles	Bacillariophyta	Coscinodiscophyceae	Corethrophycidae	Corethrales
329	Cos.radiatus	Coscinodiscus_radiatus	Eukarya	Stramenopiles	Stramenopiles	Stramenopiles	Bacillariophyta	Coscinodiscophyceae	Coscinodiscophycidae	Coscinodiscales
330	Mel.varians	Melosira_varians	Eukarya	Stramenopiles	Stramenopiles	Stramenopiles	Bacillariophyta	Coscinodiscophyceae	Coscinodiscophycidae	Melosirales
331	Ste.cf.broschii	Stephanopyxis_cf._broschii	Eukarya	Stramenopiles	Stramenopiles	Stramenopiles	Bacillariophyta	Coscinodiscophyceae	Coscinodiscophycidae	Melosirales
332	Cym.belgica	Cymatosira_belgica	Eukarya	Stramenopiles	Stramenopiles	Stramenopiles	Bacillariophyta	Coscinodiscophyceae	Cymatosirophycidae	Cymatosirales
333	Lau.borealis	Lauderia_borealis	Eukarya	Stramenopiles	Stramenopiles	Stramenopiles	Bacillariophyta	Coscinodiscophyceae	Thalassiosirophycidae	Thalassiosirales
334	Dit.brightwelli	Ditylum_brightwelli	Eukarya	Stramenopiles	Stramenopiles	Stramenopiles	Bacillariophyta	Coscinodiscophyceae	Lithodesmiophycidae	Lithodesmidales
335	Ske.costatum.1	Skeletonema_costatum	Eukarya	Stramenopiles	Stramenopiles	Stramenopiles	Bacillariophyta	Coscinodiscophyceae	Thalassiosirophycidae	Thalassiosirales
336	Tha.eccentrica	Thalassiosira_eccentrica	Eukarya	Stramenopiles	Stramenopiles	Stramenopiles	Bacillariophyta	Coscinodiscophyceae	Thalassiosirophycidae	Thalassiosirales
337	Fra.striatula	Fragilaria_striatula	Eukarya	Stramenopiles	Stramenopiles	Stramenopiles	Bacillariophyta	Fragilariophyceae	Fragilariophycidae	Fragilariales
338	Rha.belgicae	Rhaphoneis_belgicae	Eukarya	Stramenopiles	Stramenopiles	Stramenopiles	Bacillariophyta	Fragilariophyceae	Fragilariophycidae	Rhaponeidales
339	Lab.minuta	Labyrinthuloides_minuta	Eukarya	Stramenopiles	Stramenopiles	Stramenopiles	Labyrinthulida	Thraustochytriidae	Labyrinthuloides	Labyrinthuloides
