# Supplementary material for: Tensor Decomposition Reveals Concurrent Evolutionary Convergences and Divergences and Correlations with Structural Motifs in Ribosomal RNA
Source: PLoS One. 2011 Apr 29;6(4):e18768. doi: 10.1371/journal.pone.0018768 (PMC3094155; doi:10.1371/journal.pone.0018768)
Supplement: Dataset S4 — Taxonomy annotations of the organisms in the 23S rRNA alignment. A tab-delimited text format file, readable by both Mathematica and Microsoft Excel, reproducing the NCBI Taxonomy Browser [19] annotations of the 75 organisms in the 23S alignment. (TXT) [file pone.0018768.s009.txt]

Sequence_Number	CRW_Sequence_Label	Organism_Name	NCBI_Taxonomy_Level_1	NCBI_Taxonomy_Level_2-3	NCBI_Taxonomy_Levels_2-6
3	Ha.marismortui.1	Haloarcula_marismortui	Archaea	Euryarchaeota	Halobacteria
4	Ha.marismortui.2	Haloarcula_marismortui	Archaea	Euryarchaeota	Halobacteria
5	Ha.marismortui.3	Haloarcula_marismortui	Archaea	Euryarchaeota	Halobacteria
6	M.jannaschii.rrnB	Methanococcus_jannaschii	Archaea	Euryarchaeota	Methanococci
1	M.thermoautotrophic	Methanothermobacter_thermoautotrophicus	Archaea	Euryarchaeota	Methanobacteria
2	T.celer	Thermococcus_celer	Archaea	Euryarchaeota	Thermococci
27	A.calcoaceticus	Acetobacter_calcoaceticus	Bacteria	Proteobacteria	Alpha_Subdivision
28	Ric.rickettsii.1	Rickettsia_rickettsii	Bacteria	Proteobacteria	Alpha_Subdivision
29	Ric.prowazekii.ME.1	Rickettsia_prowazekii	Bacteria	Proteobacteria	Alpha_Subdivision
30	Rps.palustris.1	Rhodopseudomonas_palustris	Bacteria	Proteobacteria	Alpha_Subdivision
31	B.bacilliformis	Bartonella_bacilliformis	Bacteria	Proteobacteria	Alpha_Subdivision
32	N.meningitidis	Neisseria_meningitidis	Bacteria	Proteobacteria	Beta_Subdivision
33	N.gonorrhoeae	Nesseria_gonorrhoeae	Bacteria	Proteobacteria	Beta_Subdivision
34	B.pertussis	Bordetella_pertussis	Bacteria	Proteobacteria	Beta_Subdivision
35	B.bronchiseptica	Bordetella_bronchiseptica	Bacteria	Proteobacteria	Beta_Subdivision
36	B.mallei	Burkholderia_mallei	Bacteria	Proteobacteria	Beta_Subdivision
37	B.pseudomallei	Burkholderia_pseudomallei	Bacteria	Proteobacteria	Beta_Subdivision
38	Bur.cepacia	Burkholderia_cepacia	Bacteria	Proteobacteria	Beta_Subdivision
39	C.burnetii	Coxiella_burnetii	Bacteria	Proteobacteria	Gamma_Subdivision
40	R.amylophilus	Ruminobacter_amylophilus	Bacteria	Proteobacteria	Gamma_Subdivision
41	A.hydrophila.2	Aeromonas_hydrophila	Bacteria	Proteobacteria	Gamma_Subdivision
42	P.shigelloides	Plesiomonas_shigelloides	Bacteria	Proteobacteria	Gamma_Subdivision
43	K.pneumoniae	Klebsiella_pneumoniae	Bacteria	Proteobacteria	Gamma_Subdivision
44	E.coli	Escherichia_coli	Bacteria	Proteobacteria	Gamma_Subdivision
45	C.freundii	Citrobacter_freundii	Bacteria	Proteobacteria	Gamma_Subdivision
46	H.influenzae.A-F	Haemophilus_influenzae_Rd	Bacteria	Proteobacteria	Gamma_Subdivision
47	Psm.aeruginosa.1	Pseudomonas_aeruginosa	Bacteria	Proteobacteria	Gamma_Subdivision
48	H.pylori.1	Helicobacter_pylori	Bacteria	Proteobacteria	Delta/Epsilon_Subdivisions
49	Cam.jejuni.gen.1	Campylobacter_jejuni	Bacteria	Proteobacteria	Delta/Epsilon_Subdivisions
58	S.carnosus	Streptomyces_carnosus	Bacteria	Actinobacteria	Streptomycineae
59	S.ambofaciens	Streptomyces_ambofaciens	Bacteria	Actinobacteria	Streptomycineae
60	M.leprae	Mycoplasma_leprae	Bacteria	Actinobacteria	Corynebacterineae
61	M.tuberculosis	Mycobacterium_tuberculosis	Bacteria	Actinobacteria	Corynebacterineae
62	Tro.whippelii.1	Tropheryma_whippelii	Bacteria	Actinobacteria	Micrococcineae
63	M.luteus	Micrococcus_luteus	Bacteria	Actinobacteria	Micrococcineae
11	E.rhusiopathiae.715	Erysipelothrix_rhusiopathiae	Bacteria	Firmicutes	Erysipelotrichi
12	C.botulinum.2b	Clostridium_botulinum	Bacteria	Firmicutes	Clostridia
13	C.botulinum.a	Clostridium_botulinum	Bacteria	Firmicutes	Clostridia
14	C.botulinum.b	Clostridium_botulinum	Bacteria	Firmicutes	Clostridia
15	C.botulinum.e	Clostridium_botulinum	Bacteria	Firmicutes	Clostridia
16	L.delbrueckii	Lactobacillus_delbrueckii	Bacteria	Firmicutes	Bacilli
17	L.lactis.2	Lactococcus_lactis	Bacteria	Firmicutes	Bacilli
18	Eco.faecium	Enterococcus_faecium	Bacteria	Firmicutes	Bacilli
19	L.monocytogenes.1	Listeria_monocytogenes	Bacteria	Firmicutes	Bacilli
20	L.monocytogenes.2	Listeria_monocytogenes	Bacteria	Firmicutes	Bacilli
21	B.subtilis.B	Bacillus_subtilis	Bacteria	Firmicutes	Bacilli
22	B.anthracis.1	Bacillus_anthracis	Bacteria	Firmicutes	Bacilli
23	S.aureus	Staphylococcus_aureus	Bacteria	Firmicutes	Bacilli
9	M.pneumoniae	Mycoplasma_pneumoniae	Bacteria	Tenericutes	Mollicutes
10	M.genitalium	Mycoplasma_genitalium	Bacteria	Tenericutes	Mollicutes
50	L.interrogans	Leptospira_interrogans	Bacteria	Spirochaetes+	Spirochaetes
51	T.pallidum.A	Treponema_pallidum	Bacteria	Spirochaetes+	Spirochaetes
52	B.burgdorferi.1	Borrelia_burgdorferi	Bacteria	Spirochaetes+	Spirochaetes
8	Tt.maritima.1	Thermotoga_maritima	Bacteria	Spirochaetes+	Thermotogae
24	D.radiodurans.rrnB	Deinococcus_radiodurans	Bacteria	Deinococci	Deinococci
25	D.radiodurans.rrnC	Deinococcus_radiodurans	Bacteria	Deinococci	Deinococci
26	T.thermophilus	Thermus_thermophilus	Bacteria	Deinococci	Deinococci
53	Sim.negevensis	Simkania_negevensis	Bacteria	Chlamydiae+	Chlamydiae
54	Par.acanthamoebae	Parachlamydia_acanthamoebae	Bacteria	Chlamydiae+	Chlamydiae
55	Cld.psittaci.6BC	Chlamydophila_psittaci	Bacteria	Chlamydiae+	Chlamydiae
56	Clm.suis	Chlamydia_suis	Bacteria	Chlamydiae+	Chlamydiae
57	Clm.trachomatis.L2	Chlamydia_trachomatis	Bacteria	Chlamydiae+	Chlamydiae
7	Aqu.aeolicus	Aquifex_aeolicus	Bacteria	Chlamydiae+	Aquificae
70	P.falciparum.A	Plasmodium_falciparum	Eukarya	Apicomplexa+	Apicomplexa
71	P.falciparum.S	Plasmodium_falciparum	Eukarya	Apicomplexa+	Apicomplexa
72	T.gondii.sailie	Toxoplasma_gondii	Eukarya	Apicomplexa+	Apicomplexa
73	Tth.thermophila	Tetrahymena_thermophila	Eukarya	Apicomplexa+	Ciliophora
69	S.cerevisiae.4.cg	Saccharomyces_cerevisiae	Eukarya	Apicomplexa+	Dikarya
68	Muc.racemosus	Mucor_racemosus	Eukarya	Apicomplexa+	Fungi_incertae_sedis
64	Microsporidium57864	Microsporidium_57864	Eukarya	Microsporidia	Microsporidia
65	Nos.apis.1	Nosema_apis	Eukarya	Microsporidia	Microsporidia
66	Nos.apis.2	Nosema_apis	Eukarya	Microsporidia	Microsporidia
67	Enc.cuniculi	Encephalitozoon_cuniculi	Eukarya	Microsporidia	Microsporidia
74	A.thaliana1	Arbisopsis_thaliana	Eukarya	Viridiplantae	Streptophyta
75	O.sativa	Oryza_sativa	Eukarya	Viridiplantae	Streptophyta
